# Supplementary material for: Quantifying the net effect of biodiversity on ecological stability
Source: Nat Commun. 2026 Jul 7;17:5942. doi: 10.1038/s41467-026-75047-z (PMC13341745; doi:10.1038/s41467-026-75047-z)
Supplement: Supplementary file 4 — Source Data [file 41467_2026_75047_MOESM4_ESM.xlsx]

## Sheet: Figure 2
	Figure 2
	distType	nSpecies	RD	runID	alpha_info	communityID	tOptUpper	NBES
	press	2	same TOpt	sd1_tOpt1_R1_S1S2_treatment	No competition	sd1_tOpt1_R1	17.5	1.77636e-15
	press	2	same TOpt	sd1_tOpt1_R1_S1S2_treatment	No competition	sd1_tOpt1_R1	17.5	1.77636e-15
	press	2	same TOpt	sd1_tOpt1_R1_S1S3_treatment	No competition	sd1_tOpt1_R1	17.5	1.77636e-15
	press	2	same TOpt	sd1_tOpt1_R1_S1S4_treatment	No competition	sd1_tOpt1_R1	17.5	1.77636e-15
	press	2	same TOpt	sd1_tOpt1_R1_S1S5_treatment	No competition	sd1_tOpt1_R1	17.5	1.77636e-15
	press	2	same TOpt	sd1_tOpt1_R1_S2S3_treatment	No competition	sd1_tOpt1_R1	17.5	1.77636e-15
	press	2	same TOpt	sd1_tOpt1_R1_S2S4_treatment	No competition	sd1_tOpt1_R1	17.5	1.77636e-15
	press	2	same TOpt	sd1_tOpt1_R1_S2S5_treatment	No competition	sd1_tOpt1_R1	17.5	1.77636e-15
	press	2	same TOpt	sd1_tOpt1_R1_S3S4_treatment	No competition	sd1_tOpt1_R1	17.5	1.77636e-15
	press	2	same TOpt	sd1_tOpt1_R1_S3S5_treatment	No competition	sd1_tOpt1_R1	17.5	1.77636e-15
	press	2	same TOpt	sd1_tOpt1_R1_S4S5_treatment	No competition	sd1_tOpt1_R1	17.5	1.77636e-15
	press	2	same TOpt	sd1_tOpt1_R1_S1S2_treatment	No competition	sd1_tOpt1_R1	17.5	1.77636e-15
	press	2	same TOpt	sd1_tOpt1_R1_S1S3_treatment	No competition	sd1_tOpt1_R1	17.5	1.77636e-15
	press	2	same TOpt	sd1_tOpt1_R1_S1S4_treatment	No competition	sd1_tOpt1_R1	17.5	1.77636e-15
	press	2	same TOpt	sd1_tOpt1_R1_S1S5_treatment	No competition	sd1_tOpt1_R1	17.5	1.77636e-15
	press	2	same TOpt	sd1_tOpt1_R1_S2S3_treatment	No competition	sd1_tOpt1_R1	17.5	1.77636e-15
	press	2	same TOpt	sd1_tOpt1_R1_S2S4_treatment	No competition	sd1_tOpt1_R1	17.5	1.77636e-15
	press	2	same TOpt	sd1_tOpt1_R1_S2S5_treatment	No competition	sd1_tOpt1_R1	17.5	1.77636e-15
	press	2	same TOpt	sd1_tOpt1_R1_S3S4_treatment	No competition	sd1_tOpt1_R1	17.5	1.77636e-15
	press	2	same TOpt	sd1_tOpt1_R1_S3S5_treatment	No competition	sd1_tOpt1_R1	17.5	1.77636e-15
	press	2	same TOpt	sd1_tOpt1_R1_S4S5_treatment	No competition	sd1_tOpt1_R1	17.5	1.77636e-15
	press	3	same TOpt	sd1_tOpt1_R1_S1S2S3_treatment	No competition	sd1_tOpt1_R1	17.5	-1.78e-15
	press	3	same TOpt	sd1_tOpt1_R1_S1S2S4_treatment	No competition	sd1_tOpt1_R1	17.5	-1.78e-15
	press	3	same TOpt	sd1_tOpt1_R1_S1S2S5_treatment	No competition	sd1_tOpt1_R1	17.5	-1.78e-15
	press	3	same TOpt	sd1_tOpt1_R1_S1S3S4_treatment	No competition	sd1_tOpt1_R1	17.5	-1.78e-15
	press	3	same TOpt	sd1_tOpt1_R1_S1S3S5_treatment	No competition	sd1_tOpt1_R1	17.5	-1.78e-15
	press	3	same TOpt	sd1_tOpt1_R1_S1S4S5_treatment	No competition	sd1_tOpt1_R1	17.5	-1.78e-15
	press	3	same TOpt	sd1_tOpt1_R1_S2S3S4_treatment	No competition	sd1_tOpt1_R1	17.5	-1.78e-15
	press	3	same TOpt	sd1_tOpt1_R1_S2S3S5_treatment	No competition	sd1_tOpt1_R1	17.5	-1.78e-15
	press	3	same TOpt	sd1_tOpt1_R1_S2S4S5_treatment	No competition	sd1_tOpt1_R1	17.5	-1.78e-15
	press	3	same TOpt	sd1_tOpt1_R1_S3S4S5_treatment	No competition	sd1_tOpt1_R1	17.5	-1.78e-15
	press	4	same TOpt	sd1_tOpt1_R1_S1S2S3S4_treatment	No competition	sd1_tOpt1_R1	17.5	1.77636e-15
	press	4	same TOpt	sd1_tOpt1_R1_S1S2S3S5_treatment	No competition	sd1_tOpt1_R1	17.5	1.77636e-15
	press	4	same TOpt	sd1_tOpt1_R1_S1S2S4S5_treatment	No competition	sd1_tOpt1_R1	17.5	1.77636e-15
	press	4	same TOpt	sd1_tOpt1_R1_S1S3S4S5_treatment	No competition	sd1_tOpt1_R1	17.5	1.77636e-15
	press	4	same TOpt	sd1_tOpt1_R1_S2S3S4S5_treatment	No competition	sd1_tOpt1_R1	17.5	1.77636e-15
	press	5	same TOpt	sd1_tOpt1_R1_S1S2S3S4S5_treatment	No competition	sd1_tOpt1_R1	17.5	1.77636e-15
	press	2	same TOpt	sd1_tOpt1_R1_S1S2_treatment	No competition	sd1_tOpt1_R1	17.5	1.77636e-15
	press	2	same TOpt	sd1_tOpt1_R1_S1S3_treatment	No competition	sd1_tOpt1_R1	17.5	1.77636e-15
	press	2	same TOpt	sd1_tOpt1_R1_S1S4_treatment	No competition	sd1_tOpt1_R1	17.5	1.77636e-15
	press	2	same TOpt	sd1_tOpt1_R1_S1S5_treatment	No competition	sd1_tOpt1_R1	17.5	1.77636e-15
	press	2	same TOpt	sd1_tOpt1_R1_S2S3_treatment	No competition	sd1_tOpt1_R1	17.5	1.77636e-15
	press	2	same TOpt	sd1_tOpt1_R1_S2S4_treatment	No competition	sd1_tOpt1_R1	17.5	1.77636e-15
	press	2	same TOpt	sd1_tOpt1_R1_S2S5_treatment	No competition	sd1_tOpt1_R1	17.5	1.77636e-15
	press	2	same TOpt	sd1_tOpt1_R1_S3S4_treatment	No competition	sd1_tOpt1_R1	17.5	1.77636e-15
	press	2	same TOpt	sd1_tOpt1_R1_S3S5_treatment	No competition	sd1_tOpt1_R1	17.5	1.77636e-15
	press	2	same TOpt	sd1_tOpt1_R1_S4S5_treatment	No competition	sd1_tOpt1_R1	17.5	1.77636e-15
	press	3	same TOpt	sd1_tOpt1_R1_S1S2S3_treatment	No competition	sd1_tOpt1_R1	17.5	-1.78e-15
	press	3	same TOpt	sd1_tOpt1_R1_S1S2S4_treatment	No competition	sd1_tOpt1_R1	17.5	-1.78e-15
	press	3	same TOpt	sd1_tOpt1_R1_S1S2S5_treatment	No competition	sd1_tOpt1_R1	17.5	-1.78e-15
	press	3	same TOpt	sd1_tOpt1_R1_S1S3S4_treatment	No competition	sd1_tOpt1_R1	17.5	-1.78e-15
	press	3	same TOpt	sd1_tOpt1_R1_S1S3S5_treatment	No competition	sd1_tOpt1_R1	17.5	-1.78e-15
	press	3	same TOpt	sd1_tOpt1_R1_S1S4S5_treatment	No competition	sd1_tOpt1_R1	17.5	-1.78e-15
	press	3	same TOpt	sd1_tOpt1_R1_S2S3S4_treatment	No competition	sd1_tOpt1_R1	17.5	-1.78e-15
	press	3	same TOpt	sd1_tOpt1_R1_S2S3S5_treatment	No competition	sd1_tOpt1_R1	17.5	-1.78e-15
	press	3	same TOpt	sd1_tOpt1_R1_S2S4S5_treatment	No competition	sd1_tOpt1_R1	17.5	-1.78e-15
	press	3	same TOpt	sd1_tOpt1_R1_S3S4S5_treatment	No competition	sd1_tOpt1_R1	17.5	-1.78e-15
	press	4	same TOpt	sd1_tOpt1_R1_S1S2S3S4_treatment	No competition	sd1_tOpt1_R1	17.5	1.77636e-15
	press	4	same TOpt	sd1_tOpt1_R1_S1S2S3S5_treatment	No competition	sd1_tOpt1_R1	17.5	1.77636e-15
	press	4	same TOpt	sd1_tOpt1_R1_S1S2S4S5_treatment	No competition	sd1_tOpt1_R1	17.5	1.77636e-15
	press	4	same TOpt	sd1_tOpt1_R1_S1S3S4S5_treatment	No competition	sd1_tOpt1_R1	17.5	1.77636e-15
	press	4	same TOpt	sd1_tOpt1_R1_S2S3S4S5_treatment	No competition	sd1_tOpt1_R1	17.5	1.77636e-15
	press	5	same TOpt	sd1_tOpt1_R1_S1S2S3S4S5_treatment	No competition	sd1_tOpt1_R1	17.5	1.77636e-15
	press	2	same TOpt	sd1_tOpt1_R2_S1S2_treatment	No competition	sd1_tOpt1_R2	17.5	1.77636e-15
	press	2	same TOpt	sd1_tOpt1_R2_S1S3_treatment	No competition	sd1_tOpt1_R2	17.5	1.77636e-15
	press	2	same TOpt	sd1_tOpt1_R2_S1S4_treatment	No competition	sd1_tOpt1_R2	17.5	1.77636e-15
	press	2	same TOpt	sd1_tOpt1_R2_S1S5_treatment	No competition	sd1_tOpt1_R2	17.5	1.77636e-15
	press	2	same TOpt	sd1_tOpt1_R2_S2S3_treatment	No competition	sd1_tOpt1_R2	17.5	1.77636e-15
	press	2	same TOpt	sd1_tOpt1_R2_S2S4_treatment	No competition	sd1_tOpt1_R2	17.5	1.77636e-15
	press	2	same TOpt	sd1_tOpt1_R2_S2S5_treatment	No competition	sd1_tOpt1_R2	17.5	1.77636e-15
	press	2	same TOpt	sd1_tOpt1_R2_S3S4_treatment	No competition	sd1_tOpt1_R2	17.5	1.77636e-15
	press	2	same TOpt	sd1_tOpt1_R2_S3S5_treatment	No competition	sd1_tOpt1_R2	17.5	1.77636e-15
	press	2	same TOpt	sd1_tOpt1_R2_S4S5_treatment	No competition	sd1_tOpt1_R2	17.5	1.77636e-15
	press	3	same TOpt	sd1_tOpt1_R2_S1S2S3_treatment	No competition	sd1_tOpt1_R2	17.5	-1.78e-15
	press	3	same TOpt	sd1_tOpt1_R2_S1S2S4_treatment	No competition	sd1_tOpt1_R2	17.5	-1.78e-15
	press	3	same TOpt	sd1_tOpt1_R2_S1S2S5_treatment	No competition	sd1_tOpt1_R2	17.5	-1.78e-15
	press	3	same TOpt	sd1_tOpt1_R2_S1S3S4_treatment	No competition	sd1_tOpt1_R2	17.5	-1.78e-15
	press	3	same TOpt	sd1_tOpt1_R2_S1S3S5_treatment	No competition	sd1_tOpt1_R2	17.5	-1.78e-15
	press	3	same TOpt	sd1_tOpt1_R2_S1S4S5_treatment	No competition	sd1_tOpt1_R2	17.5	-1.78e-15
	press	3	same TOpt	sd1_tOpt1_R2_S2S3S4_treatment	No competition	sd1_tOpt1_R2	17.5	-1.78e-15
	press	3	same TOpt	sd1_tOpt1_R2_S2S3S5_treatment	No competition	sd1_tOpt1_R2	17.5	-1.78e-15
	press	3	same TOpt	sd1_tOpt1_R2_S2S4S5_treatment	No competition	sd1_tOpt1_R2	17.5	-1.78e-15
	press	3	same TOpt	sd1_tOpt1_R2_S3S4S5_treatment	No competition	sd1_tOpt1_R2	17.5	-1.78e-15
	press	4	same TOpt	sd1_tOpt1_R2_S1S2S3S4_treatment	No competition	sd1_tOpt1_R2	17.5	1.77636e-15
	press	4	same TOpt	sd1_tOpt1_R2_S1S2S3S5_treatment	No competition	sd1_tOpt1_R2	17.5	1.77636e-15
	press	4	same TOpt	sd1_tOpt1_R2_S1S2S4S5_treatment	No competition	sd1_tOpt1_R2	17.5	1.77636e-15
	press	4	same TOpt	sd1_tOpt1_R2_S1S3S4S5_treatment	No competition	sd1_tOpt1_R2	17.5	1.77636e-15
	press	4	same TOpt	sd1_tOpt1_R2_S2S3S4S5_treatment	No competition	sd1_tOpt1_R2	17.5	1.77636e-15
	press	5	same TOpt	sd1_tOpt1_R2_S1S2S3S4S5_treatment	No competition	sd1_tOpt1_R2	17.5	1.77636e-15
	press	2	same TOpt	sd1_tOpt1_R3_S1S2_treatment	No competition	sd1_tOpt1_R3	17.5	1.77636e-15
	press	2	same TOpt	sd1_tOpt1_R3_S1S3_treatment	No competition	sd1_tOpt1_R3	17.5	1.77636e-15
	press	2	same TOpt	sd1_tOpt1_R3_S1S4_treatment	No competition	sd1_tOpt1_R3	17.5	1.77636e-15
	press	2	same TOpt	sd1_tOpt1_R3_S1S5_treatment	No competition	sd1_tOpt1_R3	17.5	1.77636e-15
	press	2	same TOpt	sd1_tOpt1_R3_S2S3_treatment	No competition	sd1_tOpt1_R3	17.5	1.77636e-15
	press	2	same TOpt	sd1_tOpt1_R3_S2S4_treatment	No competition	sd1_tOpt1_R3	17.5	1.77636e-15
	press	2	same TOpt	sd1_tOpt1_R3_S2S5_treatment	No competition	sd1_tOpt1_R3	17.5	1.77636e-15
	press	2	same TOpt	sd1_tOpt1_R3_S3S4_treatment	No competition	sd1_tOpt1_R3	17.5	1.77636e-15
	press	2	same TOpt	sd1_tOpt1_R3_S3S5_treatment	No competition	sd1_tOpt1_R3	17.5	1.77636e-15
	press	2	same TOpt	sd1_tOpt1_R3_S4S5_treatment	No competition	sd1_tOpt1_R3	17.5	1.77636e-15
	press	3	same TOpt	sd1_tOpt1_R3_S1S2S3_treatment	No competition	sd1_tOpt1_R3	17.5	-1.78e-15
	press	3	same TOpt	sd1_tOpt1_R3_S1S2S4_treatment	No competition	sd1_tOpt1_R3	17.5	-1.78e-15
	press	3	same TOpt	sd1_tOpt1_R3_S1S2S5_treatment	No competition	sd1_tOpt1_R3	17.5	-1.78e-15
	press	3	same TOpt	sd1_tOpt1_R3_S1S3S4_treatment	No competition	sd1_tOpt1_R3	17.5	-1.78e-15
	press	3	same TOpt	sd1_tOpt1_R3_S1S3S5_treatment	No competition	sd1_tOpt1_R3	17.5	-1.78e-15
	press	3	same TOpt	sd1_tOpt1_R3_S1S4S5_treatment	No competition	sd1_tOpt1_R3	17.5	-1.78e-15
	press	3	same TOpt	sd1_tOpt1_R3_S2S3S4_treatment	No competition	sd1_tOpt1_R3	17.5	-1.78e-15
	press	3	same TOpt	sd1_tOpt1_R3_S2S3S5_treatment	No competition	sd1_tOpt1_R3	17.5	-1.78e-15
	press	3	same TOpt	sd1_tOpt1_R3_S2S4S5_treatment	No competition	sd1_tOpt1_R3	17.5	-1.78e-15
	press	3	same TOpt	sd1_tOpt1_R3_S3S4S5_treatment	No competition	sd1_tOpt1_R3	17.5	-1.78e-15
	press	4	same TOpt	sd1_tOpt1_R3_S1S2S3S4_treatment	No competition	sd1_tOpt1_R3	17.5	1.77636e-15
	press	4	same TOpt	sd1_tOpt1_R3_S1S2S3S5_treatment	No competition	sd1_tOpt1_R3	17.5	1.77636e-15
	press	4	same TOpt	sd1_tOpt1_R3_S1S2S4S5_treatment	No competition	sd1_tOpt1_R3	17.5	1.77636e-15
	press	4	same TOpt	sd1_tOpt1_R3_S1S3S4S5_treatment	No competition	sd1_tOpt1_R3	17.5	1.77636e-15
	press	4	same TOpt	sd1_tOpt1_R3_S2S3S4S5_treatment	No competition	sd1_tOpt1_R3	17.5	1.77636e-15
	press	5	same TOpt	sd1_tOpt1_R3_S1S2S3S4S5_treatment	No competition	sd1_tOpt1_R3	17.5	1.77636e-15
	press	2	same TOpt	sd1_tOpt1_R4_S1S2_treatment	No competition	sd1_tOpt1_R4	17.5	1.77636e-15
	press	2	same TOpt	sd1_tOpt1_R4_S1S3_treatment	No competition	sd1_tOpt1_R4	17.5	1.77636e-15
	press	2	same TOpt	sd1_tOpt1_R4_S1S4_treatment	No competition	sd1_tOpt1_R4	17.5	1.77636e-15
	press	2	same TOpt	sd1_tOpt1_R4_S1S5_treatment	No competition	sd1_tOpt1_R4	17.5	1.77636e-15
	press	2	same TOpt	sd1_tOpt1_R4_S2S3_treatment	No competition	sd1_tOpt1_R4	17.5	1.77636e-15
	press	2	same TOpt	sd1_tOpt1_R4_S2S4_treatment	No competition	sd1_tOpt1_R4	17.5	1.77636e-15
	press	2	same TOpt	sd1_tOpt1_R4_S2S5_treatment	No competition	sd1_tOpt1_R4	17.5	1.77636e-15
	press	2	same TOpt	sd1_tOpt1_R4_S3S4_treatment	No competition	sd1_tOpt1_R4	17.5	1.77636e-15
	press	2	same TOpt	sd1_tOpt1_R4_S3S5_treatment	No competition	sd1_tOpt1_R4	17.5	1.77636e-15
	press	2	same TOpt	sd1_tOpt1_R4_S4S5_treatment	No competition	sd1_tOpt1_R4	17.5	1.77636e-15
	press	3	same TOpt	sd1_tOpt1_R4_S1S2S3_treatment	No competition	sd1_tOpt1_R4	17.5	-1.78e-15
	press	3	same TOpt	sd1_tOpt1_R4_S1S2S4_treatment	No competition	sd1_tOpt1_R4	17.5	-1.78e-15
	press	3	same TOpt	sd1_tOpt1_R4_S1S2S5_treatment	No competition	sd1_tOpt1_R4	17.5	-1.78e-15
	press	3	same TOpt	sd1_tOpt1_R4_S1S3S4_treatment	No competition	sd1_tOpt1_R4	17.5	-1.78e-15
	press	3	same TOpt	sd1_tOpt1_R4_S1S3S5_treatment	No competition	sd1_tOpt1_R4	17.5	-1.78e-15
	press	3	same TOpt	sd1_tOpt1_R4_S1S4S5_treatment	No competition	sd1_tOpt1_R4	17.5	-1.78e-15
	press	3	same TOpt	sd1_tOpt1_R4_S2S3S4_treatment	No competition	sd1_tOpt1_R4	17.5	-1.78e-15
	press	3	same TOpt	sd1_tOpt1_R4_S2S3S5_treatment	No competition	sd1_tOpt1_R4	17.5	-1.78e-15
	press	3	same TOpt	sd1_tOpt1_R4_S2S4S5_treatment	No competition	sd1_tOpt1_R4	17.5	-1.78e-15
	press	3	same TOpt	sd1_tOpt1_R4_S3S4S5_treatment	No competition	sd1_tOpt1_R4	17.5	-1.78e-15
	press	4	same TOpt	sd1_tOpt1_R4_S1S2S3S4_treatment	No competition	sd1_tOpt1_R4	17.5	1.77636e-15
	press	4	same TOpt	sd1_tOpt1_R4_S1S2S3S5_treatment	No competition	sd1_tOpt1_R4	17.5	1.77636e-15
	press	4	same TOpt	sd1_tOpt1_R4_S1S2S4S5_treatment	No competition	sd1_tOpt1_R4	17.5	1.77636e-15
	press	4	same TOpt	sd1_tOpt1_R4_S1S3S4S5_treatment	No competition	sd1_tOpt1_R4	17.5	1.77636e-15
	press	4	same TOpt	sd1_tOpt1_R4_S2S3S4S5_treatment	No competition	sd1_tOpt1_R4	17.5	1.77636e-15
	press	5	same TOpt	sd1_tOpt1_R4_S1S2S3S4S5_treatment	No competition	sd1_tOpt1_R4	17.5	1.77636e-15
	press	2	same TOpt	sd1_tOpt1_R5_S1S2_treatment	No competition	sd1_tOpt1_R5	17.5	1.77636e-15
	press	2	same TOpt	sd1_tOpt1_R5_S1S3_treatment	No competition	sd1_tOpt1_R5	17.5	1.77636e-15
	press	2	same TOpt	sd1_tOpt1_R5_S1S4_treatment	No competition	sd1_tOpt1_R5	17.5	1.77636e-15
	press	2	same TOpt	sd1_tOpt1_R5_S1S5_treatment	No competition	sd1_tOpt1_R5	17.5	1.77636e-15
	press	2	same TOpt	sd1_tOpt1_R5_S2S3_treatment	No competition	sd1_tOpt1_R5	17.5	1.77636e-15
	press	2	same TOpt	sd1_tOpt1_R5_S2S4_treatment	No competition	sd1_tOpt1_R5	17.5	1.77636e-15
	press	2	same TOpt	sd1_tOpt1_R5_S2S5_treatment	No competition	sd1_tOpt1_R5	17.5	1.77636e-15
	press	2	same TOpt	sd1_tOpt1_R5_S3S4_treatment	No competition	sd1_tOpt1_R5	17.5	1.77636e-15
	press	2	same TOpt	sd1_tOpt1_R5_S3S5_treatment	No competition	sd1_tOpt1_R5	17.5	1.77636e-15
	press	2	same TOpt	sd1_tOpt1_R5_S4S5_treatment	No competition	sd1_tOpt1_R5	17.5	1.77636e-15
	press	3	same TOpt	sd1_tOpt1_R5_S1S2S3_treatment	No competition	sd1_tOpt1_R5	17.5	-1.78e-15
	press	3	same TOpt	sd1_tOpt1_R5_S1S2S4_treatment	No competition	sd1_tOpt1_R5	17.5	-1.78e-15
	press	3	same TOpt	sd1_tOpt1_R5_S1S2S5_treatment	No competition	sd1_tOpt1_R5	17.5	-1.78e-15
	press	3	same TOpt	sd1_tOpt1_R5_S1S3S4_treatment	No competition	sd1_tOpt1_R5	17.5	-1.78e-15
	press	3	same TOpt	sd1_tOpt1_R5_S1S3S5_treatment	No competition	sd1_tOpt1_R5	17.5	-1.78e-15
	press	3	same TOpt	sd1_tOpt1_R5_S1S4S5_treatment	No competition	sd1_tOpt1_R5	17.5	-1.78e-15
	press	3	same TOpt	sd1_tOpt1_R5_S2S3S4_treatment	No competition	sd1_tOpt1_R5	17.5	-1.78e-15
	press	3	same TOpt	sd1_tOpt1_R5_S2S3S5_treatment	No competition	sd1_tOpt1_R5	17.5	-1.78e-15
	press	3	same TOpt	sd1_tOpt1_R5_S2S4S5_treatment	No competition	sd1_tOpt1_R5	17.5	-1.78e-15
	press	3	same TOpt	sd1_tOpt1_R5_S3S4S5_treatment	No competition	sd1_tOpt1_R5	17.5	-1.78e-15
	press	4	same TOpt	sd1_tOpt1_R5_S1S2S3S4_treatment	No competition	sd1_tOpt1_R5	17.5	1.77636e-15
	press	4	same TOpt	sd1_tOpt1_R5_S1S2S3S5_treatment	No competition	sd1_tOpt1_R5	17.5	1.77636e-15
	press	4	same TOpt	sd1_tOpt1_R5_S1S2S4S5_treatment	No competition	sd1_tOpt1_R5	17.5	1.77636e-15
	press	4	same TOpt	sd1_tOpt1_R5_S1S3S4S5_treatment	No competition	sd1_tOpt1_R5	17.5	1.77636e-15
	press	4	same TOpt	sd1_tOpt1_R5_S2S3S4S5_treatment	No competition	sd1_tOpt1_R5	17.5	1.77636e-15
	press	5	same TOpt	sd1_tOpt1_R5_S1S2S3S4S5_treatment	No competition	sd1_tOpt1_R5	17.5	1.77636e-15
	press	2	same TOpt	sd1_tOpt1_R6_S1S2_treatment	No competition	sd1_tOpt1_R6	17.5	1.77636e-15
	press	2	same TOpt	sd1_tOpt1_R6_S1S3_treatment	No competition	sd1_tOpt1_R6	17.5	1.77636e-15
	press	2	same TOpt	sd1_tOpt1_R6_S1S4_treatment	No competition	sd1_tOpt1_R6	17.5	1.77636e-15
	press	2	same TOpt	sd1_tOpt1_R6_S1S5_treatment	No competition	sd1_tOpt1_R6	17.5	1.77636e-15
	press	2	same TOpt	sd1_tOpt1_R6_S2S3_treatment	No competition	sd1_tOpt1_R6	17.5	1.77636e-15
	press	2	same TOpt	sd1_tOpt1_R6_S2S4_treatment	No competition	sd1_tOpt1_R6	17.5	1.77636e-15
	press	2	same TOpt	sd1_tOpt1_R6_S2S5_treatment	No competition	sd1_tOpt1_R6	17.5	1.77636e-15
	press	2	same TOpt	sd1_tOpt1_R6_S3S4_treatment	No competition	sd1_tOpt1_R6	17.5	1.77636e-15
	press	2	same TOpt	sd1_tOpt1_R6_S3S5_treatment	No competition	sd1_tOpt1_R6	17.5	1.77636e-15
	press	2	same TOpt	sd1_tOpt1_R6_S4S5_treatment	No competition	sd1_tOpt1_R6	17.5	1.77636e-15
	press	3	same TOpt	sd1_tOpt1_R6_S1S2S3_treatment	No competition	sd1_tOpt1_R6	17.5	-1.78e-15
	press	3	same TOpt	sd1_tOpt1_R6_S1S2S4_treatment	No competition	sd1_tOpt1_R6	17.5	-1.78e-15
	press	3	same TOpt	sd1_tOpt1_R6_S1S2S5_treatment	No competition	sd1_tOpt1_R6	17.5	-1.78e-15
	press	3	same TOpt	sd1_tOpt1_R6_S1S3S4_treatment	No competition	sd1_tOpt1_R6	17.5	-1.78e-15
	press	3	same TOpt	sd1_tOpt1_R6_S1S3S5_treatment	No competition	sd1_tOpt1_R6	17.5	-1.78e-15
	press	3	same TOpt	sd1_tOpt1_R6_S1S4S5_treatment	No competition	sd1_tOpt1_R6	17.5	-1.78e-15
	press	3	same TOpt	sd1_tOpt1_R6_S2S3S4_treatment	No competition	sd1_tOpt1_R6	17.5	-1.78e-15
	press	3	same TOpt	sd1_tOpt1_R6_S2S3S5_treatment	No competition	sd1_tOpt1_R6	17.5	-1.78e-15
	press	3	same TOpt	sd1_tOpt1_R6_S2S4S5_treatment	No competition	sd1_tOpt1_R6	17.5	-1.78e-15
	press	3	same TOpt	sd1_tOpt1_R6_S3S4S5_treatment	No competition	sd1_tOpt1_R6	17.5	-1.78e-15
	press	4	same TOpt	sd1_tOpt1_R6_S1S2S3S4_treatment	No competition	sd1_tOpt1_R6	17.5	1.77636e-15
	press	4	same TOpt	sd1_tOpt1_R6_S1S2S3S5_treatment	No competition	sd1_tOpt1_R6	17.5	1.77636e-15
	press	4	same TOpt	sd1_tOpt1_R6_S1S2S4S5_treatment	No competition	sd1_tOpt1_R6	17.5	1.77636e-15
	press	4	same TOpt	sd1_tOpt1_R6_S1S3S4S5_treatment	No competition	sd1_tOpt1_R6	17.5	1.77636e-15
	press	4	same TOpt	sd1_tOpt1_R6_S2S3S4S5_treatment	No competition	sd1_tOpt1_R6	17.5	1.77636e-15
	press	5	same TOpt	sd1_tOpt1_R6_S1S2S3S4S5_treatment	No competition	sd1_tOpt1_R6	17.5	1.77636e-15
	press	2	same TOpt	sd1_tOpt1_R7_S1S2_treatment	No competition	sd1_tOpt1_R7	17.5	1.77636e-15
	press	2	same TOpt	sd1_tOpt1_R7_S1S3_treatment	No competition	sd1_tOpt1_R7	17.5	1.77636e-15
	press	2	same TOpt	sd1_tOpt1_R7_S1S4_treatment	No competition	sd1_tOpt1_R7	17.5	1.77636e-15
	press	2	same TOpt	sd1_tOpt1_R7_S1S5_treatment	No competition	sd1_tOpt1_R7	17.5	1.77636e-15
	press	2	same TOpt	sd1_tOpt1_R7_S2S3_treatment	No competition	sd1_tOpt1_R7	17.5	1.77636e-15
	press	2	same TOpt	sd1_tOpt1_R7_S2S4_treatment	No competition	sd1_tOpt1_R7	17.5	1.77636e-15
	press	2	same TOpt	sd1_tOpt1_R7_S2S5_treatment	No competition	sd1_tOpt1_R7	17.5	1.77636e-15
	press	2	same TOpt	sd1_tOpt1_R7_S3S4_treatment	No competition	sd1_tOpt1_R7	17.5	1.77636e-15
	press	2	same TOpt	sd1_tOpt1_R7_S3S5_treatment	No competition	sd1_tOpt1_R7	17.5	1.77636e-15
	press	2	same TOpt	sd1_tOpt1_R7_S4S5_treatment	No competition	sd1_tOpt1_R7	17.5	1.77636e-15
	press	3	same TOpt	sd1_tOpt1_R7_S1S2S3_treatment	No competition	sd1_tOpt1_R7	17.5	-1.78e-15
	press	3	same TOpt	sd1_tOpt1_R7_S1S2S4_treatment	No competition	sd1_tOpt1_R7	17.5	-1.78e-15
	press	3	same TOpt	sd1_tOpt1_R7_S1S2S5_treatment	No competition	sd1_tOpt1_R7	17.5	-1.78e-15
	press	3	same TOpt	sd1_tOpt1_R7_S1S3S4_treatment	No competition	sd1_tOpt1_R7	17.5	-1.78e-15
	press	3	same TOpt	sd1_tOpt1_R7_S1S3S5_treatment	No competition	sd1_tOpt1_R7	17.5	-1.78e-15
	press	3	same TOpt	sd1_tOpt1_R7_S1S4S5_treatment	No competition	sd1_tOpt1_R7	17.5	-1.78e-15
	press	3	same TOpt	sd1_tOpt1_R7_S2S3S4_treatment	No competition	sd1_tOpt1_R7	17.5	-1.78e-15
	press	3	same TOpt	sd1_tOpt1_R7_S2S3S5_treatment	No competition	sd1_tOpt1_R7	17.5	-1.78e-15
	press	3	same TOpt	sd1_tOpt1_R7_S2S4S5_treatment	No competition	sd1_tOpt1_R7	17.5	-1.78e-15
	press	3	same TOpt	sd1_tOpt1_R7_S3S4S5_treatment	No competition	sd1_tOpt1_R7	17.5	-1.78e-15
	press	4	same TOpt	sd1_tOpt1_R7_S1S2S3S4_treatment	No competition	sd1_tOpt1_R7	17.5	1.77636e-15
	press	4	same TOpt	sd1_tOpt1_R7_S1S2S3S5_treatment	No competition	sd1_tOpt1_R7	17.5	1.77636e-15
	press	4	same TOpt	sd1_tOpt1_R7_S1S2S4S5_treatment	No competition	sd1_tOpt1_R7	17.5	1.77636e-15
	press	4	same TOpt	sd1_tOpt1_R7_S1S3S4S5_treatment	No competition	sd1_tOpt1_R7	17.5	1.77636e-15
	press	4	same TOpt	sd1_tOpt1_R7_S2S3S4S5_treatment	No competition	sd1_tOpt1_R7	17.5	1.77636e-15
	press	5	same TOpt	sd1_tOpt1_R7_S1S2S3S4S5_treatment	No competition	sd1_tOpt1_R7	17.5	1.77636e-15
	press	2	same TOpt	sd1_tOpt1_R8_S1S2_treatment	No competition	sd1_tOpt1_R8	17.5	1.77636e-15
	press	2	same TOpt	sd1_tOpt1_R8_S1S3_treatment	No competition	sd1_tOpt1_R8	17.5	1.77636e-15
	press	2	same TOpt	sd1_tOpt1_R8_S1S4_treatment	No competition	sd1_tOpt1_R8	17.5	1.77636e-15
	press	2	same TOpt	sd1_tOpt1_R8_S1S5_treatment	No competition	sd1_tOpt1_R8	17.5	1.77636e-15
	press	2	same TOpt	sd1_tOpt1_R8_S2S3_treatment	No competition	sd1_tOpt1_R8	17.5	1.77636e-15
	press	2	same TOpt	sd1_tOpt1_R8_S2S4_treatment	No competition	sd1_tOpt1_R8	17.5	1.77636e-15
	press	2	same TOpt	sd1_tOpt1_R8_S2S5_treatment	No competition	sd1_tOpt1_R8	17.5	1.77636e-15
	press	2	same TOpt	sd1_tOpt1_R8_S3S4_treatment	No competition	sd1_tOpt1_R8	17.5	1.77636e-15
	press	2	same TOpt	sd1_tOpt1_R8_S3S5_treatment	No competition	sd1_tOpt1_R8	17.5	1.77636e-15
	press	2	same TOpt	sd1_tOpt1_R8_S4S5_treatment	No competition	sd1_tOpt1_R8	17.5	1.77636e-15
	press	3	same TOpt	sd1_tOpt1_R8_S1S2S3_treatment	No competition	sd1_tOpt1_R8	17.5	-1.78e-15
	press	3	same TOpt	sd1_tOpt1_R8_S1S2S4_treatment	No competition	sd1_tOpt1_R8	17.5	-1.78e-15
	press	3	same TOpt	sd1_tOpt1_R8_S1S2S5_treatment	No competition	sd1_tOpt1_R8	17.5	-1.78e-15
	press	3	same TOpt	sd1_tOpt1_R8_S1S3S4_treatment	No competition	sd1_tOpt1_R8	17.5	-1.78e-15
	press	3	same TOpt	sd1_tOpt1_R8_S1S3S5_treatment	No competition	sd1_tOpt1_R8	17.5	-1.78e-15
	press	3	same TOpt	sd1_tOpt1_R8_S1S4S5_treatment	No competition	sd1_tOpt1_R8	17.5	-1.78e-15
	press	3	same TOpt	sd1_tOpt1_R8_S2S3S4_treatment	No competition	sd1_tOpt1_R8	17.5	-1.78e-15
	press	3	same TOpt	sd1_tOpt1_R8_S2S3S5_treatment	No competition	sd1_tOpt1_R8	17.5	-1.78e-15
	press	3	same TOpt	sd1_tOpt1_R8_S2S4S5_treatment	No competition	sd1_tOpt1_R8	17.5	-1.78e-15
	press	3	same TOpt	sd1_tOpt1_R8_S3S4S5_treatment	No competition	sd1_tOpt1_R8	17.5	-1.78e-15
	press	4	same TOpt	sd1_tOpt1_R8_S1S2S3S4_treatment	No competition	sd1_tOpt1_R8	17.5	1.77636e-15
	press	4	same TOpt	sd1_tOpt1_R8_S1S2S3S5_treatment	No competition	sd1_tOpt1_R8	17.5	1.77636e-15
	press	4	same TOpt	sd1_tOpt1_R8_S1S2S4S5_treatment	No competition	sd1_tOpt1_R8	17.5	1.77636e-15
	press	4	same TOpt	sd1_tOpt1_R8_S1S3S4S5_treatment	No competition	sd1_tOpt1_R8	17.5	1.77636e-15
	press	4	same TOpt	sd1_tOpt1_R8_S2S3S4S5_treatment	No competition	sd1_tOpt1_R8	17.5	1.77636e-15
	press	5	same TOpt	sd1_tOpt1_R8_S1S2S3S4S5_treatment	No competition	sd1_tOpt1_R8	17.5	1.77636e-15
	press	2	same TOpt	sd1_tOpt1_R9_S1S2_treatment	No competition	sd1_tOpt1_R9	17.5	1.77636e-15
	press	2	same TOpt	sd1_tOpt1_R9_S1S3_treatment	No competition	sd1_tOpt1_R9	17.5	1.77636e-15
	press	2	same TOpt	sd1_tOpt1_R9_S1S4_treatment	No competition	sd1_tOpt1_R9	17.5	1.77636e-15
	press	2	same TOpt	sd1_tOpt1_R9_S1S5_treatment	No competition	sd1_tOpt1_R9	17.5	1.77636e-15
	press	2	same TOpt	sd1_tOpt1_R9_S2S3_treatment	No competition	sd1_tOpt1_R9	17.5	1.77636e-15
	press	2	same TOpt	sd1_tOpt1_R9_S2S4_treatment	No competition	sd1_tOpt1_R9	17.5	1.77636e-15
	press	2	same TOpt	sd1_tOpt1_R9_S2S5_treatment	No competition	sd1_tOpt1_R9	17.5	1.77636e-15
	press	2	same TOpt	sd1_tOpt1_R9_S3S4_treatment	No competition	sd1_tOpt1_R9	17.5	1.77636e-15
	press	2	same TOpt	sd1_tOpt1_R9_S3S5_treatment	No competition	sd1_tOpt1_R9	17.5	1.77636e-15
	press	2	same TOpt	sd1_tOpt1_R9_S4S5_treatment	No competition	sd1_tOpt1_R9	17.5	1.77636e-15
	press	3	same TOpt	sd1_tOpt1_R9_S1S2S3_treatment	No competition	sd1_tOpt1_R9	17.5	-1.78e-15
	press	3	same TOpt	sd1_tOpt1_R9_S1S2S4_treatment	No competition	sd1_tOpt1_R9	17.5	-1.78e-15
	press	3	same TOpt	sd1_tOpt1_R9_S1S2S5_treatment	No competition	sd1_tOpt1_R9	17.5	-1.78e-15
	press	3	same TOpt	sd1_tOpt1_R9_S1S3S4_treatment	No competition	sd1_tOpt1_R9	17.5	-1.78e-15
	press	3	same TOpt	sd1_tOpt1_R9_S1S3S5_treatment	No competition	sd1_tOpt1_R9	17.5	-1.78e-15
	press	3	same TOpt	sd1_tOpt1_R9_S1S4S5_treatment	No competition	sd1_tOpt1_R9	17.5	-1.78e-15
	press	3	same TOpt	sd1_tOpt1_R9_S2S3S4_treatment	No competition	sd1_tOpt1_R9	17.5	-1.78e-15
	press	3	same TOpt	sd1_tOpt1_R9_S2S3S5_treatment	No competition	sd1_tOpt1_R9	17.5	-1.78e-15
	press	3	same TOpt	sd1_tOpt1_R9_S2S4S5_treatment	No competition	sd1_tOpt1_R9	17.5	-1.78e-15
	press	3	same TOpt	sd1_tOpt1_R9_S3S4S5_treatment	No competition	sd1_tOpt1_R9	17.5	-1.78e-15
	press	4	same TOpt	sd1_tOpt1_R9_S1S2S3S4_treatment	No competition	sd1_tOpt1_R9	17.5	1.77636e-15
	press	4	same TOpt	sd1_tOpt1_R9_S1S2S3S5_treatment	No competition	sd1_tOpt1_R9	17.5	1.77636e-15
	press	4	same TOpt	sd1_tOpt1_R9_S1S2S4S5_treatment	No competition	sd1_tOpt1_R9	17.5	1.77636e-15
	press	4	same TOpt	sd1_tOpt1_R9_S1S3S4S5_treatment	No competition	sd1_tOpt1_R9	17.5	1.77636e-15
	press	4	same TOpt	sd1_tOpt1_R9_S2S3S4S5_treatment	No competition	sd1_tOpt1_R9	17.5	1.77636e-15
	press	5	same TOpt	sd1_tOpt1_R9_S1S2S3S4S5_treatment	No competition	sd1_tOpt1_R9	17.5	1.77636e-15
	press	2	same TOpt	sd1_tOpt1_R10_S1S2_treatment	No competition	sd1_tOpt1_R10	17.5	1.77636e-15
	press	2	same TOpt	sd1_tOpt1_R10_S1S3_treatment	No competition	sd1_tOpt1_R10	17.5	1.77636e-15
	press	2	same TOpt	sd1_tOpt1_R10_S1S4_treatment	No competition	sd1_tOpt1_R10	17.5	1.77636e-15
	press	2	same TOpt	sd1_tOpt1_R10_S1S5_treatment	No competition	sd1_tOpt1_R10	17.5	1.77636e-15
	press	2	same TOpt	sd1_tOpt1_R10_S2S3_treatment	No competition	sd1_tOpt1_R10	17.5	1.77636e-15
	press	2	same TOpt	sd1_tOpt1_R10_S2S4_treatment	No competition	sd1_tOpt1_R10	17.5	1.77636e-15
	press	2	same TOpt	sd1_tOpt1_R10_S2S5_treatment	No competition	sd1_tOpt1_R10	17.5	1.77636e-15
	press	2	same TOpt	sd1_tOpt1_R10_S3S4_treatment	No competition	sd1_tOpt1_R10	17.5	1.77636e-15
	press	2	same TOpt	sd1_tOpt1_R10_S3S5_treatment	No competition	sd1_tOpt1_R10	17.5	1.77636e-15
	press	2	same TOpt	sd1_tOpt1_R10_S4S5_treatment	No competition	sd1_tOpt1_R10	17.5	1.77636e-15
	press	3	same TOpt	sd1_tOpt1_R10_S1S2S3_treatment	No competition	sd1_tOpt1_R10	17.5	-1.78e-15
	press	3	same TOpt	sd1_tOpt1_R10_S1S2S4_treatment	No competition	sd1_tOpt1_R10	17.5	-1.78e-15
	press	3	same TOpt	sd1_tOpt1_R10_S1S2S5_treatment	No competition	sd1_tOpt1_R10	17.5	-1.78e-15
	press	3	same TOpt	sd1_tOpt1_R10_S1S3S4_treatment	No competition	sd1_tOpt1_R10	17.5	-1.78e-15
	press	3	same TOpt	sd1_tOpt1_R10_S1S3S5_treatment	No competition	sd1_tOpt1_R10	17.5	-1.78e-15
	press	3	same TOpt	sd1_tOpt1_R10_S1S4S5_treatment	No competition	sd1_tOpt1_R10	17.5	-1.78e-15
	press	3	same TOpt	sd1_tOpt1_R10_S2S3S4_treatment	No competition	sd1_tOpt1_R10	17.5	-1.78e-15
	press	3	same TOpt	sd1_tOpt1_R10_S2S3S5_treatment	No competition	sd1_tOpt1_R10	17.5	-1.78e-15
	press	3	same TOpt	sd1_tOpt1_R10_S2S4S5_treatment	No competition	sd1_tOpt1_R10	17.5	-1.78e-15
	press	3	same TOpt	sd1_tOpt1_R10_S3S4S5_treatment	No competition	sd1_tOpt1_R10	17.5	-1.78e-15
	press	4	same TOpt	sd1_tOpt1_R10_S1S2S3S4_treatment	No competition	sd1_tOpt1_R10	17.5	1.77636e-15
	press	4	same TOpt	sd1_tOpt1_R10_S1S2S3S5_treatment	No competition	sd1_tOpt1_R10	17.5	1.77636e-15
	press	4	same TOpt	sd1_tOpt1_R10_S1S2S4S5_treatment	No competition	sd1_tOpt1_R10	17.5	1.77636e-15
	press	4	same TOpt	sd1_tOpt1_R10_S1S3S4S5_treatment	No competition	sd1_tOpt1_R10	17.5	1.77636e-15
	press	4	same TOpt	sd1_tOpt1_R10_S2S3S4S5_treatment	No competition	sd1_tOpt1_R10	17.5	1.77636e-15
	press	5	same TOpt	sd1_tOpt1_R10_S1S2S3S4S5_treatment	No competition	sd1_tOpt1_R10	17.5	1.77636e-15
	press	2	same TOpt	sd1_tOpt1_R11_S1S2_treatment	No competition	sd1_tOpt1_R11	17.5	1.77636e-15
	press	2	same TOpt	sd1_tOpt1_R11_S1S3_treatment	No competition	sd1_tOpt1_R11	17.5	1.77636e-15
	press	2	same TOpt	sd1_tOpt1_R11_S1S4_treatment	No competition	sd1_tOpt1_R11	17.5	1.77636e-15
	press	2	same TOpt	sd1_tOpt1_R11_S1S5_treatment	No competition	sd1_tOpt1_R11	17.5	1.77636e-15
	press	2	same TOpt	sd1_tOpt1_R11_S2S3_treatment	No competition	sd1_tOpt1_R11	17.5	1.77636e-15
	press	2	same TOpt	sd1_tOpt1_R11_S2S4_treatment	No competition	sd1_tOpt1_R11	17.5	1.77636e-15
	press	2	same TOpt	sd1_tOpt1_R11_S2S5_treatment	No competition	sd1_tOpt1_R11	17.5	1.77636e-15
	press	2	same TOpt	sd1_tOpt1_R11_S3S4_treatment	No competition	sd1_tOpt1_R11	17.5	1.77636e-15
	press	2	same TOpt	sd1_tOpt1_R11_S3S5_treatment	No competition	sd1_tOpt1_R11	17.5	1.77636e-15
	press	2	same TOpt	sd1_tOpt1_R11_S4S5_treatment	No competition	sd1_tOpt1_R11	17.5	1.77636e-15
	press	3	same TOpt	sd1_tOpt1_R11_S1S2S3_treatment	No competition	sd1_tOpt1_R11	17.5	-1.78e-15
	press	3	same TOpt	sd1_tOpt1_R11_S1S2S4_treatment	No competition	sd1_tOpt1_R11	17.5	-1.78e-15
	press	3	same TOpt	sd1_tOpt1_R11_S1S2S5_treatment	No competition	sd1_tOpt1_R11	17.5	-1.78e-15
	press	3	same TOpt	sd1_tOpt1_R11_S1S3S4_treatment	No competition	sd1_tOpt1_R11	17.5	-1.78e-15
	press	3	same TOpt	sd1_tOpt1_R11_S1S3S5_treatment	No competition	sd1_tOpt1_R11	17.5	-1.78e-15
	press	3	same TOpt	sd1_tOpt1_R11_S1S4S5_treatment	No competition	sd1_tOpt1_R11	17.5	-1.78e-15
	press	3	same TOpt	sd1_tOpt1_R11_S2S3S4_treatment	No competition	sd1_tOpt1_R11	17.5	-1.78e-15
	press	3	same TOpt	sd1_tOpt1_R11_S2S3S5_treatment	No competition	sd1_tOpt1_R11	17.5	-1.78e-15
	press	3	same TOpt	sd1_tOpt1_R11_S2S4S5_treatment	No competition	sd1_tOpt1_R11	17.5	-1.78e-15
	press	3	same TOpt	sd1_tOpt1_R11_S3S4S5_treatment	No competition	sd1_tOpt1_R11	17.5	-1.78e-15
	press	4	same TOpt	sd1_tOpt1_R11_S1S2S3S4_treatment	No competition	sd1_tOpt1_R11	17.5	1.77636e-15
	press	4	same TOpt	sd1_tOpt1_R11_S1S2S3S5_treatment	No competition	sd1_tOpt1_R11	17.5	1.77636e-15
	press	4	same TOpt	sd1_tOpt1_R11_S1S2S4S5_treatment	No competition	sd1_tOpt1_R11	17.5	1.77636e-15
	press	4	same TOpt	sd1_tOpt1_R11_S1S3S4S5_treatment	No competition	sd1_tOpt1_R11	17.5	1.77636e-15
	press	4	same TOpt	sd1_tOpt1_R11_S2S3S4S5_treatment	No competition	sd1_tOpt1_R11	17.5	1.77636e-15
	press	5	same TOpt	sd1_tOpt1_R11_S1S2S3S4S5_treatment	No competition	sd1_tOpt1_R11	17.5	1.77636e-15
	press	2	same TOpt	sd1_tOpt1_R12_S1S2_treatment	No competition	sd1_tOpt1_R12	17.5	1.77636e-15
	press	2	same TOpt	sd1_tOpt1_R12_S1S3_treatment	No competition	sd1_tOpt1_R12	17.5	1.77636e-15
	press	2	same TOpt	sd1_tOpt1_R12_S1S4_treatment	No competition	sd1_tOpt1_R12	17.5	1.77636e-15
	press	2	same TOpt	sd1_tOpt1_R12_S1S5_treatment	No competition	sd1_tOpt1_R12	17.5	1.77636e-15
	press	2	same TOpt	sd1_tOpt1_R12_S2S3_treatment	No competition	sd1_tOpt1_R12	17.5	1.77636e-15
	press	2	same TOpt	sd1_tOpt1_R12_S2S4_treatment	No competition	sd1_tOpt1_R12	17.5	1.77636e-15
	press	2	same TOpt	sd1_tOpt1_R12_S2S5_treatment	No competition	sd1_tOpt1_R12	17.5	1.77636e-15
	press	2	same TOpt	sd1_tOpt1_R12_S3S4_treatment	No competition	sd1_tOpt1_R12	17.5	1.77636e-15
	press	2	same TOpt	sd1_tOpt1_R12_S3S5_treatment	No competition	sd1_tOpt1_R12	17.5	1.77636e-15
	press	2	same TOpt	sd1_tOpt1_R12_S4S5_treatment	No competition	sd1_tOpt1_R12	17.5	1.77636e-15
	press	3	same TOpt	sd1_tOpt1_R12_S1S2S3_treatment	No competition	sd1_tOpt1_R12	17.5	-1.78e-15
	press	3	same TOpt	sd1_tOpt1_R12_S1S2S4_treatment	No competition	sd1_tOpt1_R12	17.5	-1.78e-15
	press	3	same TOpt	sd1_tOpt1_R12_S1S2S5_treatment	No competition	sd1_tOpt1_R12	17.5	-1.78e-15
	press	3	same TOpt	sd1_tOpt1_R12_S1S3S4_treatment	No competition	sd1_tOpt1_R12	17.5	-1.78e-15
	press	3	same TOpt	sd1_tOpt1_R12_S1S3S5_treatment	No competition	sd1_tOpt1_R12	17.5	-1.78e-15
	press	3	same TOpt	sd1_tOpt1_R12_S1S4S5_treatment	No competition	sd1_tOpt1_R12	17.5	-1.78e-15
	press	3	same TOpt	sd1_tOpt1_R12_S2S3S4_treatment	No competition	sd1_tOpt1_R12	17.5	-1.78e-15
	press	3	same TOpt	sd1_tOpt1_R12_S2S3S5_treatment	No competition	sd1_tOpt1_R12	17.5	-1.78e-15
	press	3	same TOpt	sd1_tOpt1_R12_S2S4S5_treatment	No competition	sd1_tOpt1_R12	17.5	-1.78e-15
	press	3	same TOpt	sd1_tOpt1_R12_S3S4S5_treatment	No competition	sd1_tOpt1_R12	17.5	-1.78e-15
	press	4	same TOpt	sd1_tOpt1_R12_S1S2S3S4_treatment	No competition	sd1_tOpt1_R12	17.5	1.77636e-15
	press	4	same TOpt	sd1_tOpt1_R12_S1S2S3S5_treatment	No competition	sd1_tOpt1_R12	17.5	1.77636e-15
	press	4	same TOpt	sd1_tOpt1_R12_S1S2S4S5_treatment	No competition	sd1_tOpt1_R12	17.5	1.77636e-15
	press	4	same TOpt	sd1_tOpt1_R12_S1S3S4S5_treatment	No competition	sd1_tOpt1_R12	17.5	1.77636e-15
	press	4	same TOpt	sd1_tOpt1_R12_S2S3S4S5_treatment	No competition	sd1_tOpt1_R12	17.5	1.77636e-15
	press	5	same TOpt	sd1_tOpt1_R12_S1S2S3S4S5_treatment	No competition	sd1_tOpt1_R12	17.5	1.77636e-15
	press	2	same TOpt	sd1_tOpt1_R13_S1S2_treatment	No competition	sd1_tOpt1_R13	17.5	1.77636e-15
	press	2	same TOpt	sd1_tOpt1_R13_S1S3_treatment	No competition	sd1_tOpt1_R13	17.5	1.77636e-15
	press	2	same TOpt	sd1_tOpt1_R13_S1S4_treatment	No competition	sd1_tOpt1_R13	17.5	1.77636e-15
	press	2	same TOpt	sd1_tOpt1_R13_S1S5_treatment	No competition	sd1_tOpt1_R13	17.5	1.77636e-15
	press	2	same TOpt	sd1_tOpt1_R13_S2S3_treatment	No competition	sd1_tOpt1_R13	17.5	1.77636e-15
	press	2	same TOpt	sd1_tOpt1_R13_S2S4_treatment	No competition	sd1_tOpt1_R13	17.5	1.77636e-15
	press	2	same TOpt	sd1_tOpt1_R13_S2S5_treatment	No competition	sd1_tOpt1_R13	17.5	1.77636e-15
	press	2	same TOpt	sd1_tOpt1_R13_S3S4_treatment	No competition	sd1_tOpt1_R13	17.5	1.77636e-15
	press	2	same TOpt	sd1_tOpt1_R13_S3S5_treatment	No competition	sd1_tOpt1_R13	17.5	1.77636e-15
	press	2	same TOpt	sd1_tOpt1_R13_S4S5_treatment	No competition	sd1_tOpt1_R13	17.5	1.77636e-15
	press	3	same TOpt	sd1_tOpt1_R13_S1S2S3_treatment	No competition	sd1_tOpt1_R13	17.5	-1.78e-15
	press	3	same TOpt	sd1_tOpt1_R13_S1S2S4_treatment	No competition	sd1_tOpt1_R13	17.5	-1.78e-15
	press	3	same TOpt	sd1_tOpt1_R13_S1S2S5_treatment	No competition	sd1_tOpt1_R13	17.5	-1.78e-15
	press	3	same TOpt	sd1_tOpt1_R13_S1S3S4_treatment	No competition	sd1_tOpt1_R13	17.5	-1.78e-15
	press	3	same TOpt	sd1_tOpt1_R13_S1S3S5_treatment	No competition	sd1_tOpt1_R13	17.5	-1.78e-15
	press	3	same TOpt	sd1_tOpt1_R13_S1S4S5_treatment	No competition	sd1_tOpt1_R13	17.5	-1.78e-15
	press	3	same TOpt	sd1_tOpt1_R13_S2S3S4_treatment	No competition	sd1_tOpt1_R13	17.5	-1.78e-15
	press	3	same TOpt	sd1_tOpt1_R13_S2S3S5_treatment	No competition	sd1_tOpt1_R13	17.5	-1.78e-15
	press	3	same TOpt	sd1_tOpt1_R13_S2S4S5_treatment	No competition	sd1_tOpt1_R13	17.5	-1.78e-15
	press	3	same TOpt	sd1_tOpt1_R13_S3S4S5_treatment	No competition	sd1_tOpt1_R13	17.5	-1.78e-15
	press	4	same TOpt	sd1_tOpt1_R13_S1S2S3S4_treatment	No competition	sd1_tOpt1_R13	17.5	1.77636e-15
	press	4	same TOpt	sd1_tOpt1_R13_S1S2S3S5_treatment	No competition	sd1_tOpt1_R13	17.5	1.77636e-15
	press	4	same TOpt	sd1_tOpt1_R13_S1S2S4S5_treatment	No competition	sd1_tOpt1_R13	17.5	1.77636e-15
	press	4	same TOpt	sd1_tOpt1_R13_S1S3S4S5_treatment	No competition	sd1_tOpt1_R13	17.5	1.77636e-15
	press	4	same TOpt	sd1_tOpt1_R13_S2S3S4S5_treatment	No competition	sd1_tOpt1_R13	17.5	1.77636e-15
	press	5	same TOpt	sd1_tOpt1_R13_S1S2S3S4S5_treatment	No competition	sd1_tOpt1_R13	17.5	1.77636e-15
	press	2	same TOpt	sd1_tOpt1_R14_S1S2_treatment	No competition	sd1_tOpt1_R14	17.5	1.77636e-15
	press	2	same TOpt	sd1_tOpt1_R14_S1S3_treatment	No competition	sd1_tOpt1_R14	17.5	1.77636e-15
	press	2	same TOpt	sd1_tOpt1_R14_S1S4_treatment	No competition	sd1_tOpt1_R14	17.5	1.77636e-15
	press	2	same TOpt	sd1_tOpt1_R14_S1S5_treatment	No competition	sd1_tOpt1_R14	17.5	1.77636e-15
	press	2	same TOpt	sd1_tOpt1_R14_S2S3_treatment	No competition	sd1_tOpt1_R14	17.5	1.77636e-15
	press	2	same TOpt	sd1_tOpt1_R14_S2S4_treatment	No competition	sd1_tOpt1_R14	17.5	1.77636e-15
	press	2	same TOpt	sd1_tOpt1_R14_S2S5_treatment	No competition	sd1_tOpt1_R14	17.5	1.77636e-15
	press	2	same TOpt	sd1_tOpt1_R14_S3S4_treatment	No competition	sd1_tOpt1_R14	17.5	1.77636e-15
	press	2	same TOpt	sd1_tOpt1_R14_S3S5_treatment	No competition	sd1_tOpt1_R14	17.5	1.77636e-15
	press	2	same TOpt	sd1_tOpt1_R14_S4S5_treatment	No competition	sd1_tOpt1_R14	17.5	1.77636e-15
	press	3	same TOpt	sd1_tOpt1_R14_S1S2S3_treatment	No competition	sd1_tOpt1_R14	17.5	-1.78e-15
	press	3	same TOpt	sd1_tOpt1_R14_S1S2S4_treatment	No competition	sd1_tOpt1_R14	17.5	-1.78e-15
	press	3	same TOpt	sd1_tOpt1_R14_S1S2S5_treatment	No competition	sd1_tOpt1_R14	17.5	-1.78e-15
	press	3	same TOpt	sd1_tOpt1_R14_S1S3S4_treatment	No competition	sd1_tOpt1_R14	17.5	-1.78e-15
	press	3	same TOpt	sd1_tOpt1_R14_S1S3S5_treatment	No competition	sd1_tOpt1_R14	17.5	-1.78e-15
	press	3	same TOpt	sd1_tOpt1_R14_S1S4S5_treatment	No competition	sd1_tOpt1_R14	17.5	-1.78e-15
	press	3	same TOpt	sd1_tOpt1_R14_S2S3S4_treatment	No competition	sd1_tOpt1_R14	17.5	-1.78e-15
	press	3	same TOpt	sd1_tOpt1_R14_S2S3S5_treatment	No competition	sd1_tOpt1_R14	17.5	-1.78e-15
	press	3	same TOpt	sd1_tOpt1_R14_S2S4S5_treatment	No competition	sd1_tOpt1_R14	17.5	-1.78e-15
	press	3	same TOpt	sd1_tOpt1_R14_S3S4S5_treatment	No competition	sd1_tOpt1_R14	17.5	-1.78e-15
	press	4	same TOpt	sd1_tOpt1_R14_S1S2S3S4_treatment	No competition	sd1_tOpt1_R14	17.5	1.77636e-15
	press	4	same TOpt	sd1_tOpt1_R14_S1S2S3S5_treatment	No competition	sd1_tOpt1_R14	17.5	1.77636e-15
	press	4	same TOpt	sd1_tOpt1_R14_S1S2S4S5_treatment	No competition	sd1_tOpt1_R14	17.5	1.77636e-15
	press	4	same TOpt	sd1_tOpt1_R14_S1S3S4S5_treatment	No competition	sd1_tOpt1_R14	17.5	1.77636e-15
	press	4	same TOpt	sd1_tOpt1_R14_S2S3S4S5_treatment	No competition	sd1_tOpt1_R14	17.5	1.77636e-15
	press	5	same TOpt	sd1_tOpt1_R14_S1S2S3S4S5_treatment	No competition	sd1_tOpt1_R14	17.5	1.77636e-15
	press	2	same TOpt	sd1_tOpt1_R15_S1S2_treatment	No competition	sd1_tOpt1_R15	17.5	1.77636e-15
	press	2	same TOpt	sd1_tOpt1_R15_S1S3_treatment	No competition	sd1_tOpt1_R15	17.5	1.77636e-15
	press	2	same TOpt	sd1_tOpt1_R15_S1S4_treatment	No competition	sd1_tOpt1_R15	17.5	1.77636e-15
	press	2	same TOpt	sd1_tOpt1_R15_S1S5_treatment	No competition	sd1_tOpt1_R15	17.5	1.77636e-15
	press	2	same TOpt	sd1_tOpt1_R15_S2S3_treatment	No competition	sd1_tOpt1_R15	17.5	1.77636e-15
	press	2	same TOpt	sd1_tOpt1_R15_S2S4_treatment	No competition	sd1_tOpt1_R15	17.5	1.77636e-15
	press	2	same TOpt	sd1_tOpt1_R15_S2S5_treatment	No competition	sd1_tOpt1_R15	17.5	1.77636e-15
	press	2	same TOpt	sd1_tOpt1_R15_S3S4_treatment	No competition	sd1_tOpt1_R15	17.5	1.77636e-15
	press	2	same TOpt	sd1_tOpt1_R15_S3S5_treatment	No competition	sd1_tOpt1_R15	17.5	1.77636e-15
	press	2	same TOpt	sd1_tOpt1_R15_S4S5_treatment	No competition	sd1_tOpt1_R15	17.5	1.77636e-15
	press	3	same TOpt	sd1_tOpt1_R15_S1S2S3_treatment	No competition	sd1_tOpt1_R15	17.5	-1.78e-15
	press	3	same TOpt	sd1_tOpt1_R15_S1S2S4_treatment	No competition	sd1_tOpt1_R15	17.5	-1.78e-15
	press	3	same TOpt	sd1_tOpt1_R15_S1S2S5_treatment	No competition	sd1_tOpt1_R15	17.5	-1.78e-15
	press	3	same TOpt	sd1_tOpt1_R15_S1S3S4_treatment	No competition	sd1_tOpt1_R15	17.5	-1.78e-15
	press	3	same TOpt	sd1_tOpt1_R15_S1S3S5_treatment	No competition	sd1_tOpt1_R15	17.5	-1.78e-15
	press	3	same TOpt	sd1_tOpt1_R15_S1S4S5_treatment	No competition	sd1_tOpt1_R15	17.5	-1.78e-15
	press	3	same TOpt	sd1_tOpt1_R15_S2S3S4_treatment	No competition	sd1_tOpt1_R15	17.5	-1.78e-15
	press	3	same TOpt	sd1_tOpt1_R15_S2S3S5_treatment	No competition	sd1_tOpt1_R15	17.5	-1.78e-15
	press	3	same TOpt	sd1_tOpt1_R15_S2S4S5_treatment	No competition	sd1_tOpt1_R15	17.5	-1.78e-15
	press	3	same TOpt	sd1_tOpt1_R15_S3S4S5_treatment	No competition	sd1_tOpt1_R15	17.5	-1.78e-15
	press	4	same TOpt	sd1_tOpt1_R15_S1S2S3S4_treatment	No competition	sd1_tOpt1_R15	17.5	1.77636e-15
	press	4	same TOpt	sd1_tOpt1_R15_S1S2S3S5_treatment	No competition	sd1_tOpt1_R15	17.5	1.77636e-15
	press	4	same TOpt	sd1_tOpt1_R15_S1S2S4S5_treatment	No competition	sd1_tOpt1_R15	17.5	1.77636e-15
	press	4	same TOpt	sd1_tOpt1_R15_S1S3S4S5_treatment	No competition	sd1_tOpt1_R15	17.5	1.77636e-15
	press	4	same TOpt	sd1_tOpt1_R15_S2S3S4S5_treatment	No competition	sd1_tOpt1_R15	17.5	1.77636e-15
	press	5	same TOpt	sd1_tOpt1_R15_S1S2S3S4S5_treatment	No competition	sd1_tOpt1_R15	17.5	1.77636e-15
	press	2	same TOpt	sd1_tOpt1_R16_S1S2_treatment	No competition	sd1_tOpt1_R16	17.5	1.77636e-15
	press	2	same TOpt	sd1_tOpt1_R16_S1S3_treatment	No competition	sd1_tOpt1_R16	17.5	1.77636e-15
	press	2	same TOpt	sd1_tOpt1_R16_S1S4_treatment	No competition	sd1_tOpt1_R16	17.5	1.77636e-15
	press	2	same TOpt	sd1_tOpt1_R16_S1S5_treatment	No competition	sd1_tOpt1_R16	17.5	1.77636e-15
	press	2	same TOpt	sd1_tOpt1_R16_S2S3_treatment	No competition	sd1_tOpt1_R16	17.5	1.77636e-15
	press	2	same TOpt	sd1_tOpt1_R16_S2S4_treatment	No competition	sd1_tOpt1_R16	17.5	1.77636e-15
	press	2	same TOpt	sd1_tOpt1_R16_S2S5_treatment	No competition	sd1_tOpt1_R16	17.5	1.77636e-15
	press	2	same TOpt	sd1_tOpt1_R16_S3S4_treatment	No competition	sd1_tOpt1_R16	17.5	1.77636e-15
	press	2	same TOpt	sd1_tOpt1_R16_S3S5_treatment	No competition	sd1_tOpt1_R16	17.5	1.77636e-15
	press	2	same TOpt	sd1_tOpt1_R16_S4S5_treatment	No competition	sd1_tOpt1_R16	17.5	1.77636e-15
	press	3	same TOpt	sd1_tOpt1_R16_S1S2S3_treatment	No competition	sd1_tOpt1_R16	17.5	-1.78e-15
	press	3	same TOpt	sd1_tOpt1_R16_S1S2S4_treatment	No competition	sd1_tOpt1_R16	17.5	-1.78e-15
	press	3	same TOpt	sd1_tOpt1_R16_S1S2S5_treatment	No competition	sd1_tOpt1_R16	17.5	-1.78e-15
	press	3	same TOpt	sd1_tOpt1_R16_S1S3S4_treatment	No competition	sd1_tOpt1_R16	17.5	-1.78e-15
	press	3	same TOpt	sd1_tOpt1_R16_S1S3S5_treatment	No competition	sd1_tOpt1_R16	17.5	-1.78e-15
	press	3	same TOpt	sd1_tOpt1_R16_S1S4S5_treatment	No competition	sd1_tOpt1_R16	17.5	-1.78e-15
	press	3	same TOpt	sd1_tOpt1_R16_S2S3S4_treatment	No competition	sd1_tOpt1_R16	17.5	-1.78e-15
	press	3	same TOpt	sd1_tOpt1_R16_S2S3S5_treatment	No competition	sd1_tOpt1_R16	17.5	-1.78e-15
	press	3	same TOpt	sd1_tOpt1_R16_S2S4S5_treatment	No competition	sd1_tOpt1_R16	17.5	-1.78e-15
	press	3	same TOpt	sd1_tOpt1_R16_S3S4S5_treatment	No competition	sd1_tOpt1_R16	17.5	-1.78e-15
	press	4	same TOpt	sd1_tOpt1_R16_S1S2S3S4_treatment	No competition	sd1_tOpt1_R16	17.5	1.77636e-15
	press	4	same TOpt	sd1_tOpt1_R16_S1S2S3S5_treatment	No competition	sd1_tOpt1_R16	17.5	1.77636e-15
	press	4	same TOpt	sd1_tOpt1_R16_S1S2S4S5_treatment	No competition	sd1_tOpt1_R16	17.5	1.77636e-15
	press	4	same TOpt	sd1_tOpt1_R16_S1S3S4S5_treatment	No competition	sd1_tOpt1_R16	17.5	1.77636e-15
	press	4	same TOpt	sd1_tOpt1_R16_S2S3S4S5_treatment	No competition	sd1_tOpt1_R16	17.5	1.77636e-15
	press	5	same TOpt	sd1_tOpt1_R16_S1S2S3S4S5_treatment	No competition	sd1_tOpt1_R16	17.5	1.77636e-15
	press	2	same TOpt	sd1_tOpt1_R17_S1S2_treatment	No competition	sd1_tOpt1_R17	17.5	1.77636e-15
	press	2	same TOpt	sd1_tOpt1_R17_S1S3_treatment	No competition	sd1_tOpt1_R17	17.5	1.77636e-15
	press	2	same TOpt	sd1_tOpt1_R17_S1S4_treatment	No competition	sd1_tOpt1_R17	17.5	1.77636e-15
	press	2	same TOpt	sd1_tOpt1_R17_S1S5_treatment	No competition	sd1_tOpt1_R17	17.5	1.77636e-15
	press	2	same TOpt	sd1_tOpt1_R17_S2S3_treatment	No competition	sd1_tOpt1_R17	17.5	1.77636e-15
	press	2	same TOpt	sd1_tOpt1_R17_S2S4_treatment	No competition	sd1_tOpt1_R17	17.5	1.77636e-15
	press	2	same TOpt	sd1_tOpt1_R17_S2S5_treatment	No competition	sd1_tOpt1_R17	17.5	1.77636e-15
	press	2	same TOpt	sd1_tOpt1_R17_S3S4_treatment	No competition	sd1_tOpt1_R17	17.5	1.77636e-15
	press	2	same TOpt	sd1_tOpt1_R17_S3S5_treatment	No competition	sd1_tOpt1_R17	17.5	1.77636e-15
	press	2	same TOpt	sd1_tOpt1_R17_S4S5_treatment	No competition	sd1_tOpt1_R17	17.5	1.77636e-15
	press	3	same TOpt	sd1_tOpt1_R17_S1S2S3_treatment	No competition	sd1_tOpt1_R17	17.5	-1.78e-15
	press	3	same TOpt	sd1_tOpt1_R17_S1S2S4_treatment	No competition	sd1_tOpt1_R17	17.5	-1.78e-15
	press	3	same TOpt	sd1_tOpt1_R17_S1S2S5_treatment	No competition	sd1_tOpt1_R17	17.5	-1.78e-15
	press	3	same TOpt	sd1_tOpt1_R17_S1S3S4_treatment	No competition	sd1_tOpt1_R17	17.5	-1.78e-15
	press	3	same TOpt	sd1_tOpt1_R17_S1S3S5_treatment	No competition	sd1_tOpt1_R17	17.5	-1.78e-15
	press	3	same TOpt	sd1_tOpt1_R17_S1S4S5_treatment	No competition	sd1_tOpt1_R17	17.5	-1.78e-15
	press	3	same TOpt	sd1_tOpt1_R17_S2S3S4_treatment	No competition	sd1_tOpt1_R17	17.5	-1.78e-15
	press	3	same TOpt	sd1_tOpt1_R17_S2S3S5_treatment	No competition	sd1_tOpt1_R17	17.5	-1.78e-15
	press	3	same TOpt	sd1_tOpt1_R17_S2S4S5_treatment	No competition	sd1_tOpt1_R17	17.5	-1.78e-15
	press	3	same TOpt	sd1_tOpt1_R17_S3S4S5_treatment	No competition	sd1_tOpt1_R17	17.5	-1.78e-15
	press	4	same TOpt	sd1_tOpt1_R17_S1S2S3S4_treatment	No competition	sd1_tOpt1_R17	17.5	1.77636e-15
	press	4	same TOpt	sd1_tOpt1_R17_S1S2S3S5_treatment	No competition	sd1_tOpt1_R17	17.5	1.77636e-15
	press	4	same TOpt	sd1_tOpt1_R17_S1S2S4S5_treatment	No competition	sd1_tOpt1_R17	17.5	1.77636e-15
	press	4	same TOpt	sd1_tOpt1_R17_S1S3S4S5_treatment	No competition	sd1_tOpt1_R17	17.5	1.77636e-15
	press	4	same TOpt	sd1_tOpt1_R17_S2S3S4S5_treatment	No competition	sd1_tOpt1_R17	17.5	1.77636e-15
	press	5	same TOpt	sd1_tOpt1_R17_S1S2S3S4S5_treatment	No competition	sd1_tOpt1_R17	17.5	1.77636e-15
	press	2	same TOpt	sd1_tOpt1_R18_S1S2_treatment	No competition	sd1_tOpt1_R18	17.5	1.77636e-15
	press	2	same TOpt	sd1_tOpt1_R18_S1S3_treatment	No competition	sd1_tOpt1_R18	17.5	1.77636e-15
	press	2	same TOpt	sd1_tOpt1_R18_S1S4_treatment	No competition	sd1_tOpt1_R18	17.5	1.77636e-15
	press	2	same TOpt	sd1_tOpt1_R18_S1S5_treatment	No competition	sd1_tOpt1_R18	17.5	1.77636e-15
	press	2	same TOpt	sd1_tOpt1_R18_S2S3_treatment	No competition	sd1_tOpt1_R18	17.5	1.77636e-15
	press	2	same TOpt	sd1_tOpt1_R18_S2S4_treatment	No competition	sd1_tOpt1_R18	17.5	1.77636e-15
	press	2	same TOpt	sd1_tOpt1_R18_S2S5_treatment	No competition	sd1_tOpt1_R18	17.5	1.77636e-15
	press	2	same TOpt	sd1_tOpt1_R18_S3S4_treatment	No competition	sd1_tOpt1_R18	17.5	1.77636e-15
	press	2	same TOpt	sd1_tOpt1_R18_S3S5_treatment	No competition	sd1_tOpt1_R18	17.5	1.77636e-15
	press	2	same TOpt	sd1_tOpt1_R18_S4S5_treatment	No competition	sd1_tOpt1_R18	17.5	1.77636e-15
	press	3	same TOpt	sd1_tOpt1_R18_S1S2S3_treatment	No competition	sd1_tOpt1_R18	17.5	-1.78e-15
	press	3	same TOpt	sd1_tOpt1_R18_S1S2S4_treatment	No competition	sd1_tOpt1_R18	17.5	-1.78e-15
	press	3	same TOpt	sd1_tOpt1_R18_S1S2S5_treatment	No competition	sd1_tOpt1_R18	17.5	-1.78e-15
	press	3	same TOpt	sd1_tOpt1_R18_S1S3S4_treatment	No competition	sd1_tOpt1_R18	17.5	-1.78e-15
	press	3	same TOpt	sd1_tOpt1_R18_S1S3S5_treatment	No competition	sd1_tOpt1_R18	17.5	-1.78e-15
	press	3	same TOpt	sd1_tOpt1_R18_S1S4S5_treatment	No competition	sd1_tOpt1_R18	17.5	-1.78e-15
	press	3	same TOpt	sd1_tOpt1_R18_S2S3S4_treatment	No competition	sd1_tOpt1_R18	17.5	-1.78e-15
	press	3	same TOpt	sd1_tOpt1_R18_S2S3S5_treatment	No competition	sd1_tOpt1_R18	17.5	-1.78e-15
	press	3	same TOpt	sd1_tOpt1_R18_S2S4S5_treatment	No competition	sd1_tOpt1_R18	17.5	-1.78e-15
	press	3	same TOpt	sd1_tOpt1_R18_S3S4S5_treatment	No competition	sd1_tOpt1_R18	17.5	-1.78e-15
	press	4	same TOpt	sd1_tOpt1_R18_S1S2S3S4_treatment	No competition	sd1_tOpt1_R18	17.5	1.77636e-15
	press	4	same TOpt	sd1_tOpt1_R18_S1S2S3S5_treatment	No competition	sd1_tOpt1_R18	17.5	1.77636e-15
	press	4	same TOpt	sd1_tOpt1_R18_S1S2S4S5_treatment	No competition	sd1_tOpt1_R18	17.5	1.77636e-15
	press	4	same TOpt	sd1_tOpt1_R18_S1S3S4S5_treatment	No competition	sd1_tOpt1_R18	17.5	1.77636e-15
	press	4	same TOpt	sd1_tOpt1_R18_S2S3S4S5_treatment	No competition	sd1_tOpt1_R18	17.5	1.77636e-15
	press	5	same TOpt	sd1_tOpt1_R18_S1S2S3S4S5_treatment	No competition	sd1_tOpt1_R18	17.5	1.77636e-15
	press	2	same TOpt	sd1_tOpt1_R19_S1S2_treatment	No competition	sd1_tOpt1_R19	17.5	1.77636e-15
	press	2	same TOpt	sd1_tOpt1_R19_S1S3_treatment	No competition	sd1_tOpt1_R19	17.5	1.77636e-15
	press	2	same TOpt	sd1_tOpt1_R19_S1S4_treatment	No competition	sd1_tOpt1_R19	17.5	1.77636e-15
	press	2	same TOpt	sd1_tOpt1_R19_S1S5_treatment	No competition	sd1_tOpt1_R19	17.5	1.77636e-15
	press	2	same TOpt	sd1_tOpt1_R19_S2S3_treatment	No competition	sd1_tOpt1_R19	17.5	1.77636e-15
	press	2	same TOpt	sd1_tOpt1_R19_S2S4_treatment	No competition	sd1_tOpt1_R19	17.5	1.77636e-15
	press	2	same TOpt	sd1_tOpt1_R19_S2S5_treatment	No competition	sd1_tOpt1_R19	17.5	1.77636e-15
	press	2	same TOpt	sd1_tOpt1_R19_S3S4_treatment	No competition	sd1_tOpt1_R19	17.5	1.77636e-15
	press	2	same TOpt	sd1_tOpt1_R19_S3S5_treatment	No competition	sd1_tOpt1_R19	17.5	1.77636e-15
	press	2	same TOpt	sd1_tOpt1_R19_S4S5_treatment	No competition	sd1_tOpt1_R19	17.5	1.77636e-15
	press	3	same TOpt	sd1_tOpt1_R19_S1S2S3_treatment	No competition	sd1_tOpt1_R19	17.5	-1.78e-15
	press	3	same TOpt	sd1_tOpt1_R19_S1S2S4_treatment	No competition	sd1_tOpt1_R19	17.5	-1.78e-15
	press	3	same TOpt	sd1_tOpt1_R19_S1S2S5_treatment	No competition	sd1_tOpt1_R19	17.5	-1.78e-15
	press	3	same TOpt	sd1_tOpt1_R19_S1S3S4_treatment	No competition	sd1_tOpt1_R19	17.5	-1.78e-15
	press	3	same TOpt	sd1_tOpt1_R19_S1S3S5_treatment	No competition	sd1_tOpt1_R19	17.5	-1.78e-15
	press	3	same TOpt	sd1_tOpt1_R19_S1S4S5_treatment	No competition	sd1_tOpt1_R19	17.5	-1.78e-15
	press	3	same TOpt	sd1_tOpt1_R19_S2S3S4_treatment	No competition	sd1_tOpt1_R19	17.5	-1.78e-15
	press	3	same TOpt	sd1_tOpt1_R19_S2S3S5_treatment	No competition	sd1_tOpt1_R19	17.5	-1.78e-15
	press	3	same TOpt	sd1_tOpt1_R19_S2S4S5_treatment	No competition	sd1_tOpt1_R19	17.5	-1.78e-15
	press	3	same TOpt	sd1_tOpt1_R19_S3S4S5_treatment	No competition	sd1_tOpt1_R19	17.5	-1.78e-15
	press	4	same TOpt	sd1_tOpt1_R19_S1S2S3S4_treatment	No competition	sd1_tOpt1_R19	17.5	1.77636e-15
	press	4	same TOpt	sd1_tOpt1_R19_S1S2S3S5_treatment	No competition	sd1_tOpt1_R19	17.5	1.77636e-15
	press	4	same TOpt	sd1_tOpt1_R19_S1S2S4S5_treatment	No competition	sd1_tOpt1_R19	17.5	1.77636e-15
	press	4	same TOpt	sd1_tOpt1_R19_S1S3S4S5_treatment	No competition	sd1_tOpt1_R19	17.5	1.77636e-15
	press	4	same TOpt	sd1_tOpt1_R19_S2S3S4S5_treatment	No competition	sd1_tOpt1_R19	17.5	1.77636e-15
	press	5	same TOpt	sd1_tOpt1_R19_S1S2S3S4S5_treatment	No competition	sd1_tOpt1_R19	17.5	1.77636e-15
	press	2	same TOpt	sd1_tOpt1_R20_S1S2_treatment	No competition	sd1_tOpt1_R20	17.5	1.77636e-15
	press	2	same TOpt	sd1_tOpt1_R20_S1S3_treatment	No competition	sd1_tOpt1_R20	17.5	1.77636e-15
	press	2	same TOpt	sd1_tOpt1_R20_S1S4_treatment	No competition	sd1_tOpt1_R20	17.5	1.77636e-15
	press	2	same TOpt	sd1_tOpt1_R20_S1S5_treatment	No competition	sd1_tOpt1_R20	17.5	1.77636e-15
	press	2	same TOpt	sd1_tOpt1_R20_S2S3_treatment	No competition	sd1_tOpt1_R20	17.5	1.77636e-15
	press	2	same TOpt	sd1_tOpt1_R20_S2S4_treatment	No competition	sd1_tOpt1_R20	17.5	1.77636e-15
	press	2	same TOpt	sd1_tOpt1_R20_S2S5_treatment	No competition	sd1_tOpt1_R20	17.5	1.77636e-15
	press	2	same TOpt	sd1_tOpt1_R20_S3S4_treatment	No competition	sd1_tOpt1_R20	17.5	1.77636e-15
	press	2	same TOpt	sd1_tOpt1_R20_S3S5_treatment	No competition	sd1_tOpt1_R20	17.5	1.77636e-15
	press	2	same TOpt	sd1_tOpt1_R20_S4S5_treatment	No competition	sd1_tOpt1_R20	17.5	1.77636e-15
	press	3	same TOpt	sd1_tOpt1_R20_S1S2S3_treatment	No competition	sd1_tOpt1_R20	17.5	-1.78e-15
	press	3	same TOpt	sd1_tOpt1_R20_S1S2S4_treatment	No competition	sd1_tOpt1_R20	17.5	-1.78e-15
	press	3	same TOpt	sd1_tOpt1_R20_S1S2S5_treatment	No competition	sd1_tOpt1_R20	17.5	-1.78e-15
	press	3	same TOpt	sd1_tOpt1_R20_S1S3S4_treatment	No competition	sd1_tOpt1_R20	17.5	-1.78e-15
	press	3	same TOpt	sd1_tOpt1_R20_S1S3S5_treatment	No competition	sd1_tOpt1_R20	17.5	-1.78e-15
	press	3	same TOpt	sd1_tOpt1_R20_S1S4S5_treatment	No competition	sd1_tOpt1_R20	17.5	-1.78e-15
	press	3	same TOpt	sd1_tOpt1_R20_S2S3S4_treatment	No competition	sd1_tOpt1_R20	17.5	-1.78e-15
	press	3	same TOpt	sd1_tOpt1_R20_S2S3S5_treatment	No competition	sd1_tOpt1_R20	17.5	-1.78e-15
	press	3	same TOpt	sd1_tOpt1_R20_S2S4S5_treatment	No competition	sd1_tOpt1_R20	17.5	-1.78e-15
	press	3	same TOpt	sd1_tOpt1_R20_S3S4S5_treatment	No competition	sd1_tOpt1_R20	17.5	-1.78e-15
	press	4	same TOpt	sd1_tOpt1_R20_S1S2S3S4_treatment	No competition	sd1_tOpt1_R20	17.5	1.77636e-15
	press	4	same TOpt	sd1_tOpt1_R20_S1S2S3S5_treatment	No competition	sd1_tOpt1_R20	17.5	1.77636e-15
	press	4	same TOpt	sd1_tOpt1_R20_S1S2S4S5_treatment	No competition	sd1_tOpt1_R20	17.5	1.77636e-15
	press	4	same TOpt	sd1_tOpt1_R20_S1S3S4S5_treatment	No competition	sd1_tOpt1_R20	17.5	1.77636e-15
	press	4	same TOpt	sd1_tOpt1_R20_S2S3S4S5_treatment	No competition	sd1_tOpt1_R20	17.5	1.77636e-15
	press	5	same TOpt	sd1_tOpt1_R20_S1S2S3S4S5_treatment	No competition	sd1_tOpt1_R20	17.5	1.77636e-15
	press	2	same TOpt	sd2_tOpt1_R1_S1S2_treatment	Intermediate competition	sd2_tOpt1_R1	17.5	0.00678016
	press	2	same TOpt	sd2_tOpt1_R1_S1S3_treatment	Intermediate competition	sd2_tOpt1_R1	17.5	0.0297608
	press	2	same TOpt	sd2_tOpt1_R1_S1S4_treatment	Intermediate competition	sd2_tOpt1_R1	17.5	0.00847858
	press	2	same TOpt	sd2_tOpt1_R1_S1S5_treatment	Intermediate competition	sd2_tOpt1_R1	17.5	0.0555696
	press	2	same TOpt	sd2_tOpt1_R1_S2S3_treatment	Intermediate competition	sd2_tOpt1_R1	17.5	-0.0041798
	press	2	same TOpt	sd2_tOpt1_R1_S2S4_treatment	Intermediate competition	sd2_tOpt1_R1	17.5	-0.0093834
	press	2	same TOpt	sd2_tOpt1_R1_S2S5_treatment	Intermediate competition	sd2_tOpt1_R1	17.5	0.0175682
	press	2	same TOpt	sd2_tOpt1_R1_S3S4_treatment	Intermediate competition	sd2_tOpt1_R1	17.5	0.0162796
	press	2	same TOpt	sd2_tOpt1_R1_S3S5_treatment	Intermediate competition	sd2_tOpt1_R1	17.5	0.0700046
	press	2	same TOpt	sd2_tOpt1_R1_S4S5_treatment	Intermediate competition	sd2_tOpt1_R1	17.5	0.0503087
	press	3	same TOpt	sd2_tOpt1_R1_S1S2S3_treatment	Intermediate competition	sd2_tOpt1_R1	17.5	0.0283401
	press	3	same TOpt	sd2_tOpt1_R1_S1S2S4_treatment	Intermediate competition	sd2_tOpt1_R1	17.5	0.0259898
	press	3	same TOpt	sd2_tOpt1_R1_S1S2S5_treatment	Intermediate competition	sd2_tOpt1_R1	17.5	0.0386866
	press	3	same TOpt	sd2_tOpt1_R1_S1S3S4_treatment	Intermediate competition	sd2_tOpt1_R1	17.5	0.0398642
	press	3	same TOpt	sd2_tOpt1_R1_S1S3S5_treatment	Intermediate competition	sd2_tOpt1_R1	17.5	0.0981631
	press	3	same TOpt	sd2_tOpt1_R1_S1S4S5_treatment	Intermediate competition	sd2_tOpt1_R1	17.5	0.0798967
	press	3	same TOpt	sd2_tOpt1_R1_S2S3S4_treatment	Intermediate competition	sd2_tOpt1_R1	17.5	0.0244322
	press	3	same TOpt	sd2_tOpt1_R1_S2S3S5_treatment	Intermediate competition	sd2_tOpt1_R1	17.5	0.0687073
	press	3	same TOpt	sd2_tOpt1_R1_S2S4S5_treatment	Intermediate competition	sd2_tOpt1_R1	17.5	0.049107
	press	3	same TOpt	sd2_tOpt1_R1_S3S4S5_treatment	Intermediate competition	sd2_tOpt1_R1	17.5	0.0803931
	press	4	same TOpt	sd2_tOpt1_R1_S1S2S3S4_treatment	Intermediate competition	sd2_tOpt1_R1	17.5	0.0511241
	press	4	same TOpt	sd2_tOpt1_R1_S1S2S3S5_treatment	Intermediate competition	sd2_tOpt1_R1	17.5	0.0770364
	press	4	same TOpt	sd2_tOpt1_R1_S1S2S4S5_treatment	Intermediate competition	sd2_tOpt1_R1	17.5	0.0641634
	press	4	same TOpt	sd2_tOpt1_R1_S1S3S4S5_treatment	Intermediate competition	sd2_tOpt1_R1	17.5	0.108776
	press	4	same TOpt	sd2_tOpt1_R1_S2S3S4S5_treatment	Intermediate competition	sd2_tOpt1_R1	17.5	0.0880964
	press	5	same TOpt	sd2_tOpt1_R1_S1S2S3S4S5_treatment	Intermediate competition	sd2_tOpt1_R1	17.5	0.0963104
	press	2	same TOpt	sd2_tOpt1_R2_S1S2_treatment	Intermediate competition	sd2_tOpt1_R2	17.5	0.0598086
	press	2	same TOpt	sd2_tOpt1_R2_S1S3_treatment	Intermediate competition	sd2_tOpt1_R2	17.5	0.0184924
	press	2	same TOpt	sd2_tOpt1_R2_S1S4_treatment	Intermediate competition	sd2_tOpt1_R2	17.5	0.074552
	press	2	same TOpt	sd2_tOpt1_R2_S1S5_treatment	Intermediate competition	sd2_tOpt1_R2	17.5	0.05311
	press	2	same TOpt	sd2_tOpt1_R2_S2S3_treatment	Intermediate competition	sd2_tOpt1_R2	17.5	0.00422322
	press	2	same TOpt	sd2_tOpt1_R2_S2S4_treatment	Intermediate competition	sd2_tOpt1_R2	17.5	0.0146216
	press	2	same TOpt	sd2_tOpt1_R2_S2S5_treatment	Intermediate competition	sd2_tOpt1_R2	17.5	0.042979
	press	2	same TOpt	sd2_tOpt1_R2_S3S4_treatment	Intermediate competition	sd2_tOpt1_R2	17.5	0.0773198
	press	2	same TOpt	sd2_tOpt1_R2_S3S5_treatment	Intermediate competition	sd2_tOpt1_R2	17.5	0.00296261
	press	2	same TOpt	sd2_tOpt1_R2_S4S5_treatment	Intermediate competition	sd2_tOpt1_R2	17.5	0.0322079
	press	3	same TOpt	sd2_tOpt1_R2_S1S2S3_treatment	Intermediate competition	sd2_tOpt1_R2	17.5	0.0695108
	press	3	same TOpt	sd2_tOpt1_R2_S1S2S4_treatment	Intermediate competition	sd2_tOpt1_R2	17.5	0.0856492
	press	3	same TOpt	sd2_tOpt1_R2_S1S2S5_treatment	Intermediate competition	sd2_tOpt1_R2	17.5	0.0751203
	press	3	same TOpt	sd2_tOpt1_R2_S1S3S4_treatment	Intermediate competition	sd2_tOpt1_R2	17.5	0.102876
	press	3	same TOpt	sd2_tOpt1_R2_S1S3S5_treatment	Intermediate competition	sd2_tOpt1_R2	17.5	0.0615934
	press	3	same TOpt	sd2_tOpt1_R2_S1S4S5_treatment	Intermediate competition	sd2_tOpt1_R2	17.5	0.0852869
	press	3	same TOpt	sd2_tOpt1_R2_S2S3S4_treatment	Intermediate competition	sd2_tOpt1_R2	17.5	0.07211
	press	3	same TOpt	sd2_tOpt1_R2_S2S3S5_treatment	Intermediate competition	sd2_tOpt1_R2	17.5	0.0391681
	press	3	same TOpt	sd2_tOpt1_R2_S2S4S5_treatment	Intermediate competition	sd2_tOpt1_R2	17.5	0.0581908
	press	3	same TOpt	sd2_tOpt1_R2_S3S4S5_treatment	Intermediate competition	sd2_tOpt1_R2	17.5	0.0644215
	press	4	same TOpt	sd2_tOpt1_R2_S1S2S3S4_treatment	Intermediate competition	sd2_tOpt1_R2	17.5	0.121255
	press	4	same TOpt	sd2_tOpt1_R2_S1S2S3S5_treatment	Intermediate competition	sd2_tOpt1_R2	17.5	0.0635438
	press	4	same TOpt	sd2_tOpt1_R2_S1S2S4S5_treatment	Intermediate competition	sd2_tOpt1_R2	17.5	0.100472
	press	4	same TOpt	sd2_tOpt1_R2_S1S3S4S5_treatment	Intermediate competition	sd2_tOpt1_R2	17.5	0.097634
	press	4	same TOpt	sd2_tOpt1_R2_S2S3S4S5_treatment	Intermediate competition	sd2_tOpt1_R2	17.5	0.0863272
	press	5	same TOpt	sd2_tOpt1_R2_S1S2S3S4S5_treatment	Intermediate competition	sd2_tOpt1_R2	17.5	0.136183
	press	2	same TOpt	sd2_tOpt1_R3_S1S2_treatment	Intermediate competition	sd2_tOpt1_R3	17.5	0.00943498
	press	2	same TOpt	sd2_tOpt1_R3_S1S3_treatment	Intermediate competition	sd2_tOpt1_R3	17.5	0.0511629
	press	2	same TOpt	sd2_tOpt1_R3_S1S4_treatment	Intermediate competition	sd2_tOpt1_R3	17.5	0.00093575
	press	2	same TOpt	sd2_tOpt1_R3_S1S5_treatment	Intermediate competition	sd2_tOpt1_R3	17.5	0.0571713
	press	2	same TOpt	sd2_tOpt1_R3_S2S3_treatment	Intermediate competition	sd2_tOpt1_R3	17.5	0.0713277
	press	2	same TOpt	sd2_tOpt1_R3_S2S4_treatment	Intermediate competition	sd2_tOpt1_R3	17.5	0.0761442
	press	2	same TOpt	sd2_tOpt1_R3_S2S5_treatment	Intermediate competition	sd2_tOpt1_R3	17.5	-0.0042912
	press	2	same TOpt	sd2_tOpt1_R3_S3S4_treatment	Intermediate competition	sd2_tOpt1_R3	17.5	-0.0042088
	press	2	same TOpt	sd2_tOpt1_R3_S3S5_treatment	Intermediate competition	sd2_tOpt1_R3	17.5	0.0382826
	press	2	same TOpt	sd2_tOpt1_R3_S4S5_treatment	Intermediate competition	sd2_tOpt1_R3	17.5	0.0162829
	press	3	same TOpt	sd2_tOpt1_R3_S1S2S3_treatment	Intermediate competition	sd2_tOpt1_R3	17.5	0.0875408
	press	3	same TOpt	sd2_tOpt1_R3_S1S2S4_treatment	Intermediate competition	sd2_tOpt1_R3	17.5	0.0350042
	press	3	same TOpt	sd2_tOpt1_R3_S1S2S5_treatment	Intermediate competition	sd2_tOpt1_R3	17.5	0.044693
	press	3	same TOpt	sd2_tOpt1_R3_S1S3S4_treatment	Intermediate competition	sd2_tOpt1_R3	17.5	0.0473076
	press	3	same TOpt	sd2_tOpt1_R3_S1S3S5_treatment	Intermediate competition	sd2_tOpt1_R3	17.5	0.0952922
	press	3	same TOpt	sd2_tOpt1_R3_S1S4S5_treatment	Intermediate competition	sd2_tOpt1_R3	17.5	0.0674851
	press	3	same TOpt	sd2_tOpt1_R3_S2S3S4_treatment	Intermediate competition	sd2_tOpt1_R3	17.5	0.0736438
	press	3	same TOpt	sd2_tOpt1_R3_S2S3S5_treatment	Intermediate competition	sd2_tOpt1_R3	17.5	0.0585691
	press	3	same TOpt	sd2_tOpt1_R3_S2S4S5_treatment	Intermediate competition	sd2_tOpt1_R3	17.5	0.0433788
	press	3	same TOpt	sd2_tOpt1_R3_S3S4S5_treatment	Intermediate competition	sd2_tOpt1_R3	17.5	0.0429581
	press	4	same TOpt	sd2_tOpt1_R3_S1S2S3S4_treatment	Intermediate competition	sd2_tOpt1_R3	17.5	0.101782
	press	4	same TOpt	sd2_tOpt1_R3_S1S2S3S5_treatment	Intermediate competition	sd2_tOpt1_R3	17.5	0.102208
	press	4	same TOpt	sd2_tOpt1_R3_S1S2S4S5_treatment	Intermediate competition	sd2_tOpt1_R3	17.5	0.0861191
	press	4	same TOpt	sd2_tOpt1_R3_S1S3S4S5_treatment	Intermediate competition	sd2_tOpt1_R3	17.5	0.0998474
	press	4	same TOpt	sd2_tOpt1_R3_S2S3S4S5_treatment	Intermediate competition	sd2_tOpt1_R3	17.5	0.0888237
	press	5	same TOpt	sd2_tOpt1_R3_S1S2S3S4S5_treatment	Intermediate competition	sd2_tOpt1_R3	17.5	0.112001
	press	2	same TOpt	sd2_tOpt1_R4_S1S2_treatment	Intermediate competition	sd2_tOpt1_R4	17.5	0.0287311
	press	2	same TOpt	sd2_tOpt1_R4_S1S3_treatment	Intermediate competition	sd2_tOpt1_R4	17.5	0.0302522
	press	2	same TOpt	sd2_tOpt1_R4_S1S4_treatment	Intermediate competition	sd2_tOpt1_R4	17.5	0.018538
	press	2	same TOpt	sd2_tOpt1_R4_S1S5_treatment	Intermediate competition	sd2_tOpt1_R4	17.5	0.00493087
	press	2	same TOpt	sd2_tOpt1_R4_S2S3_treatment	Intermediate competition	sd2_tOpt1_R4	17.5	-0.007312
	press	2	same TOpt	sd2_tOpt1_R4_S2S4_treatment	Intermediate competition	sd2_tOpt1_R4	17.5	0.0354698
	press	2	same TOpt	sd2_tOpt1_R4_S2S5_treatment	Intermediate competition	sd2_tOpt1_R4	17.5	0.0339228
	press	2	same TOpt	sd2_tOpt1_R4_S3S4_treatment	Intermediate competition	sd2_tOpt1_R4	17.5	0.0277266
	press	2	same TOpt	sd2_tOpt1_R4_S3S5_treatment	Intermediate competition	sd2_tOpt1_R4	17.5	0.00850936
	press	2	same TOpt	sd2_tOpt1_R4_S4S5_treatment	Intermediate competition	sd2_tOpt1_R4	17.5	0.0323729
	press	3	same TOpt	sd2_tOpt1_R4_S1S2S3_treatment	Intermediate competition	sd2_tOpt1_R4	17.5	0.0639322
	press	3	same TOpt	sd2_tOpt1_R4_S1S2S4_treatment	Intermediate competition	sd2_tOpt1_R4	17.5	0.0727087
	press	3	same TOpt	sd2_tOpt1_R4_S1S2S5_treatment	Intermediate competition	sd2_tOpt1_R4	17.5	0.0734806
	press	3	same TOpt	sd2_tOpt1_R4_S1S3S4_treatment	Intermediate competition	sd2_tOpt1_R4	17.5	0.0721377
	press	3	same TOpt	sd2_tOpt1_R4_S1S3S5_treatment	Intermediate competition	sd2_tOpt1_R4	17.5	0.0504377
	press	3	same TOpt	sd2_tOpt1_R4_S1S4S5_treatment	Intermediate competition	sd2_tOpt1_R4	17.5	0.0633968
	press	3	same TOpt	sd2_tOpt1_R4_S2S3S4_treatment	Intermediate competition	sd2_tOpt1_R4	17.5	0.0411082
	press	3	same TOpt	sd2_tOpt1_R4_S2S3S5_treatment	Intermediate competition	sd2_tOpt1_R4	17.5	0.0499193
	press	3	same TOpt	sd2_tOpt1_R4_S2S4S5_treatment	Intermediate competition	sd2_tOpt1_R4	17.5	0.0840723
	press	3	same TOpt	sd2_tOpt1_R4_S3S4S5_treatment	Intermediate competition	sd2_tOpt1_R4	17.5	0.0599605
	press	4	same TOpt	sd2_tOpt1_R4_S1S2S3S4_treatment	Intermediate competition	sd2_tOpt1_R4	17.5	0.0923088
	press	4	same TOpt	sd2_tOpt1_R4_S1S2S3S5_treatment	Intermediate competition	sd2_tOpt1_R4	17.5	0.0913531
	press	4	same TOpt	sd2_tOpt1_R4_S1S2S4S5_treatment	Intermediate competition	sd2_tOpt1_R4	17.5	0.102196
	press	4	same TOpt	sd2_tOpt1_R4_S1S3S4S5_treatment	Intermediate competition	sd2_tOpt1_R4	17.5	0.0813161
	press	4	same TOpt	sd2_tOpt1_R4_S2S3S4S5_treatment	Intermediate competition	sd2_tOpt1_R4	17.5	0.0977041
	press	5	same TOpt	sd2_tOpt1_R4_S1S2S3S4S5_treatment	Intermediate competition	sd2_tOpt1_R4	17.5	0.120451
	press	2	same TOpt	sd2_tOpt1_R5_S1S2_treatment	Intermediate competition	sd2_tOpt1_R5	17.5	0.0309967
	press	2	same TOpt	sd2_tOpt1_R5_S1S3_treatment	Intermediate competition	sd2_tOpt1_R5	17.5	0.00484517
	press	2	same TOpt	sd2_tOpt1_R5_S1S4_treatment	Intermediate competition	sd2_tOpt1_R5	17.5	0.0320908
	press	2	same TOpt	sd2_tOpt1_R5_S1S5_treatment	Intermediate competition	sd2_tOpt1_R5	17.5	0.0167943
	press	2	same TOpt	sd2_tOpt1_R5_S2S3_treatment	Intermediate competition	sd2_tOpt1_R5	17.5	-0.0013652
	press	2	same TOpt	sd2_tOpt1_R5_S2S4_treatment	Intermediate competition	sd2_tOpt1_R5	17.5	0.0113845
	press	2	same TOpt	sd2_tOpt1_R5_S2S5_treatment	Intermediate competition	sd2_tOpt1_R5	17.5	-0.000342
	press	2	same TOpt	sd2_tOpt1_R5_S3S4_treatment	Intermediate competition	sd2_tOpt1_R5	17.5	0.0709451
	press	2	same TOpt	sd2_tOpt1_R5_S3S5_treatment	Intermediate competition	sd2_tOpt1_R5	17.5	0.0207541
	press	2	same TOpt	sd2_tOpt1_R5_S4S5_treatment	Intermediate competition	sd2_tOpt1_R5	17.5	0.0420924
	press	3	same TOpt	sd2_tOpt1_R5_S1S2S3_treatment	Intermediate competition	sd2_tOpt1_R5	17.5	0.0543386
	press	3	same TOpt	sd2_tOpt1_R5_S1S2S4_treatment	Intermediate competition	sd2_tOpt1_R5	17.5	0.0481435
	press	3	same TOpt	sd2_tOpt1_R5_S1S2S5_treatment	Intermediate competition	sd2_tOpt1_R5	17.5	0.0534877
	press	3	same TOpt	sd2_tOpt1_R5_S1S3S4_treatment	Intermediate competition	sd2_tOpt1_R5	17.5	0.0712192
	press	3	same TOpt	sd2_tOpt1_R5_S1S3S5_treatment	Intermediate competition	sd2_tOpt1_R5	17.5	0.038354
	press	3	same TOpt	sd2_tOpt1_R5_S1S4S5_treatment	Intermediate competition	sd2_tOpt1_R5	17.5	0.0784194
	press	3	same TOpt	sd2_tOpt1_R5_S2S3S4_treatment	Intermediate competition	sd2_tOpt1_R5	17.5	0.0508526
	press	3	same TOpt	sd2_tOpt1_R5_S2S3S5_treatment	Intermediate competition	sd2_tOpt1_R5	17.5	0.0313819
	press	3	same TOpt	sd2_tOpt1_R5_S2S4S5_treatment	Intermediate competition	sd2_tOpt1_R5	17.5	0.0355092
	press	3	same TOpt	sd2_tOpt1_R5_S3S4S5_treatment	Intermediate competition	sd2_tOpt1_R5	17.5	0.0962187
	press	4	same TOpt	sd2_tOpt1_R5_S1S2S3S4_treatment	Intermediate competition	sd2_tOpt1_R5	17.5	0.0832052
	press	4	same TOpt	sd2_tOpt1_R5_S1S2S3S5_treatment	Intermediate competition	sd2_tOpt1_R5	17.5	0.0726857
	press	4	same TOpt	sd2_tOpt1_R5_S1S2S4S5_treatment	Intermediate competition	sd2_tOpt1_R5	17.5	0.0913417
	press	4	same TOpt	sd2_tOpt1_R5_S1S3S4S5_treatment	Intermediate competition	sd2_tOpt1_R5	17.5	0.0941721
	press	4	same TOpt	sd2_tOpt1_R5_S2S3S4S5_treatment	Intermediate competition	sd2_tOpt1_R5	17.5	0.0691922
	press	5	same TOpt	sd2_tOpt1_R5_S1S2S3S4S5_treatment	Intermediate competition	sd2_tOpt1_R5	17.5	0.0985133
	press	2	same TOpt	sd2_tOpt1_R6_S1S2_treatment	Intermediate competition	sd2_tOpt1_R6	17.5	0.0199642
	press	2	same TOpt	sd2_tOpt1_R6_S1S3_treatment	Intermediate competition	sd2_tOpt1_R6	17.5	0.0406956
	press	2	same TOpt	sd2_tOpt1_R6_S1S4_treatment	Intermediate competition	sd2_tOpt1_R6	17.5	0.0597859
	press	2	same TOpt	sd2_tOpt1_R6_S1S5_treatment	Intermediate competition	sd2_tOpt1_R6	17.5	0.0123573
	press	2	same TOpt	sd2_tOpt1_R6_S2S3_treatment	Intermediate competition	sd2_tOpt1_R6	17.5	0.0500866
	press	2	same TOpt	sd2_tOpt1_R6_S2S4_treatment	Intermediate competition	sd2_tOpt1_R6	17.5	0.0367682
	press	2	same TOpt	sd2_tOpt1_R6_S2S5_treatment	Intermediate competition	sd2_tOpt1_R6	17.5	0.0196368
	press	2	same TOpt	sd2_tOpt1_R6_S3S4_treatment	Intermediate competition	sd2_tOpt1_R6	17.5	0.0115154
	press	2	same TOpt	sd2_tOpt1_R6_S3S5_treatment	Intermediate competition	sd2_tOpt1_R6	17.5	0.0200685
	press	2	same TOpt	sd2_tOpt1_R6_S4S5_treatment	Intermediate competition	sd2_tOpt1_R6	17.5	0.0201035
	press	3	same TOpt	sd2_tOpt1_R6_S1S2S3_treatment	Intermediate competition	sd2_tOpt1_R6	17.5	0.0822276
	press	3	same TOpt	sd2_tOpt1_R6_S1S2S4_treatment	Intermediate competition	sd2_tOpt1_R6	17.5	0.0388271
	press	3	same TOpt	sd2_tOpt1_R6_S1S2S5_treatment	Intermediate competition	sd2_tOpt1_R6	17.5	0.0621541
	press	3	same TOpt	sd2_tOpt1_R6_S1S3S4_treatment	Intermediate competition	sd2_tOpt1_R6	17.5	0.0856227
	press	3	same TOpt	sd2_tOpt1_R6_S1S3S5_treatment	Intermediate competition	sd2_tOpt1_R6	17.5	0.0859654
	press	3	same TOpt	sd2_tOpt1_R6_S1S4S5_treatment	Intermediate competition	sd2_tOpt1_R6	17.5	0.0715271
	press	3	same TOpt	sd2_tOpt1_R6_S2S3S4_treatment	Intermediate competition	sd2_tOpt1_R6	17.5	0.059644
	press	3	same TOpt	sd2_tOpt1_R6_S2S3S5_treatment	Intermediate competition	sd2_tOpt1_R6	17.5	0.0814503
	press	3	same TOpt	sd2_tOpt1_R6_S2S4S5_treatment	Intermediate competition	sd2_tOpt1_R6	17.5	0.0688784
	press	3	same TOpt	sd2_tOpt1_R6_S3S4S5_treatment	Intermediate competition	sd2_tOpt1_R6	17.5	0.0532063
	press	4	same TOpt	sd2_tOpt1_R6_S1S2S3S4_treatment	Intermediate competition	sd2_tOpt1_R6	17.5	0.106562
	press	4	same TOpt	sd2_tOpt1_R6_S1S2S3S5_treatment	Intermediate competition	sd2_tOpt1_R6	17.5	0.0933186
	press	4	same TOpt	sd2_tOpt1_R6_S1S2S4S5_treatment	Intermediate competition	sd2_tOpt1_R6	17.5	0.0970477
	press	4	same TOpt	sd2_tOpt1_R6_S1S3S4S5_treatment	Intermediate competition	sd2_tOpt1_R6	17.5	0.117293
	press	4	same TOpt	sd2_tOpt1_R6_S2S3S4S5_treatment	Intermediate competition	sd2_tOpt1_R6	17.5	0.0904648
	press	5	same TOpt	sd2_tOpt1_R6_S1S2S3S4S5_treatment	Intermediate competition	sd2_tOpt1_R6	17.5	0.119879
	press	2	same TOpt	sd2_tOpt1_R7_S1S2_treatment	Intermediate competition	sd2_tOpt1_R7	17.5	0.010245
	press	2	same TOpt	sd2_tOpt1_R7_S1S3_treatment	Intermediate competition	sd2_tOpt1_R7	17.5	-0.0125913
	press	2	same TOpt	sd2_tOpt1_R7_S1S4_treatment	Intermediate competition	sd2_tOpt1_R7	17.5	0.00497465
	press	2	same TOpt	sd2_tOpt1_R7_S1S5_treatment	Intermediate competition	sd2_tOpt1_R7	17.5	0.021149
	press	2	same TOpt	sd2_tOpt1_R7_S2S3_treatment	Intermediate competition	sd2_tOpt1_R7	17.5	0.0357582
	press	2	same TOpt	sd2_tOpt1_R7_S2S4_treatment	Intermediate competition	sd2_tOpt1_R7	17.5	0.0575441
	press	2	same TOpt	sd2_tOpt1_R7_S2S5_treatment	Intermediate competition	sd2_tOpt1_R7	17.5	0.0199131
	press	2	same TOpt	sd2_tOpt1_R7_S3S4_treatment	Intermediate competition	sd2_tOpt1_R7	17.5	0.0661226
	press	2	same TOpt	sd2_tOpt1_R7_S3S5_treatment	Intermediate competition	sd2_tOpt1_R7	17.5	0.0374215
	press	2	same TOpt	sd2_tOpt1_R7_S4S5_treatment	Intermediate competition	sd2_tOpt1_R7	17.5	0.000777801
	press	3	same TOpt	sd2_tOpt1_R7_S1S2S3_treatment	Intermediate competition	sd2_tOpt1_R7	17.5	0.0298106
	press	3	same TOpt	sd2_tOpt1_R7_S1S2S4_treatment	Intermediate competition	sd2_tOpt1_R7	17.5	0.0513267
	press	3	same TOpt	sd2_tOpt1_R7_S1S2S5_treatment	Intermediate competition	sd2_tOpt1_R7	17.5	0.0496842
	press	3	same TOpt	sd2_tOpt1_R7_S1S3S4_treatment	Intermediate competition	sd2_tOpt1_R7	17.5	0.0591368
	press	3	same TOpt	sd2_tOpt1_R7_S1S3S5_treatment	Intermediate competition	sd2_tOpt1_R7	17.5	0.0776425
	press	3	same TOpt	sd2_tOpt1_R7_S1S4S5_treatment	Intermediate competition	sd2_tOpt1_R7	17.5	0.0374434
	press	3	same TOpt	sd2_tOpt1_R7_S2S3S4_treatment	Intermediate competition	sd2_tOpt1_R7	17.5	0.0963364
	press	3	same TOpt	sd2_tOpt1_R7_S2S3S5_treatment	Intermediate competition	sd2_tOpt1_R7	17.5	0.0679218
	press	3	same TOpt	sd2_tOpt1_R7_S2S4S5_treatment	Intermediate competition	sd2_tOpt1_R7	17.5	0.0344595
	press	3	same TOpt	sd2_tOpt1_R7_S3S4S5_treatment	Intermediate competition	sd2_tOpt1_R7	17.5	0.0740004
	press	4	same TOpt	sd2_tOpt1_R7_S1S2S3S4_treatment	Intermediate competition	sd2_tOpt1_R7	17.5	0.0721651
	press	4	same TOpt	sd2_tOpt1_R7_S1S2S3S5_treatment	Intermediate competition	sd2_tOpt1_R7	17.5	0.0865844
	press	4	same TOpt	sd2_tOpt1_R7_S1S2S4S5_treatment	Intermediate competition	sd2_tOpt1_R7	17.5	0.0780332
	press	4	same TOpt	sd2_tOpt1_R7_S1S3S4S5_treatment	Intermediate competition	sd2_tOpt1_R7	17.5	0.0844068
	press	4	same TOpt	sd2_tOpt1_R7_S2S3S4S5_treatment	Intermediate competition	sd2_tOpt1_R7	17.5	0.102235
	press	5	same TOpt	sd2_tOpt1_R7_S1S2S3S4S5_treatment	Intermediate competition	sd2_tOpt1_R7	17.5	0.0930535
	press	2	same TOpt	sd2_tOpt1_R8_S1S2_treatment	Intermediate competition	sd2_tOpt1_R8	17.5	0.0165618
	press	2	same TOpt	sd2_tOpt1_R8_S1S3_treatment	Intermediate competition	sd2_tOpt1_R8	17.5	0.00659796
	press	2	same TOpt	sd2_tOpt1_R8_S1S4_treatment	Intermediate competition	sd2_tOpt1_R8	17.5	0.0276766
	press	2	same TOpt	sd2_tOpt1_R8_S1S5_treatment	Intermediate competition	sd2_tOpt1_R8	17.5	0.0464171
	press	2	same TOpt	sd2_tOpt1_R8_S2S3_treatment	Intermediate competition	sd2_tOpt1_R8	17.5	0.0100935
	press	2	same TOpt	sd2_tOpt1_R8_S2S4_treatment	Intermediate competition	sd2_tOpt1_R8	17.5	0.0621639
	press	2	same TOpt	sd2_tOpt1_R8_S2S5_treatment	Intermediate competition	sd2_tOpt1_R8	17.5	0.0247
	press	2	same TOpt	sd2_tOpt1_R8_S3S4_treatment	Intermediate competition	sd2_tOpt1_R8	17.5	0.00660515
	press	2	same TOpt	sd2_tOpt1_R8_S3S5_treatment	Intermediate competition	sd2_tOpt1_R8	17.5	0.0275803
	press	2	same TOpt	sd2_tOpt1_R8_S4S5_treatment	Intermediate competition	sd2_tOpt1_R8	17.5	0.0606895
	press	3	same TOpt	sd2_tOpt1_R8_S1S2S3_treatment	Intermediate competition	sd2_tOpt1_R8	17.5	0.0199662
	press	3	same TOpt	sd2_tOpt1_R8_S1S2S4_treatment	Intermediate competition	sd2_tOpt1_R8	17.5	0.0465716
	press	3	same TOpt	sd2_tOpt1_R8_S1S2S5_treatment	Intermediate competition	sd2_tOpt1_R8	17.5	0.0411056
	press	3	same TOpt	sd2_tOpt1_R8_S1S3S4_treatment	Intermediate competition	sd2_tOpt1_R8	17.5	0.0314779
	press	3	same TOpt	sd2_tOpt1_R8_S1S3S5_treatment	Intermediate competition	sd2_tOpt1_R8	17.5	0.0583841
	press	3	same TOpt	sd2_tOpt1_R8_S1S4S5_treatment	Intermediate competition	sd2_tOpt1_R8	17.5	0.0623191
	press	3	same TOpt	sd2_tOpt1_R8_S2S3S4_treatment	Intermediate competition	sd2_tOpt1_R8	17.5	0.0232273
	press	3	same TOpt	sd2_tOpt1_R8_S2S3S5_treatment	Intermediate competition	sd2_tOpt1_R8	17.5	0.0351351
	press	3	same TOpt	sd2_tOpt1_R8_S2S4S5_treatment	Intermediate competition	sd2_tOpt1_R8	17.5	0.0824129
	press	3	same TOpt	sd2_tOpt1_R8_S3S4S5_treatment	Intermediate competition	sd2_tOpt1_R8	17.5	0.0547857
	press	4	same TOpt	sd2_tOpt1_R8_S1S2S3S4_treatment	Intermediate competition	sd2_tOpt1_R8	17.5	0.0606161
	press	4	same TOpt	sd2_tOpt1_R8_S1S2S3S5_treatment	Intermediate competition	sd2_tOpt1_R8	17.5	0.0728442
	press	4	same TOpt	sd2_tOpt1_R8_S1S2S4S5_treatment	Intermediate competition	sd2_tOpt1_R8	17.5	0.0732808
	press	4	same TOpt	sd2_tOpt1_R8_S1S3S4S5_treatment	Intermediate competition	sd2_tOpt1_R8	17.5	0.0753034
	press	4	same TOpt	sd2_tOpt1_R8_S2S3S4S5_treatment	Intermediate competition	sd2_tOpt1_R8	17.5	0.0856682
	press	5	same TOpt	sd2_tOpt1_R8_S1S2S3S4S5_treatment	Intermediate competition	sd2_tOpt1_R8	17.5	0.0956653
	press	2	same TOpt	sd2_tOpt1_R9_S1S2_treatment	Intermediate competition	sd2_tOpt1_R9	17.5	0.00946105
	press	2	same TOpt	sd2_tOpt1_R9_S1S3_treatment	Intermediate competition	sd2_tOpt1_R9	17.5	0.0123178
	press	2	same TOpt	sd2_tOpt1_R9_S1S4_treatment	Intermediate competition	sd2_tOpt1_R9	17.5	-0.015441
	press	2	same TOpt	sd2_tOpt1_R9_S1S5_treatment	Intermediate competition	sd2_tOpt1_R9	17.5	0.0615908
	press	2	same TOpt	sd2_tOpt1_R9_S2S3_treatment	Intermediate competition	sd2_tOpt1_R9	17.5	0.02029
	press	2	same TOpt	sd2_tOpt1_R9_S2S4_treatment	Intermediate competition	sd2_tOpt1_R9	17.5	0.0668874
	press	2	same TOpt	sd2_tOpt1_R9_S2S5_treatment	Intermediate competition	sd2_tOpt1_R9	17.5	0.0474457
	press	2	same TOpt	sd2_tOpt1_R9_S3S4_treatment	Intermediate competition	sd2_tOpt1_R9	17.5	0.0297629
	press	2	same TOpt	sd2_tOpt1_R9_S3S5_treatment	Intermediate competition	sd2_tOpt1_R9	17.5	0.0432876
	press	2	same TOpt	sd2_tOpt1_R9_S4S5_treatment	Intermediate competition	sd2_tOpt1_R9	17.5	0.00402849
	press	3	same TOpt	sd2_tOpt1_R9_S1S2S3_treatment	Intermediate competition	sd2_tOpt1_R9	17.5	0.039788
	press	3	same TOpt	sd2_tOpt1_R9_S1S2S4_treatment	Intermediate competition	sd2_tOpt1_R9	17.5	0.0568072
	press	3	same TOpt	sd2_tOpt1_R9_S1S2S5_treatment	Intermediate competition	sd2_tOpt1_R9	17.5	0.108529
	press	3	same TOpt	sd2_tOpt1_R9_S1S3S4_treatment	Intermediate competition	sd2_tOpt1_R9	17.5	0.026272
	press	3	same TOpt	sd2_tOpt1_R9_S1S3S5_treatment	Intermediate competition	sd2_tOpt1_R9	17.5	0.0825518
	press	3	same TOpt	sd2_tOpt1_R9_S1S4S5_treatment	Intermediate competition	sd2_tOpt1_R9	17.5	0.060597
	press	3	same TOpt	sd2_tOpt1_R9_S2S3S4_treatment	Intermediate competition	sd2_tOpt1_R9	17.5	0.0664541
	press	3	same TOpt	sd2_tOpt1_R9_S2S3S5_treatment	Intermediate competition	sd2_tOpt1_R9	17.5	0.087262
	press	3	same TOpt	sd2_tOpt1_R9_S2S4S5_treatment	Intermediate competition	sd2_tOpt1_R9	17.5	0.104932
	press	3	same TOpt	sd2_tOpt1_R9_S3S4S5_treatment	Intermediate competition	sd2_tOpt1_R9	17.5	0.053376
	press	4	same TOpt	sd2_tOpt1_R9_S1S2S3S4_treatment	Intermediate competition	sd2_tOpt1_R9	17.5	0.0712574
	press	4	same TOpt	sd2_tOpt1_R9_S1S2S3S5_treatment	Intermediate competition	sd2_tOpt1_R9	17.5	0.0956462
	press	4	same TOpt	sd2_tOpt1_R9_S1S2S4S5_treatment	Intermediate competition	sd2_tOpt1_R9	17.5	0.117794
	press	4	same TOpt	sd2_tOpt1_R9_S1S3S4S5_treatment	Intermediate competition	sd2_tOpt1_R9	17.5	0.107369
	press	4	same TOpt	sd2_tOpt1_R9_S2S3S4S5_treatment	Intermediate competition	sd2_tOpt1_R9	17.5	0.114936
	press	5	same TOpt	sd2_tOpt1_R9_S1S2S3S4S5_treatment	Intermediate competition	sd2_tOpt1_R9	17.5	0.134042
	press	2	same TOpt	sd2_tOpt1_R10_S1S2_treatment	Intermediate competition	sd2_tOpt1_R10	17.5	0.0458291
	press	2	same TOpt	sd2_tOpt1_R10_S1S3_treatment	Intermediate competition	sd2_tOpt1_R10	17.5	0.01256
	press	2	same TOpt	sd2_tOpt1_R10_S1S4_treatment	Intermediate competition	sd2_tOpt1_R10	17.5	0.0345805
	press	2	same TOpt	sd2_tOpt1_R10_S1S5_treatment	Intermediate competition	sd2_tOpt1_R10	17.5	-3.38e-05
	press	2	same TOpt	sd2_tOpt1_R10_S2S3_treatment	Intermediate competition	sd2_tOpt1_R10	17.5	0.010149
	press	2	same TOpt	sd2_tOpt1_R10_S2S4_treatment	Intermediate competition	sd2_tOpt1_R10	17.5	0.0408484
	press	2	same TOpt	sd2_tOpt1_R10_S2S5_treatment	Intermediate competition	sd2_tOpt1_R10	17.5	0.0297224
	press	2	same TOpt	sd2_tOpt1_R10_S3S4_treatment	Intermediate competition	sd2_tOpt1_R10	17.5	0.0376024
	press	2	same TOpt	sd2_tOpt1_R10_S3S5_treatment	Intermediate competition	sd2_tOpt1_R10	17.5	0.00551104
	press	2	same TOpt	sd2_tOpt1_R10_S4S5_treatment	Intermediate competition	sd2_tOpt1_R10	17.5	0.0840963
	press	3	same TOpt	sd2_tOpt1_R10_S1S2S3_treatment	Intermediate competition	sd2_tOpt1_R10	17.5	0.0560734
	press	3	same TOpt	sd2_tOpt1_R10_S1S2S4_treatment	Intermediate competition	sd2_tOpt1_R10	17.5	0.0633886
	press	3	same TOpt	sd2_tOpt1_R10_S1S2S5_treatment	Intermediate competition	sd2_tOpt1_R10	17.5	0.0526649
	press	3	same TOpt	sd2_tOpt1_R10_S1S3S4_treatment	Intermediate competition	sd2_tOpt1_R10	17.5	0.0618241
	press	3	same TOpt	sd2_tOpt1_R10_S1S3S5_treatment	Intermediate competition	sd2_tOpt1_R10	17.5	0.0140419
	press	3	same TOpt	sd2_tOpt1_R10_S1S4S5_treatment	Intermediate competition	sd2_tOpt1_R10	17.5	0.0596378
	press	3	same TOpt	sd2_tOpt1_R10_S2S3S4_treatment	Intermediate competition	sd2_tOpt1_R10	17.5	0.0821233
	press	3	same TOpt	sd2_tOpt1_R10_S2S3S5_treatment	Intermediate competition	sd2_tOpt1_R10	17.5	0.0384399
	press	3	same TOpt	sd2_tOpt1_R10_S2S4S5_treatment	Intermediate competition	sd2_tOpt1_R10	17.5	0.0717612
	press	3	same TOpt	sd2_tOpt1_R10_S3S4S5_treatment	Intermediate competition	sd2_tOpt1_R10	17.5	0.0996298
	press	4	same TOpt	sd2_tOpt1_R10_S1S2S3S4_treatment	Intermediate competition	sd2_tOpt1_R10	17.5	0.100055
	press	4	same TOpt	sd2_tOpt1_R10_S1S2S3S5_treatment	Intermediate competition	sd2_tOpt1_R10	17.5	0.0717619
	press	4	same TOpt	sd2_tOpt1_R10_S1S2S4S5_treatment	Intermediate competition	sd2_tOpt1_R10	17.5	0.0960082
	press	4	same TOpt	sd2_tOpt1_R10_S1S3S4S5_treatment	Intermediate competition	sd2_tOpt1_R10	17.5	0.0742761
	press	4	same TOpt	sd2_tOpt1_R10_S2S3S4S5_treatment	Intermediate competition	sd2_tOpt1_R10	17.5	0.083694
	press	5	same TOpt	sd2_tOpt1_R10_S1S2S3S4S5_treatment	Intermediate competition	sd2_tOpt1_R10	17.5	0.104554
	press	2	same TOpt	sd2_tOpt1_R11_S1S2_treatment	Intermediate competition	sd2_tOpt1_R11	17.5	0.0584128
	press	2	same TOpt	sd2_tOpt1_R11_S1S3_treatment	Intermediate competition	sd2_tOpt1_R11	17.5	0.0654007
	press	2	same TOpt	sd2_tOpt1_R11_S1S4_treatment	Intermediate competition	sd2_tOpt1_R11	17.5	0.05031
	press	2	same TOpt	sd2_tOpt1_R11_S1S5_treatment	Intermediate competition	sd2_tOpt1_R11	17.5	0.00274763
	press	2	same TOpt	sd2_tOpt1_R11_S2S3_treatment	Intermediate competition	sd2_tOpt1_R11	17.5	0.0291979
	press	2	same TOpt	sd2_tOpt1_R11_S2S4_treatment	Intermediate competition	sd2_tOpt1_R11	17.5	0.0693548
	press	2	same TOpt	sd2_tOpt1_R11_S2S5_treatment	Intermediate competition	sd2_tOpt1_R11	17.5	0.00574522
	press	2	same TOpt	sd2_tOpt1_R11_S3S4_treatment	Intermediate competition	sd2_tOpt1_R11	17.5	0.0628518
	press	2	same TOpt	sd2_tOpt1_R11_S3S5_treatment	Intermediate competition	sd2_tOpt1_R11	17.5	0.0289352
	press	2	same TOpt	sd2_tOpt1_R11_S4S5_treatment	Intermediate competition	sd2_tOpt1_R11	17.5	0.0876585
	press	3	same TOpt	sd2_tOpt1_R11_S1S2S3_treatment	Intermediate competition	sd2_tOpt1_R11	17.5	0.0822531
	press	3	same TOpt	sd2_tOpt1_R11_S1S2S4_treatment	Intermediate competition	sd2_tOpt1_R11	17.5	0.123777
	press	3	same TOpt	sd2_tOpt1_R11_S1S2S5_treatment	Intermediate competition	sd2_tOpt1_R11	17.5	0.0532168
	press	3	same TOpt	sd2_tOpt1_R11_S1S3S4_treatment	Intermediate competition	sd2_tOpt1_R11	17.5	0.106716
	press	3	same TOpt	sd2_tOpt1_R11_S1S3S5_treatment	Intermediate competition	sd2_tOpt1_R11	17.5	0.054507
	press	3	same TOpt	sd2_tOpt1_R11_S1S4S5_treatment	Intermediate competition	sd2_tOpt1_R11	17.5	0.100753
	press	3	same TOpt	sd2_tOpt1_R11_S2S3S4_treatment	Intermediate competition	sd2_tOpt1_R11	17.5	0.0840949
	press	3	same TOpt	sd2_tOpt1_R11_S2S3S5_treatment	Intermediate competition	sd2_tOpt1_R11	17.5	0.0576782
	press	3	same TOpt	sd2_tOpt1_R11_S2S4S5_treatment	Intermediate competition	sd2_tOpt1_R11	17.5	0.114681
	press	3	same TOpt	sd2_tOpt1_R11_S3S4S5_treatment	Intermediate competition	sd2_tOpt1_R11	17.5	0.0758381
	press	4	same TOpt	sd2_tOpt1_R11_S1S2S3S4_treatment	Intermediate competition	sd2_tOpt1_R11	17.5	0.152862
	press	4	same TOpt	sd2_tOpt1_R11_S1S2S3S5_treatment	Intermediate competition	sd2_tOpt1_R11	17.5	0.0845427
	press	4	same TOpt	sd2_tOpt1_R11_S1S2S4S5_treatment	Intermediate competition	sd2_tOpt1_R11	17.5	0.11659
	press	4	same TOpt	sd2_tOpt1_R11_S1S3S4S5_treatment	Intermediate competition	sd2_tOpt1_R11	17.5	0.120234
	press	4	same TOpt	sd2_tOpt1_R11_S2S3S4S5_treatment	Intermediate competition	sd2_tOpt1_R11	17.5	0.125668
	press	5	same TOpt	sd2_tOpt1_R11_S1S2S3S4S5_treatment	Intermediate competition	sd2_tOpt1_R11	17.5	0.129965
	press	2	same TOpt	sd2_tOpt1_R12_S1S2_treatment	Intermediate competition	sd2_tOpt1_R12	17.5	0.050073
	press	2	same TOpt	sd2_tOpt1_R12_S1S3_treatment	Intermediate competition	sd2_tOpt1_R12	17.5	0.0364419
	press	2	same TOpt	sd2_tOpt1_R12_S1S4_treatment	Intermediate competition	sd2_tOpt1_R12	17.5	0.0412388
	press	2	same TOpt	sd2_tOpt1_R12_S1S5_treatment	Intermediate competition	sd2_tOpt1_R12	17.5	0.00778986
	press	2	same TOpt	sd2_tOpt1_R12_S2S3_treatment	Intermediate competition	sd2_tOpt1_R12	17.5	0.0461983
	press	2	same TOpt	sd2_tOpt1_R12_S2S4_treatment	Intermediate competition	sd2_tOpt1_R12	17.5	0.0105338
	press	2	same TOpt	sd2_tOpt1_R12_S2S5_treatment	Intermediate competition	sd2_tOpt1_R12	17.5	0.0447422
	press	2	same TOpt	sd2_tOpt1_R12_S3S4_treatment	Intermediate competition	sd2_tOpt1_R12	17.5	0.0197964
	press	2	same TOpt	sd2_tOpt1_R12_S3S5_treatment	Intermediate competition	sd2_tOpt1_R12	17.5	0.0626954
	press	2	same TOpt	sd2_tOpt1_R12_S4S5_treatment	Intermediate competition	sd2_tOpt1_R12	17.5	0.025391
	press	3	same TOpt	sd2_tOpt1_R12_S1S2S3_treatment	Intermediate competition	sd2_tOpt1_R12	17.5	0.058613
	press	3	same TOpt	sd2_tOpt1_R12_S1S2S4_treatment	Intermediate competition	sd2_tOpt1_R12	17.5	0.0636078
	press	3	same TOpt	sd2_tOpt1_R12_S1S2S5_treatment	Intermediate competition	sd2_tOpt1_R12	17.5	0.0560314
	press	3	same TOpt	sd2_tOpt1_R12_S1S3S4_treatment	Intermediate competition	sd2_tOpt1_R12	17.5	0.0622838
	press	3	same TOpt	sd2_tOpt1_R12_S1S3S5_treatment	Intermediate competition	sd2_tOpt1_R12	17.5	0.0671763
	press	3	same TOpt	sd2_tOpt1_R12_S1S4S5_treatment	Intermediate competition	sd2_tOpt1_R12	17.5	0.0546693
	press	3	same TOpt	sd2_tOpt1_R12_S2S3S4_treatment	Intermediate competition	sd2_tOpt1_R12	17.5	0.0711129
	press	3	same TOpt	sd2_tOpt1_R12_S2S3S5_treatment	Intermediate competition	sd2_tOpt1_R12	17.5	0.104872
	press	3	same TOpt	sd2_tOpt1_R12_S2S4S5_treatment	Intermediate competition	sd2_tOpt1_R12	17.5	0.0779354
	press	3	same TOpt	sd2_tOpt1_R12_S3S4S5_treatment	Intermediate competition	sd2_tOpt1_R12	17.5	0.0820339
	press	4	same TOpt	sd2_tOpt1_R12_S1S2S3S4_treatment	Intermediate competition	sd2_tOpt1_R12	17.5	0.0812898
	press	4	same TOpt	sd2_tOpt1_R12_S1S2S3S5_treatment	Intermediate competition	sd2_tOpt1_R12	17.5	0.0983206
	press	4	same TOpt	sd2_tOpt1_R12_S1S2S4S5_treatment	Intermediate competition	sd2_tOpt1_R12	17.5	0.0959582
	press	4	same TOpt	sd2_tOpt1_R12_S1S3S4S5_treatment	Intermediate competition	sd2_tOpt1_R12	17.5	0.100108
	press	4	same TOpt	sd2_tOpt1_R12_S2S3S4S5_treatment	Intermediate competition	sd2_tOpt1_R12	17.5	0.105966
	press	5	same TOpt	sd2_tOpt1_R12_S1S2S3S4S5_treatment	Intermediate competition	sd2_tOpt1_R12	17.5	0.118285
	press	2	same TOpt	sd2_tOpt1_R13_S1S2_treatment	Intermediate competition	sd2_tOpt1_R13	17.5	-0.0078311
	press	2	same TOpt	sd2_tOpt1_R13_S1S3_treatment	Intermediate competition	sd2_tOpt1_R13	17.5	0.00945061
	press	2	same TOpt	sd2_tOpt1_R13_S1S4_treatment	Intermediate competition	sd2_tOpt1_R13	17.5	0.0508949
	press	2	same TOpt	sd2_tOpt1_R13_S1S5_treatment	Intermediate competition	sd2_tOpt1_R13	17.5	0.107716
	press	2	same TOpt	sd2_tOpt1_R13_S2S3_treatment	Intermediate competition	sd2_tOpt1_R13	17.5	0.027734
	press	2	same TOpt	sd2_tOpt1_R13_S2S4_treatment	Intermediate competition	sd2_tOpt1_R13	17.5	0.0394299
	press	2	same TOpt	sd2_tOpt1_R13_S2S5_treatment	Intermediate competition	sd2_tOpt1_R13	17.5	0.00851079
	press	2	same TOpt	sd2_tOpt1_R13_S3S4_treatment	Intermediate competition	sd2_tOpt1_R13	17.5	0.00887164
	press	2	same TOpt	sd2_tOpt1_R13_S3S5_treatment	Intermediate competition	sd2_tOpt1_R13	17.5	0.0180509
	press	2	same TOpt	sd2_tOpt1_R13_S4S5_treatment	Intermediate competition	sd2_tOpt1_R13	17.5	0.0709535
	press	3	same TOpt	sd2_tOpt1_R13_S1S2S3_treatment	Intermediate competition	sd2_tOpt1_R13	17.5	0.0387829
	press	3	same TOpt	sd2_tOpt1_R13_S1S2S4_treatment	Intermediate competition	sd2_tOpt1_R13	17.5	0.0620304
	press	3	same TOpt	sd2_tOpt1_R13_S1S2S5_treatment	Intermediate competition	sd2_tOpt1_R13	17.5	0.0910728
	press	3	same TOpt	sd2_tOpt1_R13_S1S3S4_treatment	Intermediate competition	sd2_tOpt1_R13	17.5	0.0393172
	press	3	same TOpt	sd2_tOpt1_R13_S1S3S5_treatment	Intermediate competition	sd2_tOpt1_R13	17.5	0.0726345
	press	3	same TOpt	sd2_tOpt1_R13_S1S4S5_treatment	Intermediate competition	sd2_tOpt1_R13	17.5	0.127704
	press	3	same TOpt	sd2_tOpt1_R13_S2S3S4_treatment	Intermediate competition	sd2_tOpt1_R13	17.5	0.0558766
	press	3	same TOpt	sd2_tOpt1_R13_S2S3S5_treatment	Intermediate competition	sd2_tOpt1_R13	17.5	0.0660473
	press	3	same TOpt	sd2_tOpt1_R13_S2S4S5_treatment	Intermediate competition	sd2_tOpt1_R13	17.5	0.0810044
	press	3	same TOpt	sd2_tOpt1_R13_S3S4S5_treatment	Intermediate competition	sd2_tOpt1_R13	17.5	0.0697484
	press	4	same TOpt	sd2_tOpt1_R13_S1S2S3S4_treatment	Intermediate competition	sd2_tOpt1_R13	17.5	0.0779883
	press	4	same TOpt	sd2_tOpt1_R13_S1S2S3S5_treatment	Intermediate competition	sd2_tOpt1_R13	17.5	0.0892212
	press	4	same TOpt	sd2_tOpt1_R13_S1S2S4S5_treatment	Intermediate competition	sd2_tOpt1_R13	17.5	0.126865
	press	4	same TOpt	sd2_tOpt1_R13_S1S3S4S5_treatment	Intermediate competition	sd2_tOpt1_R13	17.5	0.112186
	press	4	same TOpt	sd2_tOpt1_R13_S2S3S4S5_treatment	Intermediate competition	sd2_tOpt1_R13	17.5	0.102529
	press	5	same TOpt	sd2_tOpt1_R13_S1S2S3S4S5_treatment	Intermediate competition	sd2_tOpt1_R13	17.5	0.132283
	press	2	same TOpt	sd2_tOpt1_R14_S1S2_treatment	Intermediate competition	sd2_tOpt1_R14	17.5	0.0204001
	press	2	same TOpt	sd2_tOpt1_R14_S1S3_treatment	Intermediate competition	sd2_tOpt1_R14	17.5	0.0364009
	press	2	same TOpt	sd2_tOpt1_R14_S1S4_treatment	Intermediate competition	sd2_tOpt1_R14	17.5	-0.0041222
	press	2	same TOpt	sd2_tOpt1_R14_S1S5_treatment	Intermediate competition	sd2_tOpt1_R14	17.5	0.0345687
	press	2	same TOpt	sd2_tOpt1_R14_S2S3_treatment	Intermediate competition	sd2_tOpt1_R14	17.5	0.0140959
	press	2	same TOpt	sd2_tOpt1_R14_S2S4_treatment	Intermediate competition	sd2_tOpt1_R14	17.5	0.0624562
	press	2	same TOpt	sd2_tOpt1_R14_S2S5_treatment	Intermediate competition	sd2_tOpt1_R14	17.5	0.0466311
	press	2	same TOpt	sd2_tOpt1_R14_S3S4_treatment	Intermediate competition	sd2_tOpt1_R14	17.5	0.0339225
	press	2	same TOpt	sd2_tOpt1_R14_S3S5_treatment	Intermediate competition	sd2_tOpt1_R14	17.5	0.0150197
	press	2	same TOpt	sd2_tOpt1_R14_S4S5_treatment	Intermediate competition	sd2_tOpt1_R14	17.5	0.0871935
	press	3	same TOpt	sd2_tOpt1_R14_S1S2S3_treatment	Intermediate competition	sd2_tOpt1_R14	17.5	0.0604794
	press	3	same TOpt	sd2_tOpt1_R14_S1S2S4_treatment	Intermediate competition	sd2_tOpt1_R14	17.5	0.0657123
	press	3	same TOpt	sd2_tOpt1_R14_S1S2S5_treatment	Intermediate competition	sd2_tOpt1_R14	17.5	0.0774679
	press	3	same TOpt	sd2_tOpt1_R14_S1S3S4_treatment	Intermediate competition	sd2_tOpt1_R14	17.5	0.055793
	press	3	same TOpt	sd2_tOpt1_R14_S1S3S5_treatment	Intermediate competition	sd2_tOpt1_R14	17.5	0.0789087
	press	3	same TOpt	sd2_tOpt1_R14_S1S4S5_treatment	Intermediate competition	sd2_tOpt1_R14	17.5	0.0820685
	press	3	same TOpt	sd2_tOpt1_R14_S2S3S4_treatment	Intermediate competition	sd2_tOpt1_R14	17.5	0.0604604
	press	3	same TOpt	sd2_tOpt1_R14_S2S3S5_treatment	Intermediate competition	sd2_tOpt1_R14	17.5	0.0380685
	press	3	same TOpt	sd2_tOpt1_R14_S2S4S5_treatment	Intermediate competition	sd2_tOpt1_R14	17.5	0.108233
	press	3	same TOpt	sd2_tOpt1_R14_S3S4S5_treatment	Intermediate competition	sd2_tOpt1_R14	17.5	0.0830226
	press	4	same TOpt	sd2_tOpt1_R14_S1S2S3S4_treatment	Intermediate competition	sd2_tOpt1_R14	17.5	0.108586
	press	4	same TOpt	sd2_tOpt1_R14_S1S2S3S5_treatment	Intermediate competition	sd2_tOpt1_R14	17.5	0.0908161
	press	4	same TOpt	sd2_tOpt1_R14_S1S2S4S5_treatment	Intermediate competition	sd2_tOpt1_R14	17.5	0.11791
	press	4	same TOpt	sd2_tOpt1_R14_S1S3S4S5_treatment	Intermediate competition	sd2_tOpt1_R14	17.5	0.117574
	press	4	same TOpt	sd2_tOpt1_R14_S2S3S4S5_treatment	Intermediate competition	sd2_tOpt1_R14	17.5	0.103162
	press	5	same TOpt	sd2_tOpt1_R14_S1S2S3S4S5_treatment	Intermediate competition	sd2_tOpt1_R14	17.5	0.121059
	press	2	same TOpt	sd2_tOpt1_R15_S1S2_treatment	Intermediate competition	sd2_tOpt1_R15	17.5	0.0185575
	press	2	same TOpt	sd2_tOpt1_R15_S1S3_treatment	Intermediate competition	sd2_tOpt1_R15	17.5	0.0655962
	press	2	same TOpt	sd2_tOpt1_R15_S1S4_treatment	Intermediate competition	sd2_tOpt1_R15	17.5	0.0210955
	press	2	same TOpt	sd2_tOpt1_R15_S1S5_treatment	Intermediate competition	sd2_tOpt1_R15	17.5	0.0081829
	press	2	same TOpt	sd2_tOpt1_R15_S2S3_treatment	Intermediate competition	sd2_tOpt1_R15	17.5	0.0200018
	press	2	same TOpt	sd2_tOpt1_R15_S2S4_treatment	Intermediate competition	sd2_tOpt1_R15	17.5	0.0209862
	press	2	same TOpt	sd2_tOpt1_R15_S2S5_treatment	Intermediate competition	sd2_tOpt1_R15	17.5	-0.0044755
	press	2	same TOpt	sd2_tOpt1_R15_S3S4_treatment	Intermediate competition	sd2_tOpt1_R15	17.5	-0.005487
	press	2	same TOpt	sd2_tOpt1_R15_S3S5_treatment	Intermediate competition	sd2_tOpt1_R15	17.5	0.0438758
	press	2	same TOpt	sd2_tOpt1_R15_S4S5_treatment	Intermediate competition	sd2_tOpt1_R15	17.5	0.0654627
	press	3	same TOpt	sd2_tOpt1_R15_S1S2S3_treatment	Intermediate competition	sd2_tOpt1_R15	17.5	0.0520652
	press	3	same TOpt	sd2_tOpt1_R15_S1S2S4_treatment	Intermediate competition	sd2_tOpt1_R15	17.5	0.0393028
	press	3	same TOpt	sd2_tOpt1_R15_S1S2S5_treatment	Intermediate competition	sd2_tOpt1_R15	17.5	0.0269911
	press	3	same TOpt	sd2_tOpt1_R15_S1S3S4_treatment	Intermediate competition	sd2_tOpt1_R15	17.5	0.0391215
	press	3	same TOpt	sd2_tOpt1_R15_S1S3S5_treatment	Intermediate competition	sd2_tOpt1_R15	17.5	0.0837383
	press	3	same TOpt	sd2_tOpt1_R15_S1S4S5_treatment	Intermediate competition	sd2_tOpt1_R15	17.5	0.0512427
	press	3	same TOpt	sd2_tOpt1_R15_S2S3S4_treatment	Intermediate competition	sd2_tOpt1_R15	17.5	0.0234578
	press	3	same TOpt	sd2_tOpt1_R15_S2S3S5_treatment	Intermediate competition	sd2_tOpt1_R15	17.5	0.0459977
	press	3	same TOpt	sd2_tOpt1_R15_S2S4S5_treatment	Intermediate competition	sd2_tOpt1_R15	17.5	0.0440729
	press	3	same TOpt	sd2_tOpt1_R15_S3S4S5_treatment	Intermediate competition	sd2_tOpt1_R15	17.5	0.0707122
	press	4	same TOpt	sd2_tOpt1_R15_S1S2S3S4_treatment	Intermediate competition	sd2_tOpt1_R15	17.5	0.0722456
	press	4	same TOpt	sd2_tOpt1_R15_S1S2S3S5_treatment	Intermediate competition	sd2_tOpt1_R15	17.5	0.0766017
	press	4	same TOpt	sd2_tOpt1_R15_S1S2S4S5_treatment	Intermediate competition	sd2_tOpt1_R15	17.5	0.0792264
	press	4	same TOpt	sd2_tOpt1_R15_S1S3S4S5_treatment	Intermediate competition	sd2_tOpt1_R15	17.5	0.0932836
	press	4	same TOpt	sd2_tOpt1_R15_S2S3S4S5_treatment	Intermediate competition	sd2_tOpt1_R15	17.5	0.086164
	press	5	same TOpt	sd2_tOpt1_R15_S1S2S3S4S5_treatment	Intermediate competition	sd2_tOpt1_R15	17.5	0.117708
	press	2	same TOpt	sd2_tOpt1_R16_S1S2_treatment	Intermediate competition	sd2_tOpt1_R16	17.5	0.0684122
	press	2	same TOpt	sd2_tOpt1_R16_S1S3_treatment	Intermediate competition	sd2_tOpt1_R16	17.5	0.048095
	press	2	same TOpt	sd2_tOpt1_R16_S1S4_treatment	Intermediate competition	sd2_tOpt1_R16	17.5	0.0131235
	press	2	same TOpt	sd2_tOpt1_R16_S1S5_treatment	Intermediate competition	sd2_tOpt1_R16	17.5	0.0313023
	press	2	same TOpt	sd2_tOpt1_R16_S2S3_treatment	Intermediate competition	sd2_tOpt1_R16	17.5	0.00909428
	press	2	same TOpt	sd2_tOpt1_R16_S2S4_treatment	Intermediate competition	sd2_tOpt1_R16	17.5	0.0185929
	press	2	same TOpt	sd2_tOpt1_R16_S2S5_treatment	Intermediate competition	sd2_tOpt1_R16	17.5	0.0246709
	press	2	same TOpt	sd2_tOpt1_R16_S3S4_treatment	Intermediate competition	sd2_tOpt1_R16	17.5	-0.0136911
	press	2	same TOpt	sd2_tOpt1_R16_S3S5_treatment	Intermediate competition	sd2_tOpt1_R16	17.5	0.0350468
	press	2	same TOpt	sd2_tOpt1_R16_S4S5_treatment	Intermediate competition	sd2_tOpt1_R16	17.5	0.0257349
	press	3	same TOpt	sd2_tOpt1_R16_S1S2S3_treatment	Intermediate competition	sd2_tOpt1_R16	17.5	0.0782633
	press	3	same TOpt	sd2_tOpt1_R16_S1S2S4_treatment	Intermediate competition	sd2_tOpt1_R16	17.5	0.0590309
	press	3	same TOpt	sd2_tOpt1_R16_S1S2S5_treatment	Intermediate competition	sd2_tOpt1_R16	17.5	0.0813179
	press	3	same TOpt	sd2_tOpt1_R16_S1S3S4_treatment	Intermediate competition	sd2_tOpt1_R16	17.5	0.0654516
	press	3	same TOpt	sd2_tOpt1_R16_S1S3S5_treatment	Intermediate competition	sd2_tOpt1_R16	17.5	0.0707211
	press	3	same TOpt	sd2_tOpt1_R16_S1S4S5_treatment	Intermediate competition	sd2_tOpt1_R16	17.5	0.051608
	press	3	same TOpt	sd2_tOpt1_R16_S2S3S4_treatment	Intermediate competition	sd2_tOpt1_R16	17.5	0.0401217
	press	3	same TOpt	sd2_tOpt1_R16_S2S3S5_treatment	Intermediate competition	sd2_tOpt1_R16	17.5	0.0341261
	press	3	same TOpt	sd2_tOpt1_R16_S2S4S5_treatment	Intermediate competition	sd2_tOpt1_R16	17.5	0.0355105
	press	3	same TOpt	sd2_tOpt1_R16_S3S4S5_treatment	Intermediate competition	sd2_tOpt1_R16	17.5	0.0338581
	press	4	same TOpt	sd2_tOpt1_R16_S1S2S3S4_treatment	Intermediate competition	sd2_tOpt1_R16	17.5	0.08328
	press	4	same TOpt	sd2_tOpt1_R16_S1S2S3S5_treatment	Intermediate competition	sd2_tOpt1_R16	17.5	0.0787435
	press	4	same TOpt	sd2_tOpt1_R16_S1S2S4S5_treatment	Intermediate competition	sd2_tOpt1_R16	17.5	0.0981998
	press	4	same TOpt	sd2_tOpt1_R16_S1S3S4S5_treatment	Intermediate competition	sd2_tOpt1_R16	17.5	0.0664366
	press	4	same TOpt	sd2_tOpt1_R16_S2S3S4S5_treatment	Intermediate competition	sd2_tOpt1_R16	17.5	0.0515532
	press	5	same TOpt	sd2_tOpt1_R16_S1S2S3S4S5_treatment	Intermediate competition	sd2_tOpt1_R16	17.5	0.105292
	press	2	same TOpt	sd2_tOpt1_R17_S1S2_treatment	Intermediate competition	sd2_tOpt1_R17	17.5	0.0557459
	press	2	same TOpt	sd2_tOpt1_R17_S1S3_treatment	Intermediate competition	sd2_tOpt1_R17	17.5	0.0838507
	press	2	same TOpt	sd2_tOpt1_R17_S1S4_treatment	Intermediate competition	sd2_tOpt1_R17	17.5	0.0551066
	press	2	same TOpt	sd2_tOpt1_R17_S1S5_treatment	Intermediate competition	sd2_tOpt1_R17	17.5	0.0184365
	press	2	same TOpt	sd2_tOpt1_R17_S2S3_treatment	Intermediate competition	sd2_tOpt1_R17	17.5	0.0198362
	press	2	same TOpt	sd2_tOpt1_R17_S2S4_treatment	Intermediate competition	sd2_tOpt1_R17	17.5	0.042046
	press	2	same TOpt	sd2_tOpt1_R17_S2S5_treatment	Intermediate competition	sd2_tOpt1_R17	17.5	0.156523
	press	2	same TOpt	sd2_tOpt1_R17_S3S4_treatment	Intermediate competition	sd2_tOpt1_R17	17.5	0.0633555
	press	2	same TOpt	sd2_tOpt1_R17_S3S5_treatment	Intermediate competition	sd2_tOpt1_R17	17.5	0.0175172
	press	2	same TOpt	sd2_tOpt1_R17_S4S5_treatment	Intermediate competition	sd2_tOpt1_R17	17.5	0.0745854
	press	3	same TOpt	sd2_tOpt1_R17_S1S2S3_treatment	Intermediate competition	sd2_tOpt1_R17	17.5	0.0934678
	press	3	same TOpt	sd2_tOpt1_R17_S1S2S4_treatment	Intermediate competition	sd2_tOpt1_R17	17.5	0.0967464
	press	3	same TOpt	sd2_tOpt1_R17_S1S2S5_treatment	Intermediate competition	sd2_tOpt1_R17	17.5	0.109808
	press	3	same TOpt	sd2_tOpt1_R17_S1S3S4_treatment	Intermediate competition	sd2_tOpt1_R17	17.5	0.112005
	press	3	same TOpt	sd2_tOpt1_R17_S1S3S5_treatment	Intermediate competition	sd2_tOpt1_R17	17.5	0.0932463
	press	3	same TOpt	sd2_tOpt1_R17_S1S4S5_treatment	Intermediate competition	sd2_tOpt1_R17	17.5	0.070467
	press	3	same TOpt	sd2_tOpt1_R17_S2S3S4_treatment	Intermediate competition	sd2_tOpt1_R17	17.5	0.0797638
	press	3	same TOpt	sd2_tOpt1_R17_S2S3S5_treatment	Intermediate competition	sd2_tOpt1_R17	17.5	0.104334
	press	3	same TOpt	sd2_tOpt1_R17_S2S4S5_treatment	Intermediate competition	sd2_tOpt1_R17	17.5	0.149126
	press	3	same TOpt	sd2_tOpt1_R17_S3S4S5_treatment	Intermediate competition	sd2_tOpt1_R17	17.5	0.0955755
	press	4	same TOpt	sd2_tOpt1_R17_S1S2S3S4_treatment	Intermediate competition	sd2_tOpt1_R17	17.5	0.121662
	press	4	same TOpt	sd2_tOpt1_R17_S1S2S3S5_treatment	Intermediate competition	sd2_tOpt1_R17	17.5	0.140219
	press	4	same TOpt	sd2_tOpt1_R17_S1S2S4S5_treatment	Intermediate competition	sd2_tOpt1_R17	17.5	0.14421
	press	4	same TOpt	sd2_tOpt1_R17_S1S3S4S5_treatment	Intermediate competition	sd2_tOpt1_R17	17.5	0.112848
	press	4	same TOpt	sd2_tOpt1_R17_S2S3S4S5_treatment	Intermediate competition	sd2_tOpt1_R17	17.5	0.167707
	press	5	same TOpt	sd2_tOpt1_R17_S1S2S3S4S5_treatment	Intermediate competition	sd2_tOpt1_R17	17.5	0.154122
	press	2	same TOpt	sd2_tOpt1_R18_S1S2_treatment	Intermediate competition	sd2_tOpt1_R18	17.5	0.0358184
	press	2	same TOpt	sd2_tOpt1_R18_S1S3_treatment	Intermediate competition	sd2_tOpt1_R18	17.5	0.0572622
	press	2	same TOpt	sd2_tOpt1_R18_S1S4_treatment	Intermediate competition	sd2_tOpt1_R18	17.5	0.0308777
	press	2	same TOpt	sd2_tOpt1_R18_S1S5_treatment	Intermediate competition	sd2_tOpt1_R18	17.5	0.0354303
	press	2	same TOpt	sd2_tOpt1_R18_S2S3_treatment	Intermediate competition	sd2_tOpt1_R18	17.5	0.0451972
	press	2	same TOpt	sd2_tOpt1_R18_S2S4_treatment	Intermediate competition	sd2_tOpt1_R18	17.5	0.0566903
	press	2	same TOpt	sd2_tOpt1_R18_S2S5_treatment	Intermediate competition	sd2_tOpt1_R18	17.5	0.0199744
	press	2	same TOpt	sd2_tOpt1_R18_S3S4_treatment	Intermediate competition	sd2_tOpt1_R18	17.5	0.0591792
	press	2	same TOpt	sd2_tOpt1_R18_S3S5_treatment	Intermediate competition	sd2_tOpt1_R18	17.5	0.0192515
	press	2	same TOpt	sd2_tOpt1_R18_S4S5_treatment	Intermediate competition	sd2_tOpt1_R18	17.5	0.0356638
	press	3	same TOpt	sd2_tOpt1_R18_S1S2S3_treatment	Intermediate competition	sd2_tOpt1_R18	17.5	0.0800648
	press	3	same TOpt	sd2_tOpt1_R18_S1S2S4_treatment	Intermediate competition	sd2_tOpt1_R18	17.5	0.0838286
	press	3	same TOpt	sd2_tOpt1_R18_S1S2S5_treatment	Intermediate competition	sd2_tOpt1_R18	17.5	0.0646648
	press	3	same TOpt	sd2_tOpt1_R18_S1S3S4_treatment	Intermediate competition	sd2_tOpt1_R18	17.5	0.10405
	press	3	same TOpt	sd2_tOpt1_R18_S1S3S5_treatment	Intermediate competition	sd2_tOpt1_R18	17.5	0.0864875
	press	3	same TOpt	sd2_tOpt1_R18_S1S4S5_treatment	Intermediate competition	sd2_tOpt1_R18	17.5	0.0618856
	press	3	same TOpt	sd2_tOpt1_R18_S2S3S4_treatment	Intermediate competition	sd2_tOpt1_R18	17.5	0.0885749
	press	3	same TOpt	sd2_tOpt1_R18_S2S3S5_treatment	Intermediate competition	sd2_tOpt1_R18	17.5	0.0630448
	press	3	same TOpt	sd2_tOpt1_R18_S2S4S5_treatment	Intermediate competition	sd2_tOpt1_R18	17.5	0.0845171
	press	3	same TOpt	sd2_tOpt1_R18_S3S4S5_treatment	Intermediate competition	sd2_tOpt1_R18	17.5	0.0916772
	press	4	same TOpt	sd2_tOpt1_R18_S1S2S3S4_treatment	Intermediate competition	sd2_tOpt1_R18	17.5	0.125746
	press	4	same TOpt	sd2_tOpt1_R18_S1S2S3S5_treatment	Intermediate competition	sd2_tOpt1_R18	17.5	0.108813
	press	4	same TOpt	sd2_tOpt1_R18_S1S2S4S5_treatment	Intermediate competition	sd2_tOpt1_R18	17.5	0.114635
	press	4	same TOpt	sd2_tOpt1_R18_S1S3S4S5_treatment	Intermediate competition	sd2_tOpt1_R18	17.5	0.129719
	press	4	same TOpt	sd2_tOpt1_R18_S2S3S4S5_treatment	Intermediate competition	sd2_tOpt1_R18	17.5	0.109472
	press	5	same TOpt	sd2_tOpt1_R18_S1S2S3S4S5_treatment	Intermediate competition	sd2_tOpt1_R18	17.5	0.148151
	press	2	same TOpt	sd2_tOpt1_R19_S1S2_treatment	Intermediate competition	sd2_tOpt1_R19	17.5	0.0622069
	press	2	same TOpt	sd2_tOpt1_R19_S1S3_treatment	Intermediate competition	sd2_tOpt1_R19	17.5	0.0491816
	press	2	same TOpt	sd2_tOpt1_R19_S1S4_treatment	Intermediate competition	sd2_tOpt1_R19	17.5	0.0206258
	press	2	same TOpt	sd2_tOpt1_R19_S1S5_treatment	Intermediate competition	sd2_tOpt1_R19	17.5	0.00373959
	press	2	same TOpt	sd2_tOpt1_R19_S2S3_treatment	Intermediate competition	sd2_tOpt1_R19	17.5	0.0576507
	press	2	same TOpt	sd2_tOpt1_R19_S2S4_treatment	Intermediate competition	sd2_tOpt1_R19	17.5	0.0272801
	press	2	same TOpt	sd2_tOpt1_R19_S2S5_treatment	Intermediate competition	sd2_tOpt1_R19	17.5	0.00810843
	press	2	same TOpt	sd2_tOpt1_R19_S3S4_treatment	Intermediate competition	sd2_tOpt1_R19	17.5	0.0186658
	press	2	same TOpt	sd2_tOpt1_R19_S3S5_treatment	Intermediate competition	sd2_tOpt1_R19	17.5	0.0431443
	press	2	same TOpt	sd2_tOpt1_R19_S4S5_treatment	Intermediate competition	sd2_tOpt1_R19	17.5	0.0748585
	press	3	same TOpt	sd2_tOpt1_R19_S1S2S3_treatment	Intermediate competition	sd2_tOpt1_R19	17.5	0.0975013
	press	3	same TOpt	sd2_tOpt1_R19_S1S2S4_treatment	Intermediate competition	sd2_tOpt1_R19	17.5	0.056146
	press	3	same TOpt	sd2_tOpt1_R19_S1S2S5_treatment	Intermediate competition	sd2_tOpt1_R19	17.5	0.0466083
	press	3	same TOpt	sd2_tOpt1_R19_S1S3S4_treatment	Intermediate competition	sd2_tOpt1_R19	17.5	0.0562796
	press	3	same TOpt	sd2_tOpt1_R19_S1S3S5_treatment	Intermediate competition	sd2_tOpt1_R19	17.5	0.0834325
	press	3	same TOpt	sd2_tOpt1_R19_S1S4S5_treatment	Intermediate competition	sd2_tOpt1_R19	17.5	0.0758
	press	3	same TOpt	sd2_tOpt1_R19_S2S3S4_treatment	Intermediate competition	sd2_tOpt1_R19	17.5	0.045244
	press	3	same TOpt	sd2_tOpt1_R19_S2S3S5_treatment	Intermediate competition	sd2_tOpt1_R19	17.5	0.0717778
	press	3	same TOpt	sd2_tOpt1_R19_S2S4S5_treatment	Intermediate competition	sd2_tOpt1_R19	17.5	0.0688106
	press	3	same TOpt	sd2_tOpt1_R19_S3S4S5_treatment	Intermediate competition	sd2_tOpt1_R19	17.5	0.0750547
	press	4	same TOpt	sd2_tOpt1_R19_S1S2S3S4_treatment	Intermediate competition	sd2_tOpt1_R19	17.5	0.0921788
	press	4	same TOpt	sd2_tOpt1_R19_S1S2S3S5_treatment	Intermediate competition	sd2_tOpt1_R19	17.5	0.095293
	press	4	same TOpt	sd2_tOpt1_R19_S1S2S4S5_treatment	Intermediate competition	sd2_tOpt1_R19	17.5	0.0993926
	press	4	same TOpt	sd2_tOpt1_R19_S1S3S4S5_treatment	Intermediate competition	sd2_tOpt1_R19	17.5	0.106973
	press	4	same TOpt	sd2_tOpt1_R19_S2S3S4S5_treatment	Intermediate competition	sd2_tOpt1_R19	17.5	0.107859
	press	5	same TOpt	sd2_tOpt1_R19_S1S2S3S4S5_treatment	Intermediate competition	sd2_tOpt1_R19	17.5	0.129254
	press	2	same TOpt	sd2_tOpt1_R20_S1S2_treatment	Intermediate competition	sd2_tOpt1_R20	17.5	0.0217441
	press	2	same TOpt	sd2_tOpt1_R20_S1S3_treatment	Intermediate competition	sd2_tOpt1_R20	17.5	0.0596437
	press	2	same TOpt	sd2_tOpt1_R20_S1S4_treatment	Intermediate competition	sd2_tOpt1_R20	17.5	0.0103204
	press	2	same TOpt	sd2_tOpt1_R20_S1S5_treatment	Intermediate competition	sd2_tOpt1_R20	17.5	0.0713184
	press	2	same TOpt	sd2_tOpt1_R20_S2S3_treatment	Intermediate competition	sd2_tOpt1_R20	17.5	-0.000108
	press	2	same TOpt	sd2_tOpt1_R20_S2S4_treatment	Intermediate competition	sd2_tOpt1_R20	17.5	0.0737267
	press	2	same TOpt	sd2_tOpt1_R20_S2S5_treatment	Intermediate competition	sd2_tOpt1_R20	17.5	0.00128772
	press	2	same TOpt	sd2_tOpt1_R20_S3S4_treatment	Intermediate competition	sd2_tOpt1_R20	17.5	0.00291883
	press	2	same TOpt	sd2_tOpt1_R20_S3S5_treatment	Intermediate competition	sd2_tOpt1_R20	17.5	0.00996342
	press	2	same TOpt	sd2_tOpt1_R20_S4S5_treatment	Intermediate competition	sd2_tOpt1_R20	17.5	0.0440228
	press	3	same TOpt	sd2_tOpt1_R20_S1S2S3_treatment	Intermediate competition	sd2_tOpt1_R20	17.5	0.0834949
	press	3	same TOpt	sd2_tOpt1_R20_S1S2S4_treatment	Intermediate competition	sd2_tOpt1_R20	17.5	0.0681077
	press	3	same TOpt	sd2_tOpt1_R20_S1S2S5_treatment	Intermediate competition	sd2_tOpt1_R20	17.5	0.0699615
	press	3	same TOpt	sd2_tOpt1_R20_S1S3S4_treatment	Intermediate competition	sd2_tOpt1_R20	17.5	0.0603158
	press	3	same TOpt	sd2_tOpt1_R20_S1S3S5_treatment	Intermediate competition	sd2_tOpt1_R20	17.5	0.105707
	press	3	same TOpt	sd2_tOpt1_R20_S1S4S5_treatment	Intermediate competition	sd2_tOpt1_R20	17.5	0.0644635
	press	3	same TOpt	sd2_tOpt1_R20_S2S3S4_treatment	Intermediate competition	sd2_tOpt1_R20	17.5	0.0561868
	press	3	same TOpt	sd2_tOpt1_R20_S2S3S5_treatment	Intermediate competition	sd2_tOpt1_R20	17.5	0.0278136
	press	3	same TOpt	sd2_tOpt1_R20_S2S4S5_treatment	Intermediate competition	sd2_tOpt1_R20	17.5	0.0689345
	press	3	same TOpt	sd2_tOpt1_R20_S3S4S5_treatment	Intermediate competition	sd2_tOpt1_R20	17.5	0.0301093
	press	4	same TOpt	sd2_tOpt1_R20_S1S2S3S4_treatment	Intermediate competition	sd2_tOpt1_R20	17.5	0.0982482
	press	4	same TOpt	sd2_tOpt1_R20_S1S2S3S5_treatment	Intermediate competition	sd2_tOpt1_R20	17.5	0.0929117
	press	4	same TOpt	sd2_tOpt1_R20_S1S2S4S5_treatment	Intermediate competition	sd2_tOpt1_R20	17.5	0.0932155
	press	4	same TOpt	sd2_tOpt1_R20_S1S3S4S5_treatment	Intermediate competition	sd2_tOpt1_R20	17.5	0.0910856
	press	4	same TOpt	sd2_tOpt1_R20_S2S3S4S5_treatment	Intermediate competition	sd2_tOpt1_R20	17.5	0.0724052
	press	5	same TOpt	sd2_tOpt1_R20_S1S2S3S4S5_treatment	Intermediate competition	sd2_tOpt1_R20	17.5	0.120422
	press	2	same TOpt	sd3_tOpt1_R1_S1S2_treatment	Strong competition	sd3_tOpt1_R1	17.5	0.0637597
	press	2	same TOpt	sd3_tOpt1_R1_S1S3_treatment	Strong competition	sd3_tOpt1_R1	17.5	0.00386961
	press	2	same TOpt	sd3_tOpt1_R1_S1S4_treatment	Strong competition	sd3_tOpt1_R1	17.5	0.0789869
	press	2	same TOpt	sd3_tOpt1_R1_S1S5_treatment	Strong competition	sd3_tOpt1_R1	17.5	0.0952357
	press	2	same TOpt	sd3_tOpt1_R1_S2S3_treatment	Strong competition	sd3_tOpt1_R1	17.5	-0.0095354
	press	2	same TOpt	sd3_tOpt1_R1_S2S4_treatment	Strong competition	sd3_tOpt1_R1	17.5	0.0101425
	press	2	same TOpt	sd3_tOpt1_R1_S2S5_treatment	Strong competition	sd3_tOpt1_R1	17.5	0.0512752
	press	2	same TOpt	sd3_tOpt1_R1_S3S4_treatment	Strong competition	sd3_tOpt1_R1	17.5	0.143463
	press	2	same TOpt	sd3_tOpt1_R1_S3S5_treatment	Strong competition	sd3_tOpt1_R1	17.5	0.0897871
	press	2	same TOpt	sd3_tOpt1_R1_S4S5_treatment	Strong competition	sd3_tOpt1_R1	17.5	0.0640584
	press	3	same TOpt	sd3_tOpt1_R1_S1S2S3_treatment	Strong competition	sd3_tOpt1_R1	17.5	0.0560348
	press	3	same TOpt	sd3_tOpt1_R1_S1S2S4_treatment	Strong competition	sd3_tOpt1_R1	17.5	0.103671
	press	3	same TOpt	sd3_tOpt1_R1_S1S2S5_treatment	Strong competition	sd3_tOpt1_R1	17.5	0.115727
	press	3	same TOpt	sd3_tOpt1_R1_S1S3S4_treatment	Strong competition	sd3_tOpt1_R1	17.5	0.122832
	press	3	same TOpt	sd3_tOpt1_R1_S1S3S5_treatment	Strong competition	sd3_tOpt1_R1	17.5	0.0990291
	press	3	same TOpt	sd3_tOpt1_R1_S1S4S5_treatment	Strong competition	sd3_tOpt1_R1	17.5	0.137032
	press	3	same TOpt	sd3_tOpt1_R1_S2S3S4_treatment	Strong competition	sd3_tOpt1_R1	17.5	0.090956
	press	3	same TOpt	sd3_tOpt1_R1_S2S3S5_treatment	Strong competition	sd3_tOpt1_R1	17.5	0.103475
	press	3	same TOpt	sd3_tOpt1_R1_S2S4S5_treatment	Strong competition	sd3_tOpt1_R1	17.5	0.0987326
	press	3	same TOpt	sd3_tOpt1_R1_S3S4S5_treatment	Strong competition	sd3_tOpt1_R1	17.5	0.168058
	press	4	same TOpt	sd3_tOpt1_R1_S1S2S3S4_treatment	Strong competition	sd3_tOpt1_R1	17.5	0.135516
	press	4	same TOpt	sd3_tOpt1_R1_S1S2S3S5_treatment	Strong competition	sd3_tOpt1_R1	17.5	0.133799
	press	4	same TOpt	sd3_tOpt1_R1_S1S2S4S5_treatment	Strong competition	sd3_tOpt1_R1	17.5	0.152427
	press	4	same TOpt	sd3_tOpt1_R1_S1S3S4S5_treatment	Strong competition	sd3_tOpt1_R1	17.5	0.196558
	press	4	same TOpt	sd3_tOpt1_R1_S2S3S4S5_treatment	Strong competition	sd3_tOpt1_R1	17.5	0.164642
	press	5	same TOpt	sd3_tOpt1_R1_S1S2S3S4S5_treatment	Strong competition	sd3_tOpt1_R1	17.5	0.202048
	press	2	same TOpt	sd3_tOpt1_R2_S1S2_treatment	Strong competition	sd3_tOpt1_R2	17.5	0.142398
	press	2	same TOpt	sd3_tOpt1_R2_S1S3_treatment	Strong competition	sd3_tOpt1_R2	17.5	0.0259718
	press	2	same TOpt	sd3_tOpt1_R2_S1S4_treatment	Strong competition	sd3_tOpt1_R2	17.5	0.0319786
	press	2	same TOpt	sd3_tOpt1_R2_S1S5_treatment	Strong competition	sd3_tOpt1_R2	17.5	0.164611
	press	2	same TOpt	sd3_tOpt1_R2_S2S3_treatment	Strong competition	sd3_tOpt1_R2	17.5	0.0535586
	press	2	same TOpt	sd3_tOpt1_R2_S2S4_treatment	Strong competition	sd3_tOpt1_R2	17.5	0.113319
	press	2	same TOpt	sd3_tOpt1_R2_S2S5_treatment	Strong competition	sd3_tOpt1_R2	17.5	0.0457103
	press	2	same TOpt	sd3_tOpt1_R2_S3S4_treatment	Strong competition	sd3_tOpt1_R2	17.5	0.0843321
	press	2	same TOpt	sd3_tOpt1_R2_S3S5_treatment	Strong competition	sd3_tOpt1_R2	17.5	0.129003
	press	2	same TOpt	sd3_tOpt1_R2_S4S5_treatment	Strong competition	sd3_tOpt1_R2	17.5	0.0120891
	press	3	same TOpt	sd3_tOpt1_R2_S1S2S3_treatment	Strong competition	sd3_tOpt1_R2	17.5	0.104871
	press	3	same TOpt	sd3_tOpt1_R2_S1S2S4_treatment	Strong competition	sd3_tOpt1_R2	17.5	0.0961535
	press	3	same TOpt	sd3_tOpt1_R2_S1S2S5_treatment	Strong competition	sd3_tOpt1_R2	17.5	0.119655
	press	3	same TOpt	sd3_tOpt1_R2_S1S3S4_treatment	Strong competition	sd3_tOpt1_R2	17.5	0.0909705
	press	3	same TOpt	sd3_tOpt1_R2_S1S3S5_treatment	Strong competition	sd3_tOpt1_R2	17.5	0.115912
	press	3	same TOpt	sd3_tOpt1_R2_S1S4S5_treatment	Strong competition	sd3_tOpt1_R2	17.5	0.12219
	press	3	same TOpt	sd3_tOpt1_R2_S2S3S4_treatment	Strong competition	sd3_tOpt1_R2	17.5	0.159527
	press	3	same TOpt	sd3_tOpt1_R2_S2S3S5_treatment	Strong competition	sd3_tOpt1_R2	17.5	0.133793
	press	3	same TOpt	sd3_tOpt1_R2_S2S4S5_treatment	Strong competition	sd3_tOpt1_R2	17.5	0.109408
	press	3	same TOpt	sd3_tOpt1_R2_S3S4S5_treatment	Strong competition	sd3_tOpt1_R2	17.5	0.0999774
	press	4	same TOpt	sd3_tOpt1_R2_S1S2S3S4_treatment	Strong competition	sd3_tOpt1_R2	17.5	0.143348
	press	4	same TOpt	sd3_tOpt1_R2_S1S2S3S5_treatment	Strong competition	sd3_tOpt1_R2	17.5	0.17385
	press	4	same TOpt	sd3_tOpt1_R2_S1S2S4S5_treatment	Strong competition	sd3_tOpt1_R2	17.5	0.133456
	press	4	same TOpt	sd3_tOpt1_R2_S1S3S4S5_treatment	Strong competition	sd3_tOpt1_R2	17.5	0.18108
	press	4	same TOpt	sd3_tOpt1_R2_S2S3S4S5_treatment	Strong competition	sd3_tOpt1_R2	17.5	0.160085
	press	5	same TOpt	sd3_tOpt1_R2_S1S2S3S4S5_treatment	Strong competition	sd3_tOpt1_R2	17.5	0.209698
	press	2	same TOpt	sd3_tOpt1_R3_S1S2_treatment	Strong competition	sd3_tOpt1_R3	17.5	0.14511
	press	2	same TOpt	sd3_tOpt1_R3_S1S3_treatment	Strong competition	sd3_tOpt1_R3	17.5	0.0503055
	press	2	same TOpt	sd3_tOpt1_R3_S1S4_treatment	Strong competition	sd3_tOpt1_R3	17.5	0.0556041
	press	2	same TOpt	sd3_tOpt1_R3_S1S5_treatment	Strong competition	sd3_tOpt1_R3	17.5	0.132257
	press	2	same TOpt	sd3_tOpt1_R3_S2S3_treatment	Strong competition	sd3_tOpt1_R3	17.5	0.155528
	press	2	same TOpt	sd3_tOpt1_R3_S2S4_treatment	Strong competition	sd3_tOpt1_R3	17.5	0.0629815
	press	2	same TOpt	sd3_tOpt1_R3_S2S5_treatment	Strong competition	sd3_tOpt1_R3	17.5	0.143925
	press	2	same TOpt	sd3_tOpt1_R3_S3S4_treatment	Strong competition	sd3_tOpt1_R3	17.5	0.0436786
	press	2	same TOpt	sd3_tOpt1_R3_S3S5_treatment	Strong competition	sd3_tOpt1_R3	17.5	0.103742
	press	2	same TOpt	sd3_tOpt1_R3_S4S5_treatment	Strong competition	sd3_tOpt1_R3	17.5	0.0997039
	press	3	same TOpt	sd3_tOpt1_R3_S1S2S3_treatment	Strong competition	sd3_tOpt1_R3	17.5	0.1311
	press	3	same TOpt	sd3_tOpt1_R3_S1S2S4_treatment	Strong competition	sd3_tOpt1_R3	17.5	0.132563
	press	3	same TOpt	sd3_tOpt1_R3_S1S2S5_treatment	Strong competition	sd3_tOpt1_R3	17.5	0.209973
	press	3	same TOpt	sd3_tOpt1_R3_S1S3S4_treatment	Strong competition	sd3_tOpt1_R3	17.5	0.0967429
	press	3	same TOpt	sd3_tOpt1_R3_S1S3S5_treatment	Strong competition	sd3_tOpt1_R3	17.5	0.110784
	press	3	same TOpt	sd3_tOpt1_R3_S1S4S5_treatment	Strong competition	sd3_tOpt1_R3	17.5	0.131863
	press	3	same TOpt	sd3_tOpt1_R3_S2S3S4_treatment	Strong competition	sd3_tOpt1_R3	17.5	0.14913
	press	3	same TOpt	sd3_tOpt1_R3_S2S3S5_treatment	Strong competition	sd3_tOpt1_R3	17.5	0.198077
	press	3	same TOpt	sd3_tOpt1_R3_S2S4S5_treatment	Strong competition	sd3_tOpt1_R3	17.5	0.185284
	press	3	same TOpt	sd3_tOpt1_R3_S3S4S5_treatment	Strong competition	sd3_tOpt1_R3	17.5	0.095474
	press	4	same TOpt	sd3_tOpt1_R3_S1S2S3S4_treatment	Strong competition	sd3_tOpt1_R3	17.5	0.142648
	press	4	same TOpt	sd3_tOpt1_R3_S1S2S3S5_treatment	Strong competition	sd3_tOpt1_R3	17.5	0.156591
	press	4	same TOpt	sd3_tOpt1_R3_S1S2S4S5_treatment	Strong competition	sd3_tOpt1_R3	17.5	0.184444
	press	4	same TOpt	sd3_tOpt1_R3_S1S3S4S5_treatment	Strong competition	sd3_tOpt1_R3	17.5	0.146376
	press	4	same TOpt	sd3_tOpt1_R3_S2S3S4S5_treatment	Strong competition	sd3_tOpt1_R3	17.5	0.151548
	press	5	same TOpt	sd3_tOpt1_R3_S1S2S3S4S5_treatment	Strong competition	sd3_tOpt1_R3	17.5	0.180735
	press	2	same TOpt	sd3_tOpt1_R4_S1S2_treatment	Strong competition	sd3_tOpt1_R4	17.5	0.123369
	press	2	same TOpt	sd3_tOpt1_R4_S1S3_treatment	Strong competition	sd3_tOpt1_R4	17.5	0.0554386
	press	2	same TOpt	sd3_tOpt1_R4_S1S4_treatment	Strong competition	sd3_tOpt1_R4	17.5	0.048891
	press	2	same TOpt	sd3_tOpt1_R4_S1S5_treatment	Strong competition	sd3_tOpt1_R4	17.5	0.101432
	press	2	same TOpt	sd3_tOpt1_R4_S2S3_treatment	Strong competition	sd3_tOpt1_R4	17.5	0.043243
	press	2	same TOpt	sd3_tOpt1_R4_S2S4_treatment	Strong competition	sd3_tOpt1_R4	17.5	0.112354
	press	2	same TOpt	sd3_tOpt1_R4_S2S5_treatment	Strong competition	sd3_tOpt1_R4	17.5	0.128865
	press	2	same TOpt	sd3_tOpt1_R4_S3S4_treatment	Strong competition	sd3_tOpt1_R4	17.5	0.033488
	press	2	same TOpt	sd3_tOpt1_R4_S3S5_treatment	Strong competition	sd3_tOpt1_R4	17.5	0.128906
	press	2	same TOpt	sd3_tOpt1_R4_S4S5_treatment	Strong competition	sd3_tOpt1_R4	17.5	0.167644
	press	3	same TOpt	sd3_tOpt1_R4_S1S2S3_treatment	Strong competition	sd3_tOpt1_R4	17.5	0.125381
	press	3	same TOpt	sd3_tOpt1_R4_S1S2S4_treatment	Strong competition	sd3_tOpt1_R4	17.5	0.1649
	press	3	same TOpt	sd3_tOpt1_R4_S1S2S5_treatment	Strong competition	sd3_tOpt1_R4	17.5	0.185904
	press	3	same TOpt	sd3_tOpt1_R4_S1S3S4_treatment	Strong competition	sd3_tOpt1_R4	17.5	0.0944862
	press	3	same TOpt	sd3_tOpt1_R4_S1S3S5_treatment	Strong competition	sd3_tOpt1_R4	17.5	0.147552
	press	3	same TOpt	sd3_tOpt1_R4_S1S4S5_treatment	Strong competition	sd3_tOpt1_R4	17.5	0.141794
	press	3	same TOpt	sd3_tOpt1_R4_S2S3S4_treatment	Strong competition	sd3_tOpt1_R4	17.5	0.0994145
	press	3	same TOpt	sd3_tOpt1_R4_S2S3S5_treatment	Strong competition	sd3_tOpt1_R4	17.5	0.117845
	press	3	same TOpt	sd3_tOpt1_R4_S2S4S5_treatment	Strong competition	sd3_tOpt1_R4	17.5	0.159727
	press	3	same TOpt	sd3_tOpt1_R4_S3S4S5_treatment	Strong competition	sd3_tOpt1_R4	17.5	0.125419
	press	4	same TOpt	sd3_tOpt1_R4_S1S2S3S4_treatment	Strong competition	sd3_tOpt1_R4	17.5	0.167856
	press	4	same TOpt	sd3_tOpt1_R4_S1S2S3S5_treatment	Strong competition	sd3_tOpt1_R4	17.5	0.174016
	press	4	same TOpt	sd3_tOpt1_R4_S1S2S4S5_treatment	Strong competition	sd3_tOpt1_R4	17.5	0.166479
	press	4	same TOpt	sd3_tOpt1_R4_S1S3S4S5_treatment	Strong competition	sd3_tOpt1_R4	17.5	0.139051
	press	4	same TOpt	sd3_tOpt1_R4_S2S3S4S5_treatment	Strong competition	sd3_tOpt1_R4	17.5	0.139252
	press	5	same TOpt	sd3_tOpt1_R4_S1S2S3S4S5_treatment	Strong competition	sd3_tOpt1_R4	17.5	0.204138
	press	2	same TOpt	sd3_tOpt1_R5_S1S2_treatment	Strong competition	sd3_tOpt1_R5	17.5	0.0121989
	press	2	same TOpt	sd3_tOpt1_R5_S1S3_treatment	Strong competition	sd3_tOpt1_R5	17.5	0.175326
	press	2	same TOpt	sd3_tOpt1_R5_S1S4_treatment	Strong competition	sd3_tOpt1_R5	17.5	-0.0169202
	press	2	same TOpt	sd3_tOpt1_R5_S1S5_treatment	Strong competition	sd3_tOpt1_R5	17.5	0.107385
	press	2	same TOpt	sd3_tOpt1_R5_S2S3_treatment	Strong competition	sd3_tOpt1_R5	17.5	0.0960169
	press	2	same TOpt	sd3_tOpt1_R5_S2S4_treatment	Strong competition	sd3_tOpt1_R5	17.5	0.0649216
	press	2	same TOpt	sd3_tOpt1_R5_S2S5_treatment	Strong competition	sd3_tOpt1_R5	17.5	0.18145
	press	2	same TOpt	sd3_tOpt1_R5_S3S4_treatment	Strong competition	sd3_tOpt1_R5	17.5	0.129728
	press	2	same TOpt	sd3_tOpt1_R5_S3S5_treatment	Strong competition	sd3_tOpt1_R5	17.5	0.1171
	press	2	same TOpt	sd3_tOpt1_R5_S4S5_treatment	Strong competition	sd3_tOpt1_R5	17.5	0.0596409
	press	3	same TOpt	sd3_tOpt1_R5_S1S2S3_treatment	Strong competition	sd3_tOpt1_R5	17.5	0.151957
	press	3	same TOpt	sd3_tOpt1_R5_S1S2S4_treatment	Strong competition	sd3_tOpt1_R5	17.5	0.0266086
	press	3	same TOpt	sd3_tOpt1_R5_S1S2S5_treatment	Strong competition	sd3_tOpt1_R5	17.5	0.0885387
	press	3	same TOpt	sd3_tOpt1_R5_S1S3S4_treatment	Strong competition	sd3_tOpt1_R5	17.5	0.0727095
	press	3	same TOpt	sd3_tOpt1_R5_S1S3S5_treatment	Strong competition	sd3_tOpt1_R5	17.5	0.166549
	press	3	same TOpt	sd3_tOpt1_R5_S1S4S5_treatment	Strong competition	sd3_tOpt1_R5	17.5	0.0970917
	press	3	same TOpt	sd3_tOpt1_R5_S2S3S4_treatment	Strong competition	sd3_tOpt1_R5	17.5	0.14286
	press	3	same TOpt	sd3_tOpt1_R5_S2S3S5_treatment	Strong competition	sd3_tOpt1_R5	17.5	0.203583
	press	3	same TOpt	sd3_tOpt1_R5_S2S4S5_treatment	Strong competition	sd3_tOpt1_R5	17.5	0.150412
	press	3	same TOpt	sd3_tOpt1_R5_S3S4S5_treatment	Strong competition	sd3_tOpt1_R5	17.5	0.145284
	press	4	same TOpt	sd3_tOpt1_R5_S1S2S3S4_treatment	Strong competition	sd3_tOpt1_R5	17.5	0.0947009
	press	4	same TOpt	sd3_tOpt1_R5_S1S2S3S5_treatment	Strong competition	sd3_tOpt1_R5	17.5	0.212171
	press	4	same TOpt	sd3_tOpt1_R5_S1S2S4S5_treatment	Strong competition	sd3_tOpt1_R5	17.5	0.0957936
	press	4	same TOpt	sd3_tOpt1_R5_S1S3S4S5_treatment	Strong competition	sd3_tOpt1_R5	17.5	0.143788
	press	4	same TOpt	sd3_tOpt1_R5_S2S3S4S5_treatment	Strong competition	sd3_tOpt1_R5	17.5	0.210996
	press	5	same TOpt	sd3_tOpt1_R5_S1S2S3S4S5_treatment	Strong competition	sd3_tOpt1_R5	17.5	0.13675
	press	2	same TOpt	sd3_tOpt1_R6_S1S2_treatment	Strong competition	sd3_tOpt1_R6	17.5	0.0406177
	press	2	same TOpt	sd3_tOpt1_R6_S1S3_treatment	Strong competition	sd3_tOpt1_R6	17.5	0.156829
	press	2	same TOpt	sd3_tOpt1_R6_S1S4_treatment	Strong competition	sd3_tOpt1_R6	17.5	0.0496974
	press	2	same TOpt	sd3_tOpt1_R6_S1S5_treatment	Strong competition	sd3_tOpt1_R6	17.5	0.0401178
	press	2	same TOpt	sd3_tOpt1_R6_S2S3_treatment	Strong competition	sd3_tOpt1_R6	17.5	0.0649451
	press	2	same TOpt	sd3_tOpt1_R6_S2S4_treatment	Strong competition	sd3_tOpt1_R6	17.5	0.0259254
	press	2	same TOpt	sd3_tOpt1_R6_S2S5_treatment	Strong competition	sd3_tOpt1_R6	17.5	0.0422198
	press	2	same TOpt	sd3_tOpt1_R6_S3S4_treatment	Strong competition	sd3_tOpt1_R6	17.5	0.0590767
	press	2	same TOpt	sd3_tOpt1_R6_S3S5_treatment	Strong competition	sd3_tOpt1_R6	17.5	0.0887347
	press	2	same TOpt	sd3_tOpt1_R6_S4S5_treatment	Strong competition	sd3_tOpt1_R6	17.5	0.107201
	press	3	same TOpt	sd3_tOpt1_R6_S1S2S3_treatment	Strong competition	sd3_tOpt1_R6	17.5	0.15277
	press	3	same TOpt	sd3_tOpt1_R6_S1S2S4_treatment	Strong competition	sd3_tOpt1_R6	17.5	0.0869672
	press	3	same TOpt	sd3_tOpt1_R6_S1S2S5_treatment	Strong competition	sd3_tOpt1_R6	17.5	0.0702391
	press	3	same TOpt	sd3_tOpt1_R6_S1S3S4_treatment	Strong competition	sd3_tOpt1_R6	17.5	0.133009
	press	3	same TOpt	sd3_tOpt1_R6_S1S3S5_treatment	Strong competition	sd3_tOpt1_R6	17.5	0.135033
	press	3	same TOpt	sd3_tOpt1_R6_S1S4S5_treatment	Strong competition	sd3_tOpt1_R6	17.5	0.109869
	press	3	same TOpt	sd3_tOpt1_R6_S2S3S4_treatment	Strong competition	sd3_tOpt1_R6	17.5	0.0899036
	press	3	same TOpt	sd3_tOpt1_R6_S2S3S5_treatment	Strong competition	sd3_tOpt1_R6	17.5	0.103407
	press	3	same TOpt	sd3_tOpt1_R6_S2S4S5_treatment	Strong competition	sd3_tOpt1_R6	17.5	0.0986453
	press	3	same TOpt	sd3_tOpt1_R6_S3S4S5_treatment	Strong competition	sd3_tOpt1_R6	17.5	0.138083
	press	4	same TOpt	sd3_tOpt1_R6_S1S2S3S4_treatment	Strong competition	sd3_tOpt1_R6	17.5	0.148891
	press	4	same TOpt	sd3_tOpt1_R6_S1S2S3S5_treatment	Strong competition	sd3_tOpt1_R6	17.5	0.124176
	press	4	same TOpt	sd3_tOpt1_R6_S1S2S4S5_treatment	Strong competition	sd3_tOpt1_R6	17.5	0.109535
	press	4	same TOpt	sd3_tOpt1_R6_S1S3S4S5_treatment	Strong competition	sd3_tOpt1_R6	17.5	0.169765
	press	4	same TOpt	sd3_tOpt1_R6_S2S3S4S5_treatment	Strong competition	sd3_tOpt1_R6	17.5	0.148024
	press	5	same TOpt	sd3_tOpt1_R6_S1S2S3S4S5_treatment	Strong competition	sd3_tOpt1_R6	17.5	0.148123
	press	2	same TOpt	sd3_tOpt1_R7_S1S2_treatment	Strong competition	sd3_tOpt1_R7	17.5	0.127508
	press	2	same TOpt	sd3_tOpt1_R7_S1S3_treatment	Strong competition	sd3_tOpt1_R7	17.5	0.116403
	press	2	same TOpt	sd3_tOpt1_R7_S1S4_treatment	Strong competition	sd3_tOpt1_R7	17.5	0.157956
	press	2	same TOpt	sd3_tOpt1_R7_S1S5_treatment	Strong competition	sd3_tOpt1_R7	17.5	0.094389
	press	2	same TOpt	sd3_tOpt1_R7_S2S3_treatment	Strong competition	sd3_tOpt1_R7	17.5	0.0640701
	press	2	same TOpt	sd3_tOpt1_R7_S2S4_treatment	Strong competition	sd3_tOpt1_R7	17.5	0.0198246
	press	2	same TOpt	sd3_tOpt1_R7_S2S5_treatment	Strong competition	sd3_tOpt1_R7	17.5	0.0600551
	press	2	same TOpt	sd3_tOpt1_R7_S3S4_treatment	Strong competition	sd3_tOpt1_R7	17.5	0.122933
	press	2	same TOpt	sd3_tOpt1_R7_S3S5_treatment	Strong competition	sd3_tOpt1_R7	17.5	0.0847111
	press	2	same TOpt	sd3_tOpt1_R7_S4S5_treatment	Strong competition	sd3_tOpt1_R7	17.5	0.10239
	press	3	same TOpt	sd3_tOpt1_R7_S1S2S3_treatment	Strong competition	sd3_tOpt1_R7	17.5	0.121288
	press	3	same TOpt	sd3_tOpt1_R7_S1S2S4_treatment	Strong competition	sd3_tOpt1_R7	17.5	0.0831216
	press	3	same TOpt	sd3_tOpt1_R7_S1S2S5_treatment	Strong competition	sd3_tOpt1_R7	17.5	0.151541
	press	3	same TOpt	sd3_tOpt1_R7_S1S3S4_treatment	Strong competition	sd3_tOpt1_R7	17.5	0.154712
	press	3	same TOpt	sd3_tOpt1_R7_S1S3S5_treatment	Strong competition	sd3_tOpt1_R7	17.5	0.127594
	press	3	same TOpt	sd3_tOpt1_R7_S1S4S5_treatment	Strong competition	sd3_tOpt1_R7	17.5	0.165774
	press	3	same TOpt	sd3_tOpt1_R7_S2S3S4_treatment	Strong competition	sd3_tOpt1_R7	17.5	0.095889
	press	3	same TOpt	sd3_tOpt1_R7_S2S3S5_treatment	Strong competition	sd3_tOpt1_R7	17.5	0.108483
	press	3	same TOpt	sd3_tOpt1_R7_S2S4S5_treatment	Strong competition	sd3_tOpt1_R7	17.5	0.0896817
	press	3	same TOpt	sd3_tOpt1_R7_S3S4S5_treatment	Strong competition	sd3_tOpt1_R7	17.5	0.175018
	press	4	same TOpt	sd3_tOpt1_R7_S1S2S3S4_treatment	Strong competition	sd3_tOpt1_R7	17.5	0.134619
	press	4	same TOpt	sd3_tOpt1_R7_S1S2S3S5_treatment	Strong competition	sd3_tOpt1_R7	17.5	0.164351
	press	4	same TOpt	sd3_tOpt1_R7_S1S2S4S5_treatment	Strong competition	sd3_tOpt1_R7	17.5	0.134672
	press	4	same TOpt	sd3_tOpt1_R7_S1S3S4S5_treatment	Strong competition	sd3_tOpt1_R7	17.5	0.195344
	press	4	same TOpt	sd3_tOpt1_R7_S2S3S4S5_treatment	Strong competition	sd3_tOpt1_R7	17.5	0.149358
	press	5	same TOpt	sd3_tOpt1_R7_S1S2S3S4S5_treatment	Strong competition	sd3_tOpt1_R7	17.5	0.177909
	press	2	same TOpt	sd3_tOpt1_R8_S1S2_treatment	Strong competition	sd3_tOpt1_R8	17.5	0.141505
	press	2	same TOpt	sd3_tOpt1_R8_S1S3_treatment	Strong competition	sd3_tOpt1_R8	17.5	0.0747991
	press	2	same TOpt	sd3_tOpt1_R8_S1S4_treatment	Strong competition	sd3_tOpt1_R8	17.5	0.143047
	press	2	same TOpt	sd3_tOpt1_R8_S1S5_treatment	Strong competition	sd3_tOpt1_R8	17.5	0.0740071
	press	2	same TOpt	sd3_tOpt1_R8_S2S3_treatment	Strong competition	sd3_tOpt1_R8	17.5	0.0358703
	press	2	same TOpt	sd3_tOpt1_R8_S2S4_treatment	Strong competition	sd3_tOpt1_R8	17.5	0.0910236
	press	2	same TOpt	sd3_tOpt1_R8_S2S5_treatment	Strong competition	sd3_tOpt1_R8	17.5	0.138064
	press	2	same TOpt	sd3_tOpt1_R8_S3S4_treatment	Strong competition	sd3_tOpt1_R8	17.5	0.168021
	press	2	same TOpt	sd3_tOpt1_R8_S3S5_treatment	Strong competition	sd3_tOpt1_R8	17.5	0.0594007
	press	2	same TOpt	sd3_tOpt1_R8_S4S5_treatment	Strong competition	sd3_tOpt1_R8	17.5	0.067254
	press	3	same TOpt	sd3_tOpt1_R8_S1S2S3_treatment	Strong competition	sd3_tOpt1_R8	17.5	0.144013
	press	3	same TOpt	sd3_tOpt1_R8_S1S2S4_treatment	Strong competition	sd3_tOpt1_R8	17.5	0.221578
	press	3	same TOpt	sd3_tOpt1_R8_S1S2S5_treatment	Strong competition	sd3_tOpt1_R8	17.5	0.129645
	press	3	same TOpt	sd3_tOpt1_R8_S1S3S4_treatment	Strong competition	sd3_tOpt1_R8	17.5	0.137122
	press	3	same TOpt	sd3_tOpt1_R8_S1S3S5_treatment	Strong competition	sd3_tOpt1_R8	17.5	0.136136
	press	3	same TOpt	sd3_tOpt1_R8_S1S4S5_treatment	Strong competition	sd3_tOpt1_R8	17.5	0.148504
	press	3	same TOpt	sd3_tOpt1_R8_S2S3S4_treatment	Strong competition	sd3_tOpt1_R8	17.5	0.120609
	press	3	same TOpt	sd3_tOpt1_R8_S2S3S5_treatment	Strong competition	sd3_tOpt1_R8	17.5	0.119838
	press	3	same TOpt	sd3_tOpt1_R8_S2S4S5_treatment	Strong competition	sd3_tOpt1_R8	17.5	0.172735
	press	3	same TOpt	sd3_tOpt1_R8_S3S4S5_treatment	Strong competition	sd3_tOpt1_R8	17.5	0.141655
	press	4	same TOpt	sd3_tOpt1_R8_S1S2S3S4_treatment	Strong competition	sd3_tOpt1_R8	17.5	0.189273
	press	4	same TOpt	sd3_tOpt1_R8_S1S2S3S5_treatment	Strong competition	sd3_tOpt1_R8	17.5	0.12309
	press	4	same TOpt	sd3_tOpt1_R8_S1S2S4S5_treatment	Strong competition	sd3_tOpt1_R8	17.5	0.213144
	press	4	same TOpt	sd3_tOpt1_R8_S1S3S4S5_treatment	Strong competition	sd3_tOpt1_R8	17.5	0.17965
	press	4	same TOpt	sd3_tOpt1_R8_S2S3S4S5_treatment	Strong competition	sd3_tOpt1_R8	17.5	0.177716
	press	5	same TOpt	sd3_tOpt1_R8_S1S2S3S4S5_treatment	Strong competition	sd3_tOpt1_R8	17.5	0.151633
	press	2	same TOpt	sd3_tOpt1_R9_S1S2_treatment	Strong competition	sd3_tOpt1_R9	17.5	0.047692
	press	2	same TOpt	sd3_tOpt1_R9_S1S3_treatment	Strong competition	sd3_tOpt1_R9	17.5	0.0673876
	press	2	same TOpt	sd3_tOpt1_R9_S1S4_treatment	Strong competition	sd3_tOpt1_R9	17.5	0.057666
	press	2	same TOpt	sd3_tOpt1_R9_S1S5_treatment	Strong competition	sd3_tOpt1_R9	17.5	0.169251
	press	2	same TOpt	sd3_tOpt1_R9_S2S3_treatment	Strong competition	sd3_tOpt1_R9	17.5	0.100192
	press	2	same TOpt	sd3_tOpt1_R9_S2S4_treatment	Strong competition	sd3_tOpt1_R9	17.5	0.062591
	press	2	same TOpt	sd3_tOpt1_R9_S2S5_treatment	Strong competition	sd3_tOpt1_R9	17.5	0.0970992
	press	2	same TOpt	sd3_tOpt1_R9_S3S4_treatment	Strong competition	sd3_tOpt1_R9	17.5	0.0417912
	press	2	same TOpt	sd3_tOpt1_R9_S3S5_treatment	Strong competition	sd3_tOpt1_R9	17.5	0.086092
	press	2	same TOpt	sd3_tOpt1_R9_S4S5_treatment	Strong competition	sd3_tOpt1_R9	17.5	0.0445438
	press	3	same TOpt	sd3_tOpt1_R9_S1S2S3_treatment	Strong competition	sd3_tOpt1_R9	17.5	0.124065
	press	3	same TOpt	sd3_tOpt1_R9_S1S2S4_treatment	Strong competition	sd3_tOpt1_R9	17.5	0.12543
	press	3	same TOpt	sd3_tOpt1_R9_S1S2S5_treatment	Strong competition	sd3_tOpt1_R9	17.5	0.144883
	press	3	same TOpt	sd3_tOpt1_R9_S1S3S4_treatment	Strong competition	sd3_tOpt1_R9	17.5	0.107902
	press	3	same TOpt	sd3_tOpt1_R9_S1S3S5_treatment	Strong competition	sd3_tOpt1_R9	17.5	0.145792
	press	3	same TOpt	sd3_tOpt1_R9_S1S4S5_treatment	Strong competition	sd3_tOpt1_R9	17.5	0.184602
	press	3	same TOpt	sd3_tOpt1_R9_S2S3S4_treatment	Strong competition	sd3_tOpt1_R9	17.5	0.115719
	press	3	same TOpt	sd3_tOpt1_R9_S2S3S5_treatment	Strong competition	sd3_tOpt1_R9	17.5	0.166237
	press	3	same TOpt	sd3_tOpt1_R9_S2S4S5_treatment	Strong competition	sd3_tOpt1_R9	17.5	0.128057
	press	3	same TOpt	sd3_tOpt1_R9_S3S4S5_treatment	Strong competition	sd3_tOpt1_R9	17.5	0.112431
	press	4	same TOpt	sd3_tOpt1_R9_S1S2S3S4_treatment	Strong competition	sd3_tOpt1_R9	17.5	0.134949
	press	4	same TOpt	sd3_tOpt1_R9_S1S2S3S5_treatment	Strong competition	sd3_tOpt1_R9	17.5	0.173686
	press	4	same TOpt	sd3_tOpt1_R9_S1S2S4S5_treatment	Strong competition	sd3_tOpt1_R9	17.5	0.183005
	press	4	same TOpt	sd3_tOpt1_R9_S1S3S4S5_treatment	Strong competition	sd3_tOpt1_R9	17.5	0.16448
	press	4	same TOpt	sd3_tOpt1_R9_S2S3S4S5_treatment	Strong competition	sd3_tOpt1_R9	17.5	0.173049
	press	5	same TOpt	sd3_tOpt1_R9_S1S2S3S4S5_treatment	Strong competition	sd3_tOpt1_R9	17.5	0.178836
	press	2	same TOpt	sd3_tOpt1_R10_S1S2_treatment	Strong competition	sd3_tOpt1_R10	17.5	0.150467
	press	2	same TOpt	sd3_tOpt1_R10_S1S3_treatment	Strong competition	sd3_tOpt1_R10	17.5	0.0485942
	press	2	same TOpt	sd3_tOpt1_R10_S1S4_treatment	Strong competition	sd3_tOpt1_R10	17.5	0.136312
	press	2	same TOpt	sd3_tOpt1_R10_S1S5_treatment	Strong competition	sd3_tOpt1_R10	17.5	0.140377
	press	2	same TOpt	sd3_tOpt1_R10_S2S3_treatment	Strong competition	sd3_tOpt1_R10	17.5	0.0623399
	press	2	same TOpt	sd3_tOpt1_R10_S2S4_treatment	Strong competition	sd3_tOpt1_R10	17.5	0.0242624
	press	2	same TOpt	sd3_tOpt1_R10_S2S5_treatment	Strong competition	sd3_tOpt1_R10	17.5	0.0791492
	press	2	same TOpt	sd3_tOpt1_R10_S3S4_treatment	Strong competition	sd3_tOpt1_R10	17.5	0.0707646
	press	2	same TOpt	sd3_tOpt1_R10_S3S5_treatment	Strong competition	sd3_tOpt1_R10	17.5	0.0128606
	press	2	same TOpt	sd3_tOpt1_R10_S4S5_treatment	Strong competition	sd3_tOpt1_R10	17.5	0.00767378
	press	3	same TOpt	sd3_tOpt1_R10_S1S2S3_treatment	Strong competition	sd3_tOpt1_R10	17.5	0.169527
	press	3	same TOpt	sd3_tOpt1_R10_S1S2S4_treatment	Strong competition	sd3_tOpt1_R10	17.5	0.0889136
	press	3	same TOpt	sd3_tOpt1_R10_S1S2S5_treatment	Strong competition	sd3_tOpt1_R10	17.5	0.181079
	press	3	same TOpt	sd3_tOpt1_R10_S1S3S4_treatment	Strong competition	sd3_tOpt1_R10	17.5	0.152507
	press	3	same TOpt	sd3_tOpt1_R10_S1S3S5_treatment	Strong competition	sd3_tOpt1_R10	17.5	0.118908
	press	3	same TOpt	sd3_tOpt1_R10_S1S4S5_treatment	Strong competition	sd3_tOpt1_R10	17.5	0.0765528
	press	3	same TOpt	sd3_tOpt1_R10_S2S3S4_treatment	Strong competition	sd3_tOpt1_R10	17.5	0.121833
	press	3	same TOpt	sd3_tOpt1_R10_S2S3S5_treatment	Strong competition	sd3_tOpt1_R10	17.5	0.106934
	press	3	same TOpt	sd3_tOpt1_R10_S2S4S5_treatment	Strong competition	sd3_tOpt1_R10	17.5	0.0828953
	press	3	same TOpt	sd3_tOpt1_R10_S3S4S5_treatment	Strong competition	sd3_tOpt1_R10	17.5	0.0852481
	press	4	same TOpt	sd3_tOpt1_R10_S1S2S3S4_treatment	Strong competition	sd3_tOpt1_R10	17.5	0.165855
	press	4	same TOpt	sd3_tOpt1_R10_S1S2S3S5_treatment	Strong competition	sd3_tOpt1_R10	17.5	0.163412
	press	4	same TOpt	sd3_tOpt1_R10_S1S2S4S5_treatment	Strong competition	sd3_tOpt1_R10	17.5	0.118394
	press	4	same TOpt	sd3_tOpt1_R10_S1S3S4S5_treatment	Strong competition	sd3_tOpt1_R10	17.5	0.128035
	press	4	same TOpt	sd3_tOpt1_R10_S2S3S4S5_treatment	Strong competition	sd3_tOpt1_R10	17.5	0.137025
	press	5	same TOpt	sd3_tOpt1_R10_S1S2S3S4S5_treatment	Strong competition	sd3_tOpt1_R10	17.5	0.168031
	press	2	same TOpt	sd3_tOpt1_R11_S1S2_treatment	Strong competition	sd3_tOpt1_R11	17.5	0.0679233
	press	2	same TOpt	sd3_tOpt1_R11_S1S3_treatment	Strong competition	sd3_tOpt1_R11	17.5	0.0289306
	press	2	same TOpt	sd3_tOpt1_R11_S1S4_treatment	Strong competition	sd3_tOpt1_R11	17.5	0.142453
	press	2	same TOpt	sd3_tOpt1_R11_S1S5_treatment	Strong competition	sd3_tOpt1_R11	17.5	0.156366
	press	2	same TOpt	sd3_tOpt1_R11_S2S3_treatment	Strong competition	sd3_tOpt1_R11	17.5	0.131964
	press	2	same TOpt	sd3_tOpt1_R11_S2S4_treatment	Strong competition	sd3_tOpt1_R11	17.5	0.0460662
	press	2	same TOpt	sd3_tOpt1_R11_S2S5_treatment	Strong competition	sd3_tOpt1_R11	17.5	0.133305
	press	2	same TOpt	sd3_tOpt1_R11_S3S4_treatment	Strong competition	sd3_tOpt1_R11	17.5	0.0463577
	press	2	same TOpt	sd3_tOpt1_R11_S3S5_treatment	Strong competition	sd3_tOpt1_R11	17.5	0.0945995
	press	2	same TOpt	sd3_tOpt1_R11_S4S5_treatment	Strong competition	sd3_tOpt1_R11	17.5	0.0350231
	press	3	same TOpt	sd3_tOpt1_R11_S1S2S3_treatment	Strong competition	sd3_tOpt1_R11	17.5	0.12871
	press	3	same TOpt	sd3_tOpt1_R11_S1S2S4_treatment	Strong competition	sd3_tOpt1_R11	17.5	0.173922
	press	3	same TOpt	sd3_tOpt1_R11_S1S2S5_treatment	Strong competition	sd3_tOpt1_R11	17.5	0.15037
	press	3	same TOpt	sd3_tOpt1_R11_S1S3S4_treatment	Strong competition	sd3_tOpt1_R11	17.5	0.123321
	press	3	same TOpt	sd3_tOpt1_R11_S1S3S5_treatment	Strong competition	sd3_tOpt1_R11	17.5	0.122008
	press	3	same TOpt	sd3_tOpt1_R11_S1S4S5_treatment	Strong competition	sd3_tOpt1_R11	17.5	0.0843301
	press	3	same TOpt	sd3_tOpt1_R11_S2S3S4_treatment	Strong competition	sd3_tOpt1_R11	17.5	0.110488
	press	3	same TOpt	sd3_tOpt1_R11_S2S3S5_treatment	Strong competition	sd3_tOpt1_R11	17.5	0.151725
	press	3	same TOpt	sd3_tOpt1_R11_S2S4S5_treatment	Strong competition	sd3_tOpt1_R11	17.5	0.146371
	press	3	same TOpt	sd3_tOpt1_R11_S3S4S5_treatment	Strong competition	sd3_tOpt1_R11	17.5	0.0928421
	press	4	same TOpt	sd3_tOpt1_R11_S1S2S3S4_treatment	Strong competition	sd3_tOpt1_R11	17.5	0.173516
	press	4	same TOpt	sd3_tOpt1_R11_S1S2S3S5_treatment	Strong competition	sd3_tOpt1_R11	17.5	0.179058
	press	4	same TOpt	sd3_tOpt1_R11_S1S2S4S5_treatment	Strong competition	sd3_tOpt1_R11	17.5	0.234079
	press	4	same TOpt	sd3_tOpt1_R11_S1S3S4S5_treatment	Strong competition	sd3_tOpt1_R11	17.5	0.129772
	press	4	same TOpt	sd3_tOpt1_R11_S2S3S4S5_treatment	Strong competition	sd3_tOpt1_R11	17.5	0.132084
	press	5	same TOpt	sd3_tOpt1_R11_S1S2S3S4S5_treatment	Strong competition	sd3_tOpt1_R11	17.5	0.161417
	press	2	same TOpt	sd3_tOpt1_R12_S1S2_treatment	Strong competition	sd3_tOpt1_R12	17.5	0.0730427
	press	2	same TOpt	sd3_tOpt1_R12_S1S3_treatment	Strong competition	sd3_tOpt1_R12	17.5	0.0777382
	press	2	same TOpt	sd3_tOpt1_R12_S1S4_treatment	Strong competition	sd3_tOpt1_R12	17.5	0.047029
	press	2	same TOpt	sd3_tOpt1_R12_S1S5_treatment	Strong competition	sd3_tOpt1_R12	17.5	0.0401278
	press	2	same TOpt	sd3_tOpt1_R12_S2S3_treatment	Strong competition	sd3_tOpt1_R12	17.5	0.0424581
	press	2	same TOpt	sd3_tOpt1_R12_S2S4_treatment	Strong competition	sd3_tOpt1_R12	17.5	0.16214
	press	2	same TOpt	sd3_tOpt1_R12_S2S5_treatment	Strong competition	sd3_tOpt1_R12	17.5	0.0844576
	press	2	same TOpt	sd3_tOpt1_R12_S3S4_treatment	Strong competition	sd3_tOpt1_R12	17.5	0.0743785
	press	2	same TOpt	sd3_tOpt1_R12_S3S5_treatment	Strong competition	sd3_tOpt1_R12	17.5	0.0174841
	press	2	same TOpt	sd3_tOpt1_R12_S4S5_treatment	Strong competition	sd3_tOpt1_R12	17.5	0.168731
	press	3	same TOpt	sd3_tOpt1_R12_S1S2S3_treatment	Strong competition	sd3_tOpt1_R12	17.5	0.133066
	press	3	same TOpt	sd3_tOpt1_R12_S1S2S4_treatment	Strong competition	sd3_tOpt1_R12	17.5	0.132658
	press	3	same TOpt	sd3_tOpt1_R12_S1S2S5_treatment	Strong competition	sd3_tOpt1_R12	17.5	0.104701
	press	3	same TOpt	sd3_tOpt1_R12_S1S3S4_treatment	Strong competition	sd3_tOpt1_R12	17.5	0.113915
	press	3	same TOpt	sd3_tOpt1_R12_S1S3S5_treatment	Strong competition	sd3_tOpt1_R12	17.5	0.097403
	press	3	same TOpt	sd3_tOpt1_R12_S1S4S5_treatment	Strong competition	sd3_tOpt1_R12	17.5	0.13616
	press	3	same TOpt	sd3_tOpt1_R12_S2S3S4_treatment	Strong competition	sd3_tOpt1_R12	17.5	0.178989
	press	3	same TOpt	sd3_tOpt1_R12_S2S3S5_treatment	Strong competition	sd3_tOpt1_R12	17.5	0.0907164
	press	3	same TOpt	sd3_tOpt1_R12_S2S4S5_treatment	Strong competition	sd3_tOpt1_R12	17.5	0.149517
	press	3	same TOpt	sd3_tOpt1_R12_S3S4S5_treatment	Strong competition	sd3_tOpt1_R12	17.5	0.111507
	press	4	same TOpt	sd3_tOpt1_R12_S1S2S3S4_treatment	Strong competition	sd3_tOpt1_R12	17.5	0.179717
	press	4	same TOpt	sd3_tOpt1_R12_S1S2S3S5_treatment	Strong competition	sd3_tOpt1_R12	17.5	0.164726
	press	4	same TOpt	sd3_tOpt1_R12_S1S2S4S5_treatment	Strong competition	sd3_tOpt1_R12	17.5	0.160869
	press	4	same TOpt	sd3_tOpt1_R12_S1S3S4S5_treatment	Strong competition	sd3_tOpt1_R12	17.5	0.153124
	press	4	same TOpt	sd3_tOpt1_R12_S2S3S4S5_treatment	Strong competition	sd3_tOpt1_R12	17.5	0.139028
	press	5	same TOpt	sd3_tOpt1_R12_S1S2S3S4S5_treatment	Strong competition	sd3_tOpt1_R12	17.5	0.179657
	press	2	same TOpt	sd3_tOpt1_R13_S1S2_treatment	Strong competition	sd3_tOpt1_R13	17.5	0.0822097
	press	2	same TOpt	sd3_tOpt1_R13_S1S3_treatment	Strong competition	sd3_tOpt1_R13	17.5	0.0572643
	press	2	same TOpt	sd3_tOpt1_R13_S1S4_treatment	Strong competition	sd3_tOpt1_R13	17.5	0.0400902
	press	2	same TOpt	sd3_tOpt1_R13_S1S5_treatment	Strong competition	sd3_tOpt1_R13	17.5	0.0352783
	press	2	same TOpt	sd3_tOpt1_R13_S2S3_treatment	Strong competition	sd3_tOpt1_R13	17.5	0.0476424
	press	2	same TOpt	sd3_tOpt1_R13_S2S4_treatment	Strong competition	sd3_tOpt1_R13	17.5	0.0808205
	press	2	same TOpt	sd3_tOpt1_R13_S2S5_treatment	Strong competition	sd3_tOpt1_R13	17.5	0.116934
	press	2	same TOpt	sd3_tOpt1_R13_S3S4_treatment	Strong competition	sd3_tOpt1_R13	17.5	0.0314348
	press	2	same TOpt	sd3_tOpt1_R13_S3S5_treatment	Strong competition	sd3_tOpt1_R13	17.5	0.0493524
	press	2	same TOpt	sd3_tOpt1_R13_S4S5_treatment	Strong competition	sd3_tOpt1_R13	17.5	0.172554
	press	3	same TOpt	sd3_tOpt1_R13_S1S2S3_treatment	Strong competition	sd3_tOpt1_R13	17.5	0.133207
	press	3	same TOpt	sd3_tOpt1_R13_S1S2S4_treatment	Strong competition	sd3_tOpt1_R13	17.5	0.119886
	press	3	same TOpt	sd3_tOpt1_R13_S1S2S5_treatment	Strong competition	sd3_tOpt1_R13	17.5	0.136042
	press	3	same TOpt	sd3_tOpt1_R13_S1S3S4_treatment	Strong competition	sd3_tOpt1_R13	17.5	0.0826408
	press	3	same TOpt	sd3_tOpt1_R13_S1S3S5_treatment	Strong competition	sd3_tOpt1_R13	17.5	0.0843811
	press	3	same TOpt	sd3_tOpt1_R13_S1S4S5_treatment	Strong competition	sd3_tOpt1_R13	17.5	0.13835
	press	3	same TOpt	sd3_tOpt1_R13_S2S3S4_treatment	Strong competition	sd3_tOpt1_R13	17.5	0.0989197
	press	3	same TOpt	sd3_tOpt1_R13_S2S3S5_treatment	Strong competition	sd3_tOpt1_R13	17.5	0.124739
	press	3	same TOpt	sd3_tOpt1_R13_S2S4S5_treatment	Strong competition	sd3_tOpt1_R13	17.5	0.19876
	press	3	same TOpt	sd3_tOpt1_R13_S3S4S5_treatment	Strong competition	sd3_tOpt1_R13	17.5	0.122049
	press	4	same TOpt	sd3_tOpt1_R13_S1S2S3S4_treatment	Strong competition	sd3_tOpt1_R13	17.5	0.157246
	press	4	same TOpt	sd3_tOpt1_R13_S1S2S3S5_treatment	Strong competition	sd3_tOpt1_R13	17.5	0.152686
	press	4	same TOpt	sd3_tOpt1_R13_S1S2S4S5_treatment	Strong competition	sd3_tOpt1_R13	17.5	0.19632
	press	4	same TOpt	sd3_tOpt1_R13_S1S3S4S5_treatment	Strong competition	sd3_tOpt1_R13	17.5	0.155271
	press	4	same TOpt	sd3_tOpt1_R13_S2S3S4S5_treatment	Strong competition	sd3_tOpt1_R13	17.5	0.186667
	press	5	same TOpt	sd3_tOpt1_R13_S1S2S3S4S5_treatment	Strong competition	sd3_tOpt1_R13	17.5	0.20357
	press	2	same TOpt	sd3_tOpt1_R14_S1S2_treatment	Strong competition	sd3_tOpt1_R14	17.5	0.0324645
	press	2	same TOpt	sd3_tOpt1_R14_S1S3_treatment	Strong competition	sd3_tOpt1_R14	17.5	0.0161742
	press	2	same TOpt	sd3_tOpt1_R14_S1S4_treatment	Strong competition	sd3_tOpt1_R14	17.5	0.0364253
	press	2	same TOpt	sd3_tOpt1_R14_S1S5_treatment	Strong competition	sd3_tOpt1_R14	17.5	0.0619589
	press	2	same TOpt	sd3_tOpt1_R14_S2S3_treatment	Strong competition	sd3_tOpt1_R14	17.5	0.12834
	press	2	same TOpt	sd3_tOpt1_R14_S2S4_treatment	Strong competition	sd3_tOpt1_R14	17.5	0.0806977
	press	2	same TOpt	sd3_tOpt1_R14_S2S5_treatment	Strong competition	sd3_tOpt1_R14	17.5	0.0674463
	press	2	same TOpt	sd3_tOpt1_R14_S3S4_treatment	Strong competition	sd3_tOpt1_R14	17.5	0.0557921
	press	2	same TOpt	sd3_tOpt1_R14_S3S5_treatment	Strong competition	sd3_tOpt1_R14	17.5	0.0693983
	press	2	same TOpt	sd3_tOpt1_R14_S4S5_treatment	Strong competition	sd3_tOpt1_R14	17.5	0.0523484
	press	3	same TOpt	sd3_tOpt1_R14_S1S2S3_treatment	Strong competition	sd3_tOpt1_R14	17.5	0.0867732
	press	3	same TOpt	sd3_tOpt1_R14_S1S2S4_treatment	Strong competition	sd3_tOpt1_R14	17.5	0.113005
	press	3	same TOpt	sd3_tOpt1_R14_S1S2S5_treatment	Strong competition	sd3_tOpt1_R14	17.5	0.0948464
	press	3	same TOpt	sd3_tOpt1_R14_S1S3S4_treatment	Strong competition	sd3_tOpt1_R14	17.5	0.0649034
	press	3	same TOpt	sd3_tOpt1_R14_S1S3S5_treatment	Strong competition	sd3_tOpt1_R14	17.5	0.0943055
	press	3	same TOpt	sd3_tOpt1_R14_S1S4S5_treatment	Strong competition	sd3_tOpt1_R14	17.5	0.0901804
	press	3	same TOpt	sd3_tOpt1_R14_S2S3S4_treatment	Strong competition	sd3_tOpt1_R14	17.5	0.147264
	press	3	same TOpt	sd3_tOpt1_R14_S2S3S5_treatment	Strong competition	sd3_tOpt1_R14	17.5	0.154853
	press	3	same TOpt	sd3_tOpt1_R14_S2S4S5_treatment	Strong competition	sd3_tOpt1_R14	17.5	0.110861
	press	3	same TOpt	sd3_tOpt1_R14_S3S4S5_treatment	Strong competition	sd3_tOpt1_R14	17.5	0.0981997
	press	4	same TOpt	sd3_tOpt1_R14_S1S2S3S4_treatment	Strong competition	sd3_tOpt1_R14	17.5	0.132997
	press	4	same TOpt	sd3_tOpt1_R14_S1S2S3S5_treatment	Strong competition	sd3_tOpt1_R14	17.5	0.143881
	press	4	same TOpt	sd3_tOpt1_R14_S1S2S4S5_treatment	Strong competition	sd3_tOpt1_R14	17.5	0.12921
	press	4	same TOpt	sd3_tOpt1_R14_S1S3S4S5_treatment	Strong competition	sd3_tOpt1_R14	17.5	0.123007
	press	4	same TOpt	sd3_tOpt1_R14_S2S3S4S5_treatment	Strong competition	sd3_tOpt1_R14	17.5	0.160557
	press	5	same TOpt	sd3_tOpt1_R14_S1S2S3S4S5_treatment	Strong competition	sd3_tOpt1_R14	17.5	0.168686
	press	2	same TOpt	sd3_tOpt1_R15_S1S2_treatment	Strong competition	sd3_tOpt1_R15	17.5	0.0054154
	press	2	same TOpt	sd3_tOpt1_R15_S1S3_treatment	Strong competition	sd3_tOpt1_R15	17.5	0.0348048
	press	2	same TOpt	sd3_tOpt1_R15_S1S4_treatment	Strong competition	sd3_tOpt1_R15	17.5	0.0770373
	press	2	same TOpt	sd3_tOpt1_R15_S1S5_treatment	Strong competition	sd3_tOpt1_R15	17.5	0.128984
	press	2	same TOpt	sd3_tOpt1_R15_S2S3_treatment	Strong competition	sd3_tOpt1_R15	17.5	0.0463799
	press	2	same TOpt	sd3_tOpt1_R15_S2S4_treatment	Strong competition	sd3_tOpt1_R15	17.5	0.0756814
	press	2	same TOpt	sd3_tOpt1_R15_S2S5_treatment	Strong competition	sd3_tOpt1_R15	17.5	0.0873076
	press	2	same TOpt	sd3_tOpt1_R15_S3S4_treatment	Strong competition	sd3_tOpt1_R15	17.5	0.050605
	press	2	same TOpt	sd3_tOpt1_R15_S3S5_treatment	Strong competition	sd3_tOpt1_R15	17.5	0.0867475
	press	2	same TOpt	sd3_tOpt1_R15_S4S5_treatment	Strong competition	sd3_tOpt1_R15	17.5	0.0373979
	press	3	same TOpt	sd3_tOpt1_R15_S1S2S3_treatment	Strong competition	sd3_tOpt1_R15	17.5	0.0787049
	press	3	same TOpt	sd3_tOpt1_R15_S1S2S4_treatment	Strong competition	sd3_tOpt1_R15	17.5	0.0994111
	press	3	same TOpt	sd3_tOpt1_R15_S1S2S5_treatment	Strong competition	sd3_tOpt1_R15	17.5	0.111766
	press	3	same TOpt	sd3_tOpt1_R15_S1S3S4_treatment	Strong competition	sd3_tOpt1_R15	17.5	0.104264
	press	3	same TOpt	sd3_tOpt1_R15_S1S3S5_treatment	Strong competition	sd3_tOpt1_R15	17.5	0.101756
	press	3	same TOpt	sd3_tOpt1_R15_S1S4S5_treatment	Strong competition	sd3_tOpt1_R15	17.5	0.121934
	press	3	same TOpt	sd3_tOpt1_R15_S2S3S4_treatment	Strong competition	sd3_tOpt1_R15	17.5	0.098099
	press	3	same TOpt	sd3_tOpt1_R15_S2S3S5_treatment	Strong competition	sd3_tOpt1_R15	17.5	0.107929
	press	3	same TOpt	sd3_tOpt1_R15_S2S4S5_treatment	Strong competition	sd3_tOpt1_R15	17.5	0.111109
	press	3	same TOpt	sd3_tOpt1_R15_S3S4S5_treatment	Strong competition	sd3_tOpt1_R15	17.5	0.102798
	press	4	same TOpt	sd3_tOpt1_R15_S1S2S3S4_treatment	Strong competition	sd3_tOpt1_R15	17.5	0.131043
	press	4	same TOpt	sd3_tOpt1_R15_S1S2S3S5_treatment	Strong competition	sd3_tOpt1_R15	17.5	0.14256
	press	4	same TOpt	sd3_tOpt1_R15_S1S2S4S5_treatment	Strong competition	sd3_tOpt1_R15	17.5	0.170135
	press	4	same TOpt	sd3_tOpt1_R15_S1S3S4S5_treatment	Strong competition	sd3_tOpt1_R15	17.5	0.140331
	press	4	same TOpt	sd3_tOpt1_R15_S2S3S4S5_treatment	Strong competition	sd3_tOpt1_R15	17.5	0.160545
	press	5	same TOpt	sd3_tOpt1_R15_S1S2S3S4S5_treatment	Strong competition	sd3_tOpt1_R15	17.5	0.179781
	press	2	same TOpt	sd3_tOpt1_R16_S1S2_treatment	Strong competition	sd3_tOpt1_R16	17.5	0.139926
	press	2	same TOpt	sd3_tOpt1_R16_S1S3_treatment	Strong competition	sd3_tOpt1_R16	17.5	0.0419171
	press	2	same TOpt	sd3_tOpt1_R16_S1S4_treatment	Strong competition	sd3_tOpt1_R16	17.5	0.0649123
	press	2	same TOpt	sd3_tOpt1_R16_S1S5_treatment	Strong competition	sd3_tOpt1_R16	17.5	0.109517
	press	2	same TOpt	sd3_tOpt1_R16_S2S3_treatment	Strong competition	sd3_tOpt1_R16	17.5	0.0383155
	press	2	same TOpt	sd3_tOpt1_R16_S2S4_treatment	Strong competition	sd3_tOpt1_R16	17.5	0.020737
	press	2	same TOpt	sd3_tOpt1_R16_S2S5_treatment	Strong competition	sd3_tOpt1_R16	17.5	-0.0079476
	press	2	same TOpt	sd3_tOpt1_R16_S3S4_treatment	Strong competition	sd3_tOpt1_R16	17.5	0.0584389
	press	2	same TOpt	sd3_tOpt1_R16_S3S5_treatment	Strong competition	sd3_tOpt1_R16	17.5	0.0622602
	press	2	same TOpt	sd3_tOpt1_R16_S4S5_treatment	Strong competition	sd3_tOpt1_R16	17.5	0.174499
	press	3	same TOpt	sd3_tOpt1_R16_S1S2S3_treatment	Strong competition	sd3_tOpt1_R16	17.5	0.125577
	press	3	same TOpt	sd3_tOpt1_R16_S1S2S4_treatment	Strong competition	sd3_tOpt1_R16	17.5	0.0902529
	press	3	same TOpt	sd3_tOpt1_R16_S1S2S5_treatment	Strong competition	sd3_tOpt1_R16	17.5	0.0501844
	press	3	same TOpt	sd3_tOpt1_R16_S1S3S4_treatment	Strong competition	sd3_tOpt1_R16	17.5	0.0950894
	press	3	same TOpt	sd3_tOpt1_R16_S1S3S5_treatment	Strong competition	sd3_tOpt1_R16	17.5	0.137789
	press	3	same TOpt	sd3_tOpt1_R16_S1S4S5_treatment	Strong competition	sd3_tOpt1_R16	17.5	0.146601
	press	3	same TOpt	sd3_tOpt1_R16_S2S3S4_treatment	Strong competition	sd3_tOpt1_R16	17.5	0.0920849
	press	3	same TOpt	sd3_tOpt1_R16_S2S3S5_treatment	Strong competition	sd3_tOpt1_R16	17.5	0.0847346
	press	3	same TOpt	sd3_tOpt1_R16_S2S4S5_treatment	Strong competition	sd3_tOpt1_R16	17.5	0.10225
	press	3	same TOpt	sd3_tOpt1_R16_S3S4S5_treatment	Strong competition	sd3_tOpt1_R16	17.5	0.136778
	press	4	same TOpt	sd3_tOpt1_R16_S1S2S3S4_treatment	Strong competition	sd3_tOpt1_R16	17.5	0.142164
	press	4	same TOpt	sd3_tOpt1_R16_S1S2S3S5_treatment	Strong competition	sd3_tOpt1_R16	17.5	0.123007
	press	4	same TOpt	sd3_tOpt1_R16_S1S2S4S5_treatment	Strong competition	sd3_tOpt1_R16	17.5	0.138207
	press	4	same TOpt	sd3_tOpt1_R16_S1S3S4S5_treatment	Strong competition	sd3_tOpt1_R16	17.5	0.142497
	press	4	same TOpt	sd3_tOpt1_R16_S2S3S4S5_treatment	Strong competition	sd3_tOpt1_R16	17.5	0.145319
	press	5	same TOpt	sd3_tOpt1_R16_S1S2S3S4S5_treatment	Strong competition	sd3_tOpt1_R16	17.5	0.170352
	press	2	same TOpt	sd3_tOpt1_R17_S1S2_treatment	Strong competition	sd3_tOpt1_R17	17.5	0.0439606
	press	2	same TOpt	sd3_tOpt1_R17_S1S3_treatment	Strong competition	sd3_tOpt1_R17	17.5	0.0634683
	press	2	same TOpt	sd3_tOpt1_R17_S1S4_treatment	Strong competition	sd3_tOpt1_R17	17.5	0.0544237
	press	2	same TOpt	sd3_tOpt1_R17_S1S5_treatment	Strong competition	sd3_tOpt1_R17	17.5	0.14545
	press	2	same TOpt	sd3_tOpt1_R17_S2S3_treatment	Strong competition	sd3_tOpt1_R17	17.5	0.0511916
	press	2	same TOpt	sd3_tOpt1_R17_S2S4_treatment	Strong competition	sd3_tOpt1_R17	17.5	0.0738917
	press	2	same TOpt	sd3_tOpt1_R17_S2S5_treatment	Strong competition	sd3_tOpt1_R17	17.5	0.169317
	press	2	same TOpt	sd3_tOpt1_R17_S3S4_treatment	Strong competition	sd3_tOpt1_R17	17.5	0.17113
	press	2	same TOpt	sd3_tOpt1_R17_S3S5_treatment	Strong competition	sd3_tOpt1_R17	17.5	0.0475651
	press	2	same TOpt	sd3_tOpt1_R17_S4S5_treatment	Strong competition	sd3_tOpt1_R17	17.5	0.0601052
	press	3	same TOpt	sd3_tOpt1_R17_S1S2S3_treatment	Strong competition	sd3_tOpt1_R17	17.5	0.116375
	press	3	same TOpt	sd3_tOpt1_R17_S1S2S4_treatment	Strong competition	sd3_tOpt1_R17	17.5	0.0996512
	press	3	same TOpt	sd3_tOpt1_R17_S1S2S5_treatment	Strong competition	sd3_tOpt1_R17	17.5	0.126358
	press	3	same TOpt	sd3_tOpt1_R17_S1S3S4_treatment	Strong competition	sd3_tOpt1_R17	17.5	0.158841
	press	3	same TOpt	sd3_tOpt1_R17_S1S3S5_treatment	Strong competition	sd3_tOpt1_R17	17.5	0.157233
	press	3	same TOpt	sd3_tOpt1_R17_S1S4S5_treatment	Strong competition	sd3_tOpt1_R17	17.5	0.12962
	press	3	same TOpt	sd3_tOpt1_R17_S2S3S4_treatment	Strong competition	sd3_tOpt1_R17	17.5	0.14531
	press	3	same TOpt	sd3_tOpt1_R17_S2S3S5_treatment	Strong competition	sd3_tOpt1_R17	17.5	0.129172
	press	3	same TOpt	sd3_tOpt1_R17_S2S4S5_treatment	Strong competition	sd3_tOpt1_R17	17.5	0.152531
	press	3	same TOpt	sd3_tOpt1_R17_S3S4S5_treatment	Strong competition	sd3_tOpt1_R17	17.5	0.134407
	press	4	same TOpt	sd3_tOpt1_R17_S1S2S3S4_treatment	Strong competition	sd3_tOpt1_R17	17.5	0.174983
	press	4	same TOpt	sd3_tOpt1_R17_S1S2S3S5_treatment	Strong competition	sd3_tOpt1_R17	17.5	0.15512
	press	4	same TOpt	sd3_tOpt1_R17_S1S2S4S5_treatment	Strong competition	sd3_tOpt1_R17	17.5	0.125663
	press	4	same TOpt	sd3_tOpt1_R17_S1S3S4S5_treatment	Strong competition	sd3_tOpt1_R17	17.5	0.204772
	press	4	same TOpt	sd3_tOpt1_R17_S2S3S4S5_treatment	Strong competition	sd3_tOpt1_R17	17.5	0.183313
	press	5	same TOpt	sd3_tOpt1_R17_S1S2S3S4S5_treatment	Strong competition	sd3_tOpt1_R17	17.5	0.186258
	press	2	same TOpt	sd3_tOpt1_R18_S1S2_treatment	Strong competition	sd3_tOpt1_R18	17.5	0.0583051
	press	2	same TOpt	sd3_tOpt1_R18_S1S3_treatment	Strong competition	sd3_tOpt1_R18	17.5	0.173992
	press	2	same TOpt	sd3_tOpt1_R18_S1S4_treatment	Strong competition	sd3_tOpt1_R18	17.5	0.038235
	press	2	same TOpt	sd3_tOpt1_R18_S1S5_treatment	Strong competition	sd3_tOpt1_R18	17.5	0.0823423
	press	2	same TOpt	sd3_tOpt1_R18_S2S3_treatment	Strong competition	sd3_tOpt1_R18	17.5	0.0686848
	press	2	same TOpt	sd3_tOpt1_R18_S2S4_treatment	Strong competition	sd3_tOpt1_R18	17.5	0.0584688
	press	2	same TOpt	sd3_tOpt1_R18_S2S5_treatment	Strong competition	sd3_tOpt1_R18	17.5	0.107883
	press	2	same TOpt	sd3_tOpt1_R18_S3S4_treatment	Strong competition	sd3_tOpt1_R18	17.5	0.0761593
	press	2	same TOpt	sd3_tOpt1_R18_S3S5_treatment	Strong competition	sd3_tOpt1_R18	17.5	0.0700512
	press	2	same TOpt	sd3_tOpt1_R18_S4S5_treatment	Strong competition	sd3_tOpt1_R18	17.5	0.107234
	press	3	same TOpt	sd3_tOpt1_R18_S1S2S3_treatment	Strong competition	sd3_tOpt1_R18	17.5	0.159233
	press	3	same TOpt	sd3_tOpt1_R18_S1S2S4_treatment	Strong competition	sd3_tOpt1_R18	17.5	0.115722
	press	3	same TOpt	sd3_tOpt1_R18_S1S2S5_treatment	Strong competition	sd3_tOpt1_R18	17.5	0.143683
	press	3	same TOpt	sd3_tOpt1_R18_S1S3S4_treatment	Strong competition	sd3_tOpt1_R18	17.5	0.173787
	press	3	same TOpt	sd3_tOpt1_R18_S1S3S5_treatment	Strong competition	sd3_tOpt1_R18	17.5	0.156277
	press	3	same TOpt	sd3_tOpt1_R18_S1S4S5_treatment	Strong competition	sd3_tOpt1_R18	17.5	0.124848
	press	3	same TOpt	sd3_tOpt1_R18_S2S3S4_treatment	Strong competition	sd3_tOpt1_R18	17.5	0.116862
	press	3	same TOpt	sd3_tOpt1_R18_S2S3S5_treatment	Strong competition	sd3_tOpt1_R18	17.5	0.119018
	press	3	same TOpt	sd3_tOpt1_R18_S2S4S5_treatment	Strong competition	sd3_tOpt1_R18	17.5	0.148714
	press	3	same TOpt	sd3_tOpt1_R18_S3S4S5_treatment	Strong competition	sd3_tOpt1_R18	17.5	0.141893
	press	4	same TOpt	sd3_tOpt1_R18_S1S2S3S4_treatment	Strong competition	sd3_tOpt1_R18	17.5	0.172852
	press	4	same TOpt	sd3_tOpt1_R18_S1S2S3S5_treatment	Strong competition	sd3_tOpt1_R18	17.5	0.176697
	press	4	same TOpt	sd3_tOpt1_R18_S1S2S4S5_treatment	Strong competition	sd3_tOpt1_R18	17.5	0.165987
	press	4	same TOpt	sd3_tOpt1_R18_S1S3S4S5_treatment	Strong competition	sd3_tOpt1_R18	17.5	0.199416
	press	4	same TOpt	sd3_tOpt1_R18_S2S3S4S5_treatment	Strong competition	sd3_tOpt1_R18	17.5	0.164459
	press	5	same TOpt	sd3_tOpt1_R18_S1S2S3S4S5_treatment	Strong competition	sd3_tOpt1_R18	17.5	0.212687
	press	2	same TOpt	sd3_tOpt1_R19_S1S2_treatment	Strong competition	sd3_tOpt1_R19	17.5	0.126078
	press	2	same TOpt	sd3_tOpt1_R19_S1S3_treatment	Strong competition	sd3_tOpt1_R19	17.5	0.0841323
	press	2	same TOpt	sd3_tOpt1_R19_S1S4_treatment	Strong competition	sd3_tOpt1_R19	17.5	0.083527
	press	2	same TOpt	sd3_tOpt1_R19_S1S5_treatment	Strong competition	sd3_tOpt1_R19	17.5	0.0486596
	press	2	same TOpt	sd3_tOpt1_R19_S2S3_treatment	Strong competition	sd3_tOpt1_R19	17.5	0.145118
	press	2	same TOpt	sd3_tOpt1_R19_S2S4_treatment	Strong competition	sd3_tOpt1_R19	17.5	0.0735553
	press	2	same TOpt	sd3_tOpt1_R19_S2S5_treatment	Strong competition	sd3_tOpt1_R19	17.5	0.11557
	press	2	same TOpt	sd3_tOpt1_R19_S3S4_treatment	Strong competition	sd3_tOpt1_R19	17.5	0.0354863
	press	2	same TOpt	sd3_tOpt1_R19_S3S5_treatment	Strong competition	sd3_tOpt1_R19	17.5	0.0483344
	press	2	same TOpt	sd3_tOpt1_R19_S4S5_treatment	Strong competition	sd3_tOpt1_R19	17.5	0.0155493
	press	3	same TOpt	sd3_tOpt1_R19_S1S2S3_treatment	Strong competition	sd3_tOpt1_R19	17.5	0.154443
	press	3	same TOpt	sd3_tOpt1_R19_S1S2S4_treatment	Strong competition	sd3_tOpt1_R19	17.5	0.150094
	press	3	same TOpt	sd3_tOpt1_R19_S1S2S5_treatment	Strong competition	sd3_tOpt1_R19	17.5	0.197581
	press	3	same TOpt	sd3_tOpt1_R19_S1S3S4_treatment	Strong competition	sd3_tOpt1_R19	17.5	0.072749
	press	3	same TOpt	sd3_tOpt1_R19_S1S3S5_treatment	Strong competition	sd3_tOpt1_R19	17.5	0.106955
	press	3	same TOpt	sd3_tOpt1_R19_S1S4S5_treatment	Strong competition	sd3_tOpt1_R19	17.5	0.0991703
	press	3	same TOpt	sd3_tOpt1_R19_S2S3S4_treatment	Strong competition	sd3_tOpt1_R19	17.5	0.133515
	press	3	same TOpt	sd3_tOpt1_R19_S2S3S5_treatment	Strong competition	sd3_tOpt1_R19	17.5	0.112049
	press	3	same TOpt	sd3_tOpt1_R19_S2S4S5_treatment	Strong competition	sd3_tOpt1_R19	17.5	0.107992
	press	3	same TOpt	sd3_tOpt1_R19_S3S4S5_treatment	Strong competition	sd3_tOpt1_R19	17.5	0.0577831
	press	4	same TOpt	sd3_tOpt1_R19_S1S2S3S4_treatment	Strong competition	sd3_tOpt1_R19	17.5	0.133045
	press	4	same TOpt	sd3_tOpt1_R19_S1S2S3S5_treatment	Strong competition	sd3_tOpt1_R19	17.5	0.141281
	press	4	same TOpt	sd3_tOpt1_R19_S1S2S4S5_treatment	Strong competition	sd3_tOpt1_R19	17.5	0.167681
	press	4	same TOpt	sd3_tOpt1_R19_S1S3S4S5_treatment	Strong competition	sd3_tOpt1_R19	17.5	0.0994751
	press	4	same TOpt	sd3_tOpt1_R19_S2S3S4S5_treatment	Strong competition	sd3_tOpt1_R19	17.5	0.115717
	press	5	same TOpt	sd3_tOpt1_R19_S1S2S3S4S5_treatment	Strong competition	sd3_tOpt1_R19	17.5	0.138636
	press	2	same TOpt	sd3_tOpt1_R20_S1S2_treatment	Strong competition	sd3_tOpt1_R20	17.5	0.0767386
	press	2	same TOpt	sd3_tOpt1_R20_S1S3_treatment	Strong competition	sd3_tOpt1_R20	17.5	0.0749495
	press	2	same TOpt	sd3_tOpt1_R20_S1S4_treatment	Strong competition	sd3_tOpt1_R20	17.5	0.0943836
	press	2	same TOpt	sd3_tOpt1_R20_S1S5_treatment	Strong competition	sd3_tOpt1_R20	17.5	0.110525
	press	2	same TOpt	sd3_tOpt1_R20_S2S3_treatment	Strong competition	sd3_tOpt1_R20	17.5	0.0662379
	press	2	same TOpt	sd3_tOpt1_R20_S2S4_treatment	Strong competition	sd3_tOpt1_R20	17.5	0.0106139
	press	2	same TOpt	sd3_tOpt1_R20_S2S5_treatment	Strong competition	sd3_tOpt1_R20	17.5	0.0385665
	press	2	same TOpt	sd3_tOpt1_R20_S3S4_treatment	Strong competition	sd3_tOpt1_R20	17.5	0.156224
	press	2	same TOpt	sd3_tOpt1_R20_S3S5_treatment	Strong competition	sd3_tOpt1_R20	17.5	0.0766682
	press	2	same TOpt	sd3_tOpt1_R20_S4S5_treatment	Strong competition	sd3_tOpt1_R20	17.5	0.0474493
	press	3	same TOpt	sd3_tOpt1_R20_S1S2S3_treatment	Strong competition	sd3_tOpt1_R20	17.5	0.132159
	press	3	same TOpt	sd3_tOpt1_R20_S1S2S4_treatment	Strong competition	sd3_tOpt1_R20	17.5	0.107286
	press	3	same TOpt	sd3_tOpt1_R20_S1S2S5_treatment	Strong competition	sd3_tOpt1_R20	17.5	0.127117
	press	3	same TOpt	sd3_tOpt1_R20_S1S3S4_treatment	Strong competition	sd3_tOpt1_R20	17.5	0.149305
	press	3	same TOpt	sd3_tOpt1_R20_S1S3S5_treatment	Strong competition	sd3_tOpt1_R20	17.5	0.163078
	press	3	same TOpt	sd3_tOpt1_R20_S1S4S5_treatment	Strong competition	sd3_tOpt1_R20	17.5	0.102659
	press	3	same TOpt	sd3_tOpt1_R20_S2S3S4_treatment	Strong competition	sd3_tOpt1_R20	17.5	0.0950941
	press	3	same TOpt	sd3_tOpt1_R20_S2S3S5_treatment	Strong competition	sd3_tOpt1_R20	17.5	0.128564
	press	3	same TOpt	sd3_tOpt1_R20_S2S4S5_treatment	Strong competition	sd3_tOpt1_R20	17.5	0.0812752
	press	3	same TOpt	sd3_tOpt1_R20_S3S4S5_treatment	Strong competition	sd3_tOpt1_R20	17.5	0.12647
	press	4	same TOpt	sd3_tOpt1_R20_S1S2S3S4_treatment	Strong competition	sd3_tOpt1_R20	17.5	0.163011
	press	4	same TOpt	sd3_tOpt1_R20_S1S2S3S5_treatment	Strong competition	sd3_tOpt1_R20	17.5	0.176669
	press	4	same TOpt	sd3_tOpt1_R20_S1S2S4S5_treatment	Strong competition	sd3_tOpt1_R20	17.5	0.128301
	press	4	same TOpt	sd3_tOpt1_R20_S1S3S4S5_treatment	Strong competition	sd3_tOpt1_R20	17.5	0.160193
	press	4	same TOpt	sd3_tOpt1_R20_S2S3S4S5_treatment	Strong competition	sd3_tOpt1_R20	17.5	0.135519
	press	5	same TOpt	sd3_tOpt1_R20_S1S2S3S4S5_treatment	Strong competition	sd3_tOpt1_R20	17.5	0.172625
	press	2	different TOpt	sd1_tOpt3_R1_S1S2_treatment	No competition	sd1_tOpt3_R1	20	0
	press	2	different TOpt	sd1_tOpt3_R1_S1S3_treatment	No competition	sd1_tOpt3_R1	20	0
	press	2	different TOpt	sd1_tOpt3_R1_S1S4_treatment	No competition	sd1_tOpt3_R1	20	1.77636e-15
	press	2	different TOpt	sd1_tOpt3_R1_S1S5_treatment	No competition	sd1_tOpt3_R1	20	0
	press	2	different TOpt	sd1_tOpt3_R1_S2S3_treatment	No competition	sd1_tOpt3_R1	20	0
	press	2	different TOpt	sd1_tOpt3_R1_S2S4_treatment	No competition	sd1_tOpt3_R1	20	0
	press	2	different TOpt	sd1_tOpt3_R1_S2S5_treatment	No competition	sd1_tOpt3_R1	20	-8.88e-16
	press	2	different TOpt	sd1_tOpt3_R1_S3S4_treatment	No competition	sd1_tOpt3_R1	20	0
	press	2	different TOpt	sd1_tOpt3_R1_S3S5_treatment	No competition	sd1_tOpt3_R1	20	3.55271e-15
	press	2	different TOpt	sd1_tOpt3_R1_S4S5_treatment	No competition	sd1_tOpt3_R1	20	3.55271e-15
	press	3	different TOpt	sd1_tOpt3_R1_S1S2S3_treatment	No competition	sd1_tOpt3_R1	20	0
	press	3	different TOpt	sd1_tOpt3_R1_S1S2S4_treatment	No competition	sd1_tOpt3_R1	20	-1.78e-15
	press	3	different TOpt	sd1_tOpt3_R1_S1S2S5_treatment	No competition	sd1_tOpt3_R1	20	0
	press	3	different TOpt	sd1_tOpt3_R1_S1S3S4_treatment	No competition	sd1_tOpt3_R1	20	1.77636e-15
	press	3	different TOpt	sd1_tOpt3_R1_S1S3S5_treatment	No competition	sd1_tOpt3_R1	20	-1.78e-15
	press	3	different TOpt	sd1_tOpt3_R1_S1S4S5_treatment	No competition	sd1_tOpt3_R1	20	-8.88e-16
	press	3	different TOpt	sd1_tOpt3_R1_S2S3S4_treatment	No competition	sd1_tOpt3_R1	20	0
	press	3	different TOpt	sd1_tOpt3_R1_S2S3S5_treatment	No competition	sd1_tOpt3_R1	20	-1.78e-15
	press	3	different TOpt	sd1_tOpt3_R1_S2S4S5_treatment	No competition	sd1_tOpt3_R1	20	1.77636e-15
	press	3	different TOpt	sd1_tOpt3_R1_S3S4S5_treatment	No competition	sd1_tOpt3_R1	20	-1.78e-15
	press	4	different TOpt	sd1_tOpt3_R1_S1S2S3S4_treatment	No competition	sd1_tOpt3_R1	20	0
	press	4	different TOpt	sd1_tOpt3_R1_S1S2S3S5_treatment	No competition	sd1_tOpt3_R1	20	0
	press	4	different TOpt	sd1_tOpt3_R1_S1S2S4S5_treatment	No competition	sd1_tOpt3_R1	20	0
	press	4	different TOpt	sd1_tOpt3_R1_S1S3S4S5_treatment	No competition	sd1_tOpt3_R1	20	0
	press	4	different TOpt	sd1_tOpt3_R1_S2S3S4S5_treatment	No competition	sd1_tOpt3_R1	20	1.77636e-15
	press	5	different TOpt	sd1_tOpt3_R1_S1S2S3S4S5_treatment	No competition	sd1_tOpt3_R1	20	-1.78e-15
	press	2	different TOpt	sd1_tOpt3_R2_S1S2_treatment	No competition	sd1_tOpt3_R2	20	0
	press	2	different TOpt	sd1_tOpt3_R2_S1S3_treatment	No competition	sd1_tOpt3_R2	20	0
	press	2	different TOpt	sd1_tOpt3_R2_S1S4_treatment	No competition	sd1_tOpt3_R2	20	1.77636e-15
	press	2	different TOpt	sd1_tOpt3_R2_S1S5_treatment	No competition	sd1_tOpt3_R2	20	0
	press	2	different TOpt	sd1_tOpt3_R2_S2S3_treatment	No competition	sd1_tOpt3_R2	20	0
	press	2	different TOpt	sd1_tOpt3_R2_S2S4_treatment	No competition	sd1_tOpt3_R2	20	0
	press	2	different TOpt	sd1_tOpt3_R2_S2S5_treatment	No competition	sd1_tOpt3_R2	20	-8.88e-16
	press	2	different TOpt	sd1_tOpt3_R2_S3S4_treatment	No competition	sd1_tOpt3_R2	20	0
	press	2	different TOpt	sd1_tOpt3_R2_S3S5_treatment	No competition	sd1_tOpt3_R2	20	3.55271e-15
	press	2	different TOpt	sd1_tOpt3_R2_S4S5_treatment	No competition	sd1_tOpt3_R2	20	3.55271e-15
	press	3	different TOpt	sd1_tOpt3_R2_S1S2S3_treatment	No competition	sd1_tOpt3_R2	20	0
	press	3	different TOpt	sd1_tOpt3_R2_S1S2S4_treatment	No competition	sd1_tOpt3_R2	20	-1.78e-15
	press	3	different TOpt	sd1_tOpt3_R2_S1S2S5_treatment	No competition	sd1_tOpt3_R2	20	0
	press	3	different TOpt	sd1_tOpt3_R2_S1S3S4_treatment	No competition	sd1_tOpt3_R2	20	1.77636e-15
	press	3	different TOpt	sd1_tOpt3_R2_S1S3S5_treatment	No competition	sd1_tOpt3_R2	20	-1.78e-15
	press	3	different TOpt	sd1_tOpt3_R2_S1S4S5_treatment	No competition	sd1_tOpt3_R2	20	-8.88e-16
	press	3	different TOpt	sd1_tOpt3_R2_S2S3S4_treatment	No competition	sd1_tOpt3_R2	20	0
	press	3	different TOpt	sd1_tOpt3_R2_S2S3S5_treatment	No competition	sd1_tOpt3_R2	20	-1.78e-15
	press	3	different TOpt	sd1_tOpt3_R2_S2S4S5_treatment	No competition	sd1_tOpt3_R2	20	1.77636e-15
	press	3	different TOpt	sd1_tOpt3_R2_S3S4S5_treatment	No competition	sd1_tOpt3_R2	20	-1.78e-15
	press	4	different TOpt	sd1_tOpt3_R2_S1S2S3S4_treatment	No competition	sd1_tOpt3_R2	20	0
	press	4	different TOpt	sd1_tOpt3_R2_S1S2S3S5_treatment	No competition	sd1_tOpt3_R2	20	0
	press	4	different TOpt	sd1_tOpt3_R2_S1S2S4S5_treatment	No competition	sd1_tOpt3_R2	20	0
	press	4	different TOpt	sd1_tOpt3_R2_S1S3S4S5_treatment	No competition	sd1_tOpt3_R2	20	0
	press	4	different TOpt	sd1_tOpt3_R2_S2S3S4S5_treatment	No competition	sd1_tOpt3_R2	20	1.77636e-15
	press	5	different TOpt	sd1_tOpt3_R2_S1S2S3S4S5_treatment	No competition	sd1_tOpt3_R2	20	-1.78e-15
	press	2	different TOpt	sd1_tOpt3_R3_S1S2_treatment	No competition	sd1_tOpt3_R3	20	0
	press	2	different TOpt	sd1_tOpt3_R3_S1S3_treatment	No competition	sd1_tOpt3_R3	20	0
	press	2	different TOpt	sd1_tOpt3_R3_S1S4_treatment	No competition	sd1_tOpt3_R3	20	1.77636e-15
	press	2	different TOpt	sd1_tOpt3_R3_S1S5_treatment	No competition	sd1_tOpt3_R3	20	0
	press	2	different TOpt	sd1_tOpt3_R3_S2S3_treatment	No competition	sd1_tOpt3_R3	20	0
	press	2	different TOpt	sd1_tOpt3_R3_S2S4_treatment	No competition	sd1_tOpt3_R3	20	0
	press	2	different TOpt	sd1_tOpt3_R3_S2S5_treatment	No competition	sd1_tOpt3_R3	20	-8.88e-16
	press	2	different TOpt	sd1_tOpt3_R3_S3S4_treatment	No competition	sd1_tOpt3_R3	20	0
	press	2	different TOpt	sd1_tOpt3_R3_S3S5_treatment	No competition	sd1_tOpt3_R3	20	3.55271e-15
	press	2	different TOpt	sd1_tOpt3_R3_S4S5_treatment	No competition	sd1_tOpt3_R3	20	3.55271e-15
	press	3	different TOpt	sd1_tOpt3_R3_S1S2S3_treatment	No competition	sd1_tOpt3_R3	20	0
	press	3	different TOpt	sd1_tOpt3_R3_S1S2S4_treatment	No competition	sd1_tOpt3_R3	20	-1.78e-15
	press	3	different TOpt	sd1_tOpt3_R3_S1S2S5_treatment	No competition	sd1_tOpt3_R3	20	0
	press	3	different TOpt	sd1_tOpt3_R3_S1S3S4_treatment	No competition	sd1_tOpt3_R3	20	1.77636e-15
	press	3	different TOpt	sd1_tOpt3_R3_S1S3S5_treatment	No competition	sd1_tOpt3_R3	20	-1.78e-15
	press	3	different TOpt	sd1_tOpt3_R3_S1S4S5_treatment	No competition	sd1_tOpt3_R3	20	-8.88e-16
	press	3	different TOpt	sd1_tOpt3_R3_S2S3S4_treatment	No competition	sd1_tOpt3_R3	20	0
	press	3	different TOpt	sd1_tOpt3_R3_S2S3S5_treatment	No competition	sd1_tOpt3_R3	20	-1.78e-15
	press	3	different TOpt	sd1_tOpt3_R3_S2S4S5_treatment	No competition	sd1_tOpt3_R3	20	1.77636e-15
	press	3	different TOpt	sd1_tOpt3_R3_S3S4S5_treatment	No competition	sd1_tOpt3_R3	20	-1.78e-15
	press	4	different TOpt	sd1_tOpt3_R3_S1S2S3S4_treatment	No competition	sd1_tOpt3_R3	20	0
	press	4	different TOpt	sd1_tOpt3_R3_S1S2S3S5_treatment	No competition	sd1_tOpt3_R3	20	0
	press	4	different TOpt	sd1_tOpt3_R3_S1S2S4S5_treatment	No competition	sd1_tOpt3_R3	20	0
	press	4	different TOpt	sd1_tOpt3_R3_S1S3S4S5_treatment	No competition	sd1_tOpt3_R3	20	0
	press	4	different TOpt	sd1_tOpt3_R3_S2S3S4S5_treatment	No competition	sd1_tOpt3_R3	20	1.77636e-15
	press	5	different TOpt	sd1_tOpt3_R3_S1S2S3S4S5_treatment	No competition	sd1_tOpt3_R3	20	-1.78e-15
	press	2	different TOpt	sd1_tOpt3_R4_S1S2_treatment	No competition	sd1_tOpt3_R4	20	0
	press	2	different TOpt	sd1_tOpt3_R4_S1S3_treatment	No competition	sd1_tOpt3_R4	20	0
	press	2	different TOpt	sd1_tOpt3_R4_S1S4_treatment	No competition	sd1_tOpt3_R4	20	1.77636e-15
	press	2	different TOpt	sd1_tOpt3_R4_S1S5_treatment	No competition	sd1_tOpt3_R4	20	0
	press	2	different TOpt	sd1_tOpt3_R4_S2S3_treatment	No competition	sd1_tOpt3_R4	20	0
	press	2	different TOpt	sd1_tOpt3_R4_S2S4_treatment	No competition	sd1_tOpt3_R4	20	0
	press	2	different TOpt	sd1_tOpt3_R4_S2S5_treatment	No competition	sd1_tOpt3_R4	20	-8.88e-16
	press	2	different TOpt	sd1_tOpt3_R4_S3S4_treatment	No competition	sd1_tOpt3_R4	20	0
	press	2	different TOpt	sd1_tOpt3_R4_S3S5_treatment	No competition	sd1_tOpt3_R4	20	3.55271e-15
	press	2	different TOpt	sd1_tOpt3_R4_S4S5_treatment	No competition	sd1_tOpt3_R4	20	3.55271e-15
	press	3	different TOpt	sd1_tOpt3_R4_S1S2S3_treatment	No competition	sd1_tOpt3_R4	20	0
	press	3	different TOpt	sd1_tOpt3_R4_S1S2S4_treatment	No competition	sd1_tOpt3_R4	20	-1.78e-15
	press	3	different TOpt	sd1_tOpt3_R4_S1S2S5_treatment	No competition	sd1_tOpt3_R4	20	0
	press	3	different TOpt	sd1_tOpt3_R4_S1S3S4_treatment	No competition	sd1_tOpt3_R4	20	1.77636e-15
	press	3	different TOpt	sd1_tOpt3_R4_S1S3S5_treatment	No competition	sd1_tOpt3_R4	20	-1.78e-15
	press	3	different TOpt	sd1_tOpt3_R4_S1S4S5_treatment	No competition	sd1_tOpt3_R4	20	-8.88e-16
	press	3	different TOpt	sd1_tOpt3_R4_S2S3S4_treatment	No competition	sd1_tOpt3_R4	20	0
	press	3	different TOpt	sd1_tOpt3_R4_S2S3S5_treatment	No competition	sd1_tOpt3_R4	20	-1.78e-15
	press	3	different TOpt	sd1_tOpt3_R4_S2S4S5_treatment	No competition	sd1_tOpt3_R4	20	1.77636e-15
	press	3	different TOpt	sd1_tOpt3_R4_S3S4S5_treatment	No competition	sd1_tOpt3_R4	20	-1.78e-15
	press	4	different TOpt	sd1_tOpt3_R4_S1S2S3S4_treatment	No competition	sd1_tOpt3_R4	20	0
	press	4	different TOpt	sd1_tOpt3_R4_S1S2S3S5_treatment	No competition	sd1_tOpt3_R4	20	0
	press	4	different TOpt	sd1_tOpt3_R4_S1S2S4S5_treatment	No competition	sd1_tOpt3_R4	20	0
	press	4	different TOpt	sd1_tOpt3_R4_S1S3S4S5_treatment	No competition	sd1_tOpt3_R4	20	0
	press	4	different TOpt	sd1_tOpt3_R4_S2S3S4S5_treatment	No competition	sd1_tOpt3_R4	20	1.77636e-15
	press	5	different TOpt	sd1_tOpt3_R4_S1S2S3S4S5_treatment	No competition	sd1_tOpt3_R4	20	-1.78e-15
	press	2	different TOpt	sd1_tOpt3_R5_S1S2_treatment	No competition	sd1_tOpt3_R5	20	0
	press	2	different TOpt	sd1_tOpt3_R5_S1S3_treatment	No competition	sd1_tOpt3_R5	20	0
	press	2	different TOpt	sd1_tOpt3_R5_S1S4_treatment	No competition	sd1_tOpt3_R5	20	1.77636e-15
	press	2	different TOpt	sd1_tOpt3_R5_S1S5_treatment	No competition	sd1_tOpt3_R5	20	0
	press	2	different TOpt	sd1_tOpt3_R5_S2S3_treatment	No competition	sd1_tOpt3_R5	20	0
	press	2	different TOpt	sd1_tOpt3_R5_S2S4_treatment	No competition	sd1_tOpt3_R5	20	0
	press	2	different TOpt	sd1_tOpt3_R5_S2S5_treatment	No competition	sd1_tOpt3_R5	20	-8.88e-16
	press	2	different TOpt	sd1_tOpt3_R5_S3S4_treatment	No competition	sd1_tOpt3_R5	20	0
	press	2	different TOpt	sd1_tOpt3_R5_S3S5_treatment	No competition	sd1_tOpt3_R5	20	3.55271e-15
	press	2	different TOpt	sd1_tOpt3_R5_S4S5_treatment	No competition	sd1_tOpt3_R5	20	3.55271e-15
	press	3	different TOpt	sd1_tOpt3_R5_S1S2S3_treatment	No competition	sd1_tOpt3_R5	20	0
	press	3	different TOpt	sd1_tOpt3_R5_S1S2S4_treatment	No competition	sd1_tOpt3_R5	20	-1.78e-15
	press	3	different TOpt	sd1_tOpt3_R5_S1S2S5_treatment	No competition	sd1_tOpt3_R5	20	0
	press	3	different TOpt	sd1_tOpt3_R5_S1S3S4_treatment	No competition	sd1_tOpt3_R5	20	1.77636e-15
	press	3	different TOpt	sd1_tOpt3_R5_S1S3S5_treatment	No competition	sd1_tOpt3_R5	20	-1.78e-15
	press	3	different TOpt	sd1_tOpt3_R5_S1S4S5_treatment	No competition	sd1_tOpt3_R5	20	-8.88e-16
	press	3	different TOpt	sd1_tOpt3_R5_S2S3S4_treatment	No competition	sd1_tOpt3_R5	20	0
	press	3	different TOpt	sd1_tOpt3_R5_S2S3S5_treatment	No competition	sd1_tOpt3_R5	20	-1.78e-15
	press	3	different TOpt	sd1_tOpt3_R5_S2S4S5_treatment	No competition	sd1_tOpt3_R5	20	1.77636e-15
	press	3	different TOpt	sd1_tOpt3_R5_S3S4S5_treatment	No competition	sd1_tOpt3_R5	20	-1.78e-15
	press	4	different TOpt	sd1_tOpt3_R5_S1S2S3S4_treatment	No competition	sd1_tOpt3_R5	20	0
	press	4	different TOpt	sd1_tOpt3_R5_S1S2S3S5_treatment	No competition	sd1_tOpt3_R5	20	0
	press	4	different TOpt	sd1_tOpt3_R5_S1S2S4S5_treatment	No competition	sd1_tOpt3_R5	20	0
	press	4	different TOpt	sd1_tOpt3_R5_S1S3S4S5_treatment	No competition	sd1_tOpt3_R5	20	0
	press	4	different TOpt	sd1_tOpt3_R5_S2S3S4S5_treatment	No competition	sd1_tOpt3_R5	20	1.77636e-15
	press	5	different TOpt	sd1_tOpt3_R5_S1S2S3S4S5_treatment	No competition	sd1_tOpt3_R5	20	-1.78e-15
	press	2	different TOpt	sd1_tOpt3_R6_S1S2_treatment	No competition	sd1_tOpt3_R6	20	0
	press	2	different TOpt	sd1_tOpt3_R6_S1S3_treatment	No competition	sd1_tOpt3_R6	20	0
	press	2	different TOpt	sd1_tOpt3_R6_S1S4_treatment	No competition	sd1_tOpt3_R6	20	1.77636e-15
	press	2	different TOpt	sd1_tOpt3_R6_S1S5_treatment	No competition	sd1_tOpt3_R6	20	0
	press	2	different TOpt	sd1_tOpt3_R6_S2S3_treatment	No competition	sd1_tOpt3_R6	20	0
	press	2	different TOpt	sd1_tOpt3_R6_S2S4_treatment	No competition	sd1_tOpt3_R6	20	0
	press	2	different TOpt	sd1_tOpt3_R6_S2S5_treatment	No competition	sd1_tOpt3_R6	20	-8.88e-16
	press	2	different TOpt	sd1_tOpt3_R6_S3S4_treatment	No competition	sd1_tOpt3_R6	20	0
	press	2	different TOpt	sd1_tOpt3_R6_S3S5_treatment	No competition	sd1_tOpt3_R6	20	3.55271e-15
	press	2	different TOpt	sd1_tOpt3_R6_S4S5_treatment	No competition	sd1_tOpt3_R6	20	3.55271e-15
	press	3	different TOpt	sd1_tOpt3_R6_S1S2S3_treatment	No competition	sd1_tOpt3_R6	20	0
	press	3	different TOpt	sd1_tOpt3_R6_S1S2S4_treatment	No competition	sd1_tOpt3_R6	20	-1.78e-15
	press	3	different TOpt	sd1_tOpt3_R6_S1S2S5_treatment	No competition	sd1_tOpt3_R6	20	0
	press	3	different TOpt	sd1_tOpt3_R6_S1S3S4_treatment	No competition	sd1_tOpt3_R6	20	1.77636e-15
	press	3	different TOpt	sd1_tOpt3_R6_S1S3S5_treatment	No competition	sd1_tOpt3_R6	20	-1.78e-15
	press	3	different TOpt	sd1_tOpt3_R6_S1S4S5_treatment	No competition	sd1_tOpt3_R6	20	-8.88e-16
	press	3	different TOpt	sd1_tOpt3_R6_S2S3S4_treatment	No competition	sd1_tOpt3_R6	20	0
	press	3	different TOpt	sd1_tOpt3_R6_S2S3S5_treatment	No competition	sd1_tOpt3_R6	20	-1.78e-15
	press	3	different TOpt	sd1_tOpt3_R6_S2S4S5_treatment	No competition	sd1_tOpt3_R6	20	1.77636e-15
	press	3	different TOpt	sd1_tOpt3_R6_S3S4S5_treatment	No competition	sd1_tOpt3_R6	20	-1.78e-15
	press	4	different TOpt	sd1_tOpt3_R6_S1S2S3S4_treatment	No competition	sd1_tOpt3_R6	20	0
	press	4	different TOpt	sd1_tOpt3_R6_S1S2S3S5_treatment	No competition	sd1_tOpt3_R6	20	0
	press	4	different TOpt	sd1_tOpt3_R6_S1S2S4S5_treatment	No competition	sd1_tOpt3_R6	20	0
	press	4	different TOpt	sd1_tOpt3_R6_S1S3S4S5_treatment	No competition	sd1_tOpt3_R6	20	0
	press	4	different TOpt	sd1_tOpt3_R6_S2S3S4S5_treatment	No competition	sd1_tOpt3_R6	20	1.77636e-15
	press	5	different TOpt	sd1_tOpt3_R6_S1S2S3S4S5_treatment	No competition	sd1_tOpt3_R6	20	-1.78e-15
	press	2	different TOpt	sd1_tOpt3_R7_S1S2_treatment	No competition	sd1_tOpt3_R7	20	0
	press	2	different TOpt	sd1_tOpt3_R7_S1S3_treatment	No competition	sd1_tOpt3_R7	20	0
	press	2	different TOpt	sd1_tOpt3_R7_S1S4_treatment	No competition	sd1_tOpt3_R7	20	1.77636e-15
	press	2	different TOpt	sd1_tOpt3_R7_S1S5_treatment	No competition	sd1_tOpt3_R7	20	0
	press	2	different TOpt	sd1_tOpt3_R7_S2S3_treatment	No competition	sd1_tOpt3_R7	20	0
	press	2	different TOpt	sd1_tOpt3_R7_S2S4_treatment	No competition	sd1_tOpt3_R7	20	0
	press	2	different TOpt	sd1_tOpt3_R7_S2S5_treatment	No competition	sd1_tOpt3_R7	20	-8.88e-16
	press	2	different TOpt	sd1_tOpt3_R7_S3S4_treatment	No competition	sd1_tOpt3_R7	20	0
	press	2	different TOpt	sd1_tOpt3_R7_S3S5_treatment	No competition	sd1_tOpt3_R7	20	3.55271e-15
	press	2	different TOpt	sd1_tOpt3_R7_S4S5_treatment	No competition	sd1_tOpt3_R7	20	3.55271e-15
	press	3	different TOpt	sd1_tOpt3_R7_S1S2S3_treatment	No competition	sd1_tOpt3_R7	20	0
	press	3	different TOpt	sd1_tOpt3_R7_S1S2S4_treatment	No competition	sd1_tOpt3_R7	20	-1.78e-15
	press	3	different TOpt	sd1_tOpt3_R7_S1S2S5_treatment	No competition	sd1_tOpt3_R7	20	0
	press	3	different TOpt	sd1_tOpt3_R7_S1S3S4_treatment	No competition	sd1_tOpt3_R7	20	1.77636e-15
	press	3	different TOpt	sd1_tOpt3_R7_S1S3S5_treatment	No competition	sd1_tOpt3_R7	20	-1.78e-15
	press	3	different TOpt	sd1_tOpt3_R7_S1S4S5_treatment	No competition	sd1_tOpt3_R7	20	-8.88e-16
	press	3	different TOpt	sd1_tOpt3_R7_S2S3S4_treatment	No competition	sd1_tOpt3_R7	20	0
	press	3	different TOpt	sd1_tOpt3_R7_S2S3S5_treatment	No competition	sd1_tOpt3_R7	20	-1.78e-15
	press	3	different TOpt	sd1_tOpt3_R7_S2S4S5_treatment	No competition	sd1_tOpt3_R7	20	1.77636e-15
	press	3	different TOpt	sd1_tOpt3_R7_S3S4S5_treatment	No competition	sd1_tOpt3_R7	20	-1.78e-15
	press	4	different TOpt	sd1_tOpt3_R7_S1S2S3S4_treatment	No competition	sd1_tOpt3_R7	20	0
	press	4	different TOpt	sd1_tOpt3_R7_S1S2S3S5_treatment	No competition	sd1_tOpt3_R7	20	0
	press	4	different TOpt	sd1_tOpt3_R7_S1S2S4S5_treatment	No competition	sd1_tOpt3_R7	20	0
	press	4	different TOpt	sd1_tOpt3_R7_S1S3S4S5_treatment	No competition	sd1_tOpt3_R7	20	0
	press	4	different TOpt	sd1_tOpt3_R7_S2S3S4S5_treatment	No competition	sd1_tOpt3_R7	20	1.77636e-15
	press	5	different TOpt	sd1_tOpt3_R7_S1S2S3S4S5_treatment	No competition	sd1_tOpt3_R7	20	-1.78e-15
	press	2	different TOpt	sd1_tOpt3_R8_S1S2_treatment	No competition	sd1_tOpt3_R8	20	0
	press	2	different TOpt	sd1_tOpt3_R8_S1S3_treatment	No competition	sd1_tOpt3_R8	20	0
	press	2	different TOpt	sd1_tOpt3_R8_S1S4_treatment	No competition	sd1_tOpt3_R8	20	1.77636e-15
	press	2	different TOpt	sd1_tOpt3_R8_S1S5_treatment	No competition	sd1_tOpt3_R8	20	0
	press	2	different TOpt	sd1_tOpt3_R8_S2S3_treatment	No competition	sd1_tOpt3_R8	20	0
	press	2	different TOpt	sd1_tOpt3_R8_S2S4_treatment	No competition	sd1_tOpt3_R8	20	0
	press	2	different TOpt	sd1_tOpt3_R8_S2S5_treatment	No competition	sd1_tOpt3_R8	20	-8.88e-16
	press	2	different TOpt	sd1_tOpt3_R8_S3S4_treatment	No competition	sd1_tOpt3_R8	20	0
	press	2	different TOpt	sd1_tOpt3_R8_S3S5_treatment	No competition	sd1_tOpt3_R8	20	3.55271e-15
	press	2	different TOpt	sd1_tOpt3_R8_S4S5_treatment	No competition	sd1_tOpt3_R8	20	3.55271e-15
	press	3	different TOpt	sd1_tOpt3_R8_S1S2S3_treatment	No competition	sd1_tOpt3_R8	20	0
	press	3	different TOpt	sd1_tOpt3_R8_S1S2S4_treatment	No competition	sd1_tOpt3_R8	20	-1.78e-15
	press	3	different TOpt	sd1_tOpt3_R8_S1S2S5_treatment	No competition	sd1_tOpt3_R8	20	0
	press	3	different TOpt	sd1_tOpt3_R8_S1S3S4_treatment	No competition	sd1_tOpt3_R8	20	1.77636e-15
	press	3	different TOpt	sd1_tOpt3_R8_S1S3S5_treatment	No competition	sd1_tOpt3_R8	20	-1.78e-15
	press	3	different TOpt	sd1_tOpt3_R8_S1S4S5_treatment	No competition	sd1_tOpt3_R8	20	-8.88e-16
	press	3	different TOpt	sd1_tOpt3_R8_S2S3S4_treatment	No competition	sd1_tOpt3_R8	20	0
	press	3	different TOpt	sd1_tOpt3_R8_S2S3S5_treatment	No competition	sd1_tOpt3_R8	20	-1.78e-15
	press	3	different TOpt	sd1_tOpt3_R8_S2S4S5_treatment	No competition	sd1_tOpt3_R8	20	1.77636e-15
	press	3	different TOpt	sd1_tOpt3_R8_S3S4S5_treatment	No competition	sd1_tOpt3_R8	20	-1.78e-15
	press	4	different TOpt	sd1_tOpt3_R8_S1S2S3S4_treatment	No competition	sd1_tOpt3_R8	20	0
	press	4	different TOpt	sd1_tOpt3_R8_S1S2S3S5_treatment	No competition	sd1_tOpt3_R8	20	0
	press	4	different TOpt	sd1_tOpt3_R8_S1S2S4S5_treatment	No competition	sd1_tOpt3_R8	20	0
	press	4	different TOpt	sd1_tOpt3_R8_S1S3S4S5_treatment	No competition	sd1_tOpt3_R8	20	0
	press	4	different TOpt	sd1_tOpt3_R8_S2S3S4S5_treatment	No competition	sd1_tOpt3_R8	20	1.77636e-15
	press	5	different TOpt	sd1_tOpt3_R8_S1S2S3S4S5_treatment	No competition	sd1_tOpt3_R8	20	-1.78e-15
	press	2	different TOpt	sd1_tOpt3_R9_S1S2_treatment	No competition	sd1_tOpt3_R9	20	0
	press	2	different TOpt	sd1_tOpt3_R9_S1S3_treatment	No competition	sd1_tOpt3_R9	20	0
	press	2	different TOpt	sd1_tOpt3_R9_S1S4_treatment	No competition	sd1_tOpt3_R9	20	1.77636e-15
	press	2	different TOpt	sd1_tOpt3_R9_S1S5_treatment	No competition	sd1_tOpt3_R9	20	0
	press	2	different TOpt	sd1_tOpt3_R9_S2S3_treatment	No competition	sd1_tOpt3_R9	20	0
	press	2	different TOpt	sd1_tOpt3_R9_S2S4_treatment	No competition	sd1_tOpt3_R9	20	0
	press	2	different TOpt	sd1_tOpt3_R9_S2S5_treatment	No competition	sd1_tOpt3_R9	20	-8.88e-16
	press	2	different TOpt	sd1_tOpt3_R9_S3S4_treatment	No competition	sd1_tOpt3_R9	20	0
	press	2	different TOpt	sd1_tOpt3_R9_S3S5_treatment	No competition	sd1_tOpt3_R9	20	3.55271e-15
	press	2	different TOpt	sd1_tOpt3_R9_S4S5_treatment	No competition	sd1_tOpt3_R9	20	3.55271e-15
	press	3	different TOpt	sd1_tOpt3_R9_S1S2S3_treatment	No competition	sd1_tOpt3_R9	20	0
	press	3	different TOpt	sd1_tOpt3_R9_S1S2S4_treatment	No competition	sd1_tOpt3_R9	20	-1.78e-15
	press	3	different TOpt	sd1_tOpt3_R9_S1S2S5_treatment	No competition	sd1_tOpt3_R9	20	0
	press	3	different TOpt	sd1_tOpt3_R9_S1S3S4_treatment	No competition	sd1_tOpt3_R9	20	1.77636e-15
	press	3	different TOpt	sd1_tOpt3_R9_S1S3S5_treatment	No competition	sd1_tOpt3_R9	20	-1.78e-15
	press	3	different TOpt	sd1_tOpt3_R9_S1S4S5_treatment	No competition	sd1_tOpt3_R9	20	-8.88e-16
	press	3	different TOpt	sd1_tOpt3_R9_S2S3S4_treatment	No competition	sd1_tOpt3_R9	20	0
	press	3	different TOpt	sd1_tOpt3_R9_S2S3S5_treatment	No competition	sd1_tOpt3_R9	20	-1.78e-15
	press	3	different TOpt	sd1_tOpt3_R9_S2S4S5_treatment	No competition	sd1_tOpt3_R9	20	1.77636e-15
	press	3	different TOpt	sd1_tOpt3_R9_S3S4S5_treatment	No competition	sd1_tOpt3_R9	20	-1.78e-15
	press	4	different TOpt	sd1_tOpt3_R9_S1S2S3S4_treatment	No competition	sd1_tOpt3_R9	20	0
	press	4	different TOpt	sd1_tOpt3_R9_S1S2S3S5_treatment	No competition	sd1_tOpt3_R9	20	0
	press	4	different TOpt	sd1_tOpt3_R9_S1S2S4S5_treatment	No competition	sd1_tOpt3_R9	20	0
	press	4	different TOpt	sd1_tOpt3_R9_S1S3S4S5_treatment	No competition	sd1_tOpt3_R9	20	0
	press	4	different TOpt	sd1_tOpt3_R9_S2S3S4S5_treatment	No competition	sd1_tOpt3_R9	20	1.77636e-15
	press	5	different TOpt	sd1_tOpt3_R9_S1S2S3S4S5_treatment	No competition	sd1_tOpt3_R9	20	-1.78e-15
	press	2	different TOpt	sd1_tOpt3_R10_S1S2_treatment	No competition	sd1_tOpt3_R10	20	0
	press	2	different TOpt	sd1_tOpt3_R10_S1S3_treatment	No competition	sd1_tOpt3_R10	20	0
	press	2	different TOpt	sd1_tOpt3_R10_S1S4_treatment	No competition	sd1_tOpt3_R10	20	1.77636e-15
	press	2	different TOpt	sd1_tOpt3_R10_S1S5_treatment	No competition	sd1_tOpt3_R10	20	0
	press	2	different TOpt	sd1_tOpt3_R10_S2S3_treatment	No competition	sd1_tOpt3_R10	20	0
	press	2	different TOpt	sd1_tOpt3_R10_S2S4_treatment	No competition	sd1_tOpt3_R10	20	0
	press	2	different TOpt	sd1_tOpt3_R10_S2S5_treatment	No competition	sd1_tOpt3_R10	20	-8.88e-16
	press	2	different TOpt	sd1_tOpt3_R10_S3S4_treatment	No competition	sd1_tOpt3_R10	20	0
	press	2	different TOpt	sd1_tOpt3_R10_S3S5_treatment	No competition	sd1_tOpt3_R10	20	3.55271e-15
	press	2	different TOpt	sd1_tOpt3_R10_S4S5_treatment	No competition	sd1_tOpt3_R10	20	3.55271e-15
	press	3	different TOpt	sd1_tOpt3_R10_S1S2S3_treatment	No competition	sd1_tOpt3_R10	20	0
	press	3	different TOpt	sd1_tOpt3_R10_S1S2S4_treatment	No competition	sd1_tOpt3_R10	20	-1.78e-15
	press	3	different TOpt	sd1_tOpt3_R10_S1S2S5_treatment	No competition	sd1_tOpt3_R10	20	0
	press	3	different TOpt	sd1_tOpt3_R10_S1S3S4_treatment	No competition	sd1_tOpt3_R10	20	1.77636e-15
	press	3	different TOpt	sd1_tOpt3_R10_S1S3S5_treatment	No competition	sd1_tOpt3_R10	20	-1.78e-15
	press	3	different TOpt	sd1_tOpt3_R10_S1S4S5_treatment	No competition	sd1_tOpt3_R10	20	-8.88e-16
	press	3	different TOpt	sd1_tOpt3_R10_S2S3S4_treatment	No competition	sd1_tOpt3_R10	20	0
	press	3	different TOpt	sd1_tOpt3_R10_S2S3S5_treatment	No competition	sd1_tOpt3_R10	20	-1.78e-15
	press	3	different TOpt	sd1_tOpt3_R10_S2S4S5_treatment	No competition	sd1_tOpt3_R10	20	1.77636e-15
	press	3	different TOpt	sd1_tOpt3_R10_S3S4S5_treatment	No competition	sd1_tOpt3_R10	20	-1.78e-15
	press	4	different TOpt	sd1_tOpt3_R10_S1S2S3S4_treatment	No competition	sd1_tOpt3_R10	20	0
	press	4	different TOpt	sd1_tOpt3_R10_S1S2S3S5_treatment	No competition	sd1_tOpt3_R10	20	0
	press	4	different TOpt	sd1_tOpt3_R10_S1S2S4S5_treatment	No competition	sd1_tOpt3_R10	20	0
	press	4	different TOpt	sd1_tOpt3_R10_S1S3S4S5_treatment	No competition	sd1_tOpt3_R10	20	0
	press	4	different TOpt	sd1_tOpt3_R10_S2S3S4S5_treatment	No competition	sd1_tOpt3_R10	20	1.77636e-15
	press	5	different TOpt	sd1_tOpt3_R10_S1S2S3S4S5_treatment	No competition	sd1_tOpt3_R10	20	-1.78e-15
	press	2	different TOpt	sd1_tOpt3_R11_S1S2_treatment	No competition	sd1_tOpt3_R11	20	0
	press	2	different TOpt	sd1_tOpt3_R11_S1S3_treatment	No competition	sd1_tOpt3_R11	20	0
	press	2	different TOpt	sd1_tOpt3_R11_S1S4_treatment	No competition	sd1_tOpt3_R11	20	1.77636e-15
	press	2	different TOpt	sd1_tOpt3_R11_S1S5_treatment	No competition	sd1_tOpt3_R11	20	0
	press	2	different TOpt	sd1_tOpt3_R11_S2S3_treatment	No competition	sd1_tOpt3_R11	20	0
	press	2	different TOpt	sd1_tOpt3_R11_S2S4_treatment	No competition	sd1_tOpt3_R11	20	0
	press	2	different TOpt	sd1_tOpt3_R11_S2S5_treatment	No competition	sd1_tOpt3_R11	20	-8.88e-16
	press	2	different TOpt	sd1_tOpt3_R11_S3S4_treatment	No competition	sd1_tOpt3_R11	20	0
	press	2	different TOpt	sd1_tOpt3_R11_S3S5_treatment	No competition	sd1_tOpt3_R11	20	3.55271e-15
	press	2	different TOpt	sd1_tOpt3_R11_S4S5_treatment	No competition	sd1_tOpt3_R11	20	3.55271e-15
	press	3	different TOpt	sd1_tOpt3_R11_S1S2S3_treatment	No competition	sd1_tOpt3_R11	20	0
	press	3	different TOpt	sd1_tOpt3_R11_S1S2S4_treatment	No competition	sd1_tOpt3_R11	20	-1.78e-15
	press	3	different TOpt	sd1_tOpt3_R11_S1S2S5_treatment	No competition	sd1_tOpt3_R11	20	0
	press	3	different TOpt	sd1_tOpt3_R11_S1S3S4_treatment	No competition	sd1_tOpt3_R11	20	1.77636e-15
	press	3	different TOpt	sd1_tOpt3_R11_S1S3S5_treatment	No competition	sd1_tOpt3_R11	20	-1.78e-15
	press	3	different TOpt	sd1_tOpt3_R11_S1S4S5_treatment	No competition	sd1_tOpt3_R11	20	-8.88e-16
	press	3	different TOpt	sd1_tOpt3_R11_S2S3S4_treatment	No competition	sd1_tOpt3_R11	20	0
	press	3	different TOpt	sd1_tOpt3_R11_S2S3S5_treatment	No competition	sd1_tOpt3_R11	20	-1.78e-15
	press	3	different TOpt	sd1_tOpt3_R11_S2S4S5_treatment	No competition	sd1_tOpt3_R11	20	1.77636e-15
	press	3	different TOpt	sd1_tOpt3_R11_S3S4S5_treatment	No competition	sd1_tOpt3_R11	20	-1.78e-15
	press	4	different TOpt	sd1_tOpt3_R11_S1S2S3S4_treatment	No competition	sd1_tOpt3_R11	20	0
	press	4	different TOpt	sd1_tOpt3_R11_S1S2S3S5_treatment	No competition	sd1_tOpt3_R11	20	0
	press	4	different TOpt	sd1_tOpt3_R11_S1S2S4S5_treatment	No competition	sd1_tOpt3_R11	20	0
	press	4	different TOpt	sd1_tOpt3_R11_S1S3S4S5_treatment	No competition	sd1_tOpt3_R11	20	0
	press	4	different TOpt	sd1_tOpt3_R11_S2S3S4S5_treatment	No competition	sd1_tOpt3_R11	20	1.77636e-15
	press	5	different TOpt	sd1_tOpt3_R11_S1S2S3S4S5_treatment	No competition	sd1_tOpt3_R11	20	-1.78e-15
	press	2	different TOpt	sd1_tOpt3_R12_S1S2_treatment	No competition	sd1_tOpt3_R12	20	0
	press	2	different TOpt	sd1_tOpt3_R12_S1S3_treatment	No competition	sd1_tOpt3_R12	20	0
	press	2	different TOpt	sd1_tOpt3_R12_S1S4_treatment	No competition	sd1_tOpt3_R12	20	1.77636e-15
	press	2	different TOpt	sd1_tOpt3_R12_S1S5_treatment	No competition	sd1_tOpt3_R12	20	0
	press	2	different TOpt	sd1_tOpt3_R12_S2S3_treatment	No competition	sd1_tOpt3_R12	20	0
	press	2	different TOpt	sd1_tOpt3_R12_S2S4_treatment	No competition	sd1_tOpt3_R12	20	0
	press	2	different TOpt	sd1_tOpt3_R12_S2S5_treatment	No competition	sd1_tOpt3_R12	20	-8.88e-16
	press	2	different TOpt	sd1_tOpt3_R12_S3S4_treatment	No competition	sd1_tOpt3_R12	20	0
	press	2	different TOpt	sd1_tOpt3_R12_S3S5_treatment	No competition	sd1_tOpt3_R12	20	3.55271e-15
	press	2	different TOpt	sd1_tOpt3_R12_S4S5_treatment	No competition	sd1_tOpt3_R12	20	3.55271e-15
	press	3	different TOpt	sd1_tOpt3_R12_S1S2S3_treatment	No competition	sd1_tOpt3_R12	20	0
	press	3	different TOpt	sd1_tOpt3_R12_S1S2S4_treatment	No competition	sd1_tOpt3_R12	20	-1.78e-15
	press	3	different TOpt	sd1_tOpt3_R12_S1S2S5_treatment	No competition	sd1_tOpt3_R12	20	0
	press	3	different TOpt	sd1_tOpt3_R12_S1S3S4_treatment	No competition	sd1_tOpt3_R12	20	1.77636e-15
	press	3	different TOpt	sd1_tOpt3_R12_S1S3S5_treatment	No competition	sd1_tOpt3_R12	20	-1.78e-15
	press	3	different TOpt	sd1_tOpt3_R12_S1S4S5_treatment	No competition	sd1_tOpt3_R12	20	-8.88e-16
	press	3	different TOpt	sd1_tOpt3_R12_S2S3S4_treatment	No competition	sd1_tOpt3_R12	20	0
	press	3	different TOpt	sd1_tOpt3_R12_S2S3S5_treatment	No competition	sd1_tOpt3_R12	20	-1.78e-15
	press	3	different TOpt	sd1_tOpt3_R12_S2S4S5_treatment	No competition	sd1_tOpt3_R12	20	1.77636e-15
	press	3	different TOpt	sd1_tOpt3_R12_S3S4S5_treatment	No competition	sd1_tOpt3_R12	20	-1.78e-15
	press	4	different TOpt	sd1_tOpt3_R12_S1S2S3S4_treatment	No competition	sd1_tOpt3_R12	20	0
	press	4	different TOpt	sd1_tOpt3_R12_S1S2S3S5_treatment	No competition	sd1_tOpt3_R12	20	0
	press	4	different TOpt	sd1_tOpt3_R12_S1S2S4S5_treatment	No competition	sd1_tOpt3_R12	20	0
	press	4	different TOpt	sd1_tOpt3_R12_S1S3S4S5_treatment	No competition	sd1_tOpt3_R12	20	0
	press	4	different TOpt	sd1_tOpt3_R12_S2S3S4S5_treatment	No competition	sd1_tOpt3_R12	20	1.77636e-15
	press	5	different TOpt	sd1_tOpt3_R12_S1S2S3S4S5_treatment	No competition	sd1_tOpt3_R12	20	-1.78e-15
	press	2	different TOpt	sd1_tOpt3_R13_S1S2_treatment	No competition	sd1_tOpt3_R13	20	0
	press	2	different TOpt	sd1_tOpt3_R13_S1S3_treatment	No competition	sd1_tOpt3_R13	20	0
	press	2	different TOpt	sd1_tOpt3_R13_S1S4_treatment	No competition	sd1_tOpt3_R13	20	1.77636e-15
	press	2	different TOpt	sd1_tOpt3_R13_S1S5_treatment	No competition	sd1_tOpt3_R13	20	0
	press	2	different TOpt	sd1_tOpt3_R13_S2S3_treatment	No competition	sd1_tOpt3_R13	20	0
	press	2	different TOpt	sd1_tOpt3_R13_S2S4_treatment	No competition	sd1_tOpt3_R13	20	0
	press	2	different TOpt	sd1_tOpt3_R13_S2S5_treatment	No competition	sd1_tOpt3_R13	20	-8.88e-16
	press	2	different TOpt	sd1_tOpt3_R13_S3S4_treatment	No competition	sd1_tOpt3_R13	20	0
	press	2	different TOpt	sd1_tOpt3_R13_S3S5_treatment	No competition	sd1_tOpt3_R13	20	3.55271e-15
	press	2	different TOpt	sd1_tOpt3_R13_S4S5_treatment	No competition	sd1_tOpt3_R13	20	3.55271e-15
	press	3	different TOpt	sd1_tOpt3_R13_S1S2S3_treatment	No competition	sd1_tOpt3_R13	20	0
	press	3	different TOpt	sd1_tOpt3_R13_S1S2S4_treatment	No competition	sd1_tOpt3_R13	20	-1.78e-15
	press	3	different TOpt	sd1_tOpt3_R13_S1S2S5_treatment	No competition	sd1_tOpt3_R13	20	0
	press	3	different TOpt	sd1_tOpt3_R13_S1S3S4_treatment	No competition	sd1_tOpt3_R13	20	1.77636e-15
	press	3	different TOpt	sd1_tOpt3_R13_S1S3S5_treatment	No competition	sd1_tOpt3_R13	20	-1.78e-15
	press	3	different TOpt	sd1_tOpt3_R13_S1S4S5_treatment	No competition	sd1_tOpt3_R13	20	-8.88e-16
	press	3	different TOpt	sd1_tOpt3_R13_S2S3S4_treatment	No competition	sd1_tOpt3_R13	20	0
	press	3	different TOpt	sd1_tOpt3_R13_S2S3S5_treatment	No competition	sd1_tOpt3_R13	20	-1.78e-15
	press	3	different TOpt	sd1_tOpt3_R13_S2S4S5_treatment	No competition	sd1_tOpt3_R13	20	1.77636e-15
	press	3	different TOpt	sd1_tOpt3_R13_S3S4S5_treatment	No competition	sd1_tOpt3_R13	20	-1.78e-15
	press	4	different TOpt	sd1_tOpt3_R13_S1S2S3S4_treatment	No competition	sd1_tOpt3_R13	20	0
	press	4	different TOpt	sd1_tOpt3_R13_S1S2S3S5_treatment	No competition	sd1_tOpt3_R13	20	0
	press	4	different TOpt	sd1_tOpt3_R13_S1S2S4S5_treatment	No competition	sd1_tOpt3_R13	20	0
	press	4	different TOpt	sd1_tOpt3_R13_S1S3S4S5_treatment	No competition	sd1_tOpt3_R13	20	0
	press	4	different TOpt	sd1_tOpt3_R13_S2S3S4S5_treatment	No competition	sd1_tOpt3_R13	20	1.77636e-15
	press	5	different TOpt	sd1_tOpt3_R13_S1S2S3S4S5_treatment	No competition	sd1_tOpt3_R13	20	-1.78e-15
	press	2	different TOpt	sd1_tOpt3_R14_S1S2_treatment	No competition	sd1_tOpt3_R14	20	0
	press	2	different TOpt	sd1_tOpt3_R14_S1S3_treatment	No competition	sd1_tOpt3_R14	20	0
	press	2	different TOpt	sd1_tOpt3_R14_S1S4_treatment	No competition	sd1_tOpt3_R14	20	1.77636e-15
	press	2	different TOpt	sd1_tOpt3_R14_S1S5_treatment	No competition	sd1_tOpt3_R14	20	0
	press	2	different TOpt	sd1_tOpt3_R14_S2S3_treatment	No competition	sd1_tOpt3_R14	20	0
	press	2	different TOpt	sd1_tOpt3_R14_S2S4_treatment	No competition	sd1_tOpt3_R14	20	0
	press	2	different TOpt	sd1_tOpt3_R14_S2S5_treatment	No competition	sd1_tOpt3_R14	20	-8.88e-16
	press	2	different TOpt	sd1_tOpt3_R14_S3S4_treatment	No competition	sd1_tOpt3_R14	20	0
	press	2	different TOpt	sd1_tOpt3_R14_S3S5_treatment	No competition	sd1_tOpt3_R14	20	3.55271e-15
	press	2	different TOpt	sd1_tOpt3_R14_S4S5_treatment	No competition	sd1_tOpt3_R14	20	3.55271e-15
	press	3	different TOpt	sd1_tOpt3_R14_S1S2S3_treatment	No competition	sd1_tOpt3_R14	20	0
	press	3	different TOpt	sd1_tOpt3_R14_S1S2S4_treatment	No competition	sd1_tOpt3_R14	20	-1.78e-15
	press	3	different TOpt	sd1_tOpt3_R14_S1S2S5_treatment	No competition	sd1_tOpt3_R14	20	0
	press	3	different TOpt	sd1_tOpt3_R14_S1S3S4_treatment	No competition	sd1_tOpt3_R14	20	1.77636e-15
	press	3	different TOpt	sd1_tOpt3_R14_S1S3S5_treatment	No competition	sd1_tOpt3_R14	20	-1.78e-15
	press	3	different TOpt	sd1_tOpt3_R14_S1S4S5_treatment	No competition	sd1_tOpt3_R14	20	-8.88e-16
	press	3	different TOpt	sd1_tOpt3_R14_S2S3S4_treatment	No competition	sd1_tOpt3_R14	20	0
	press	3	different TOpt	sd1_tOpt3_R14_S2S3S5_treatment	No competition	sd1_tOpt3_R14	20	-1.78e-15
	press	3	different TOpt	sd1_tOpt3_R14_S2S4S5_treatment	No competition	sd1_tOpt3_R14	20	1.77636e-15
	press	3	different TOpt	sd1_tOpt3_R14_S3S4S5_treatment	No competition	sd1_tOpt3_R14	20	-1.78e-15
	press	4	different TOpt	sd1_tOpt3_R14_S1S2S3S4_treatment	No competition	sd1_tOpt3_R14	20	0
	press	4	different TOpt	sd1_tOpt3_R14_S1S2S3S5_treatment	No competition	sd1_tOpt3_R14	20	0
	press	4	different TOpt	sd1_tOpt3_R14_S1S2S4S5_treatment	No competition	sd1_tOpt3_R14	20	0
	press	4	different TOpt	sd1_tOpt3_R14_S1S3S4S5_treatment	No competition	sd1_tOpt3_R14	20	0
	press	4	different TOpt	sd1_tOpt3_R14_S2S3S4S5_treatment	No competition	sd1_tOpt3_R14	20	1.77636e-15
	press	5	different TOpt	sd1_tOpt3_R14_S1S2S3S4S5_treatment	No competition	sd1_tOpt3_R14	20	-1.78e-15
	press	2	different TOpt	sd1_tOpt3_R15_S1S2_treatment	No competition	sd1_tOpt3_R15	20	0
	press	2	different TOpt	sd1_tOpt3_R15_S1S3_treatment	No competition	sd1_tOpt3_R15	20	0
	press	2	different TOpt	sd1_tOpt3_R15_S1S4_treatment	No competition	sd1_tOpt3_R15	20	1.77636e-15
	press	2	different TOpt	sd1_tOpt3_R15_S1S5_treatment	No competition	sd1_tOpt3_R15	20	0
	press	2	different TOpt	sd1_tOpt3_R15_S2S3_treatment	No competition	sd1_tOpt3_R15	20	0
	press	2	different TOpt	sd1_tOpt3_R15_S2S4_treatment	No competition	sd1_tOpt3_R15	20	0
	press	2	different TOpt	sd1_tOpt3_R15_S2S5_treatment	No competition	sd1_tOpt3_R15	20	-8.88e-16
	press	2	different TOpt	sd1_tOpt3_R15_S3S4_treatment	No competition	sd1_tOpt3_R15	20	0
	press	2	different TOpt	sd1_tOpt3_R15_S3S5_treatment	No competition	sd1_tOpt3_R15	20	3.55271e-15
	press	2	different TOpt	sd1_tOpt3_R15_S4S5_treatment	No competition	sd1_tOpt3_R15	20	3.55271e-15
	press	3	different TOpt	sd1_tOpt3_R15_S1S2S3_treatment	No competition	sd1_tOpt3_R15	20	0
	press	3	different TOpt	sd1_tOpt3_R15_S1S2S4_treatment	No competition	sd1_tOpt3_R15	20	-1.78e-15
	press	3	different TOpt	sd1_tOpt3_R15_S1S2S5_treatment	No competition	sd1_tOpt3_R15	20	0
	press	3	different TOpt	sd1_tOpt3_R15_S1S3S4_treatment	No competition	sd1_tOpt3_R15	20	1.77636e-15
	press	3	different TOpt	sd1_tOpt3_R15_S1S3S5_treatment	No competition	sd1_tOpt3_R15	20	-1.78e-15
	press	3	different TOpt	sd1_tOpt3_R15_S1S4S5_treatment	No competition	sd1_tOpt3_R15	20	-8.88e-16
	press	3	different TOpt	sd1_tOpt3_R15_S2S3S4_treatment	No competition	sd1_tOpt3_R15	20	0
	press	3	different TOpt	sd1_tOpt3_R15_S2S3S5_treatment	No competition	sd1_tOpt3_R15	20	-1.78e-15
	press	3	different TOpt	sd1_tOpt3_R15_S2S4S5_treatment	No competition	sd1_tOpt3_R15	20	1.77636e-15
	press	3	different TOpt	sd1_tOpt3_R15_S3S4S5_treatment	No competition	sd1_tOpt3_R15	20	-1.78e-15
	press	4	different TOpt	sd1_tOpt3_R15_S1S2S3S4_treatment	No competition	sd1_tOpt3_R15	20	0
	press	4	different TOpt	sd1_tOpt3_R15_S1S2S3S5_treatment	No competition	sd1_tOpt3_R15	20	0
	press	4	different TOpt	sd1_tOpt3_R15_S1S2S4S5_treatment	No competition	sd1_tOpt3_R15	20	0
	press	4	different TOpt	sd1_tOpt3_R15_S1S3S4S5_treatment	No competition	sd1_tOpt3_R15	20	0
	press	4	different TOpt	sd1_tOpt3_R15_S2S3S4S5_treatment	No competition	sd1_tOpt3_R15	20	1.77636e-15
	press	5	different TOpt	sd1_tOpt3_R15_S1S2S3S4S5_treatment	No competition	sd1_tOpt3_R15	20	-1.78e-15
	press	2	different TOpt	sd1_tOpt3_R16_S1S2_treatment	No competition	sd1_tOpt3_R16	20	0
	press	2	different TOpt	sd1_tOpt3_R16_S1S3_treatment	No competition	sd1_tOpt3_R16	20	0
	press	2	different TOpt	sd1_tOpt3_R16_S1S4_treatment	No competition	sd1_tOpt3_R16	20	1.77636e-15
	press	2	different TOpt	sd1_tOpt3_R16_S1S5_treatment	No competition	sd1_tOpt3_R16	20	0
	press	2	different TOpt	sd1_tOpt3_R16_S2S3_treatment	No competition	sd1_tOpt3_R16	20	0
	press	2	different TOpt	sd1_tOpt3_R16_S2S4_treatment	No competition	sd1_tOpt3_R16	20	0
	press	2	different TOpt	sd1_tOpt3_R16_S2S5_treatment	No competition	sd1_tOpt3_R16	20	-8.88e-16
	press	2	different TOpt	sd1_tOpt3_R16_S3S4_treatment	No competition	sd1_tOpt3_R16	20	0
	press	2	different TOpt	sd1_tOpt3_R16_S3S5_treatment	No competition	sd1_tOpt3_R16	20	3.55271e-15
	press	2	different TOpt	sd1_tOpt3_R16_S4S5_treatment	No competition	sd1_tOpt3_R16	20	3.55271e-15
	press	3	different TOpt	sd1_tOpt3_R16_S1S2S3_treatment	No competition	sd1_tOpt3_R16	20	0
[truncated: 1,159 more rows]

## Sheet: Figure3a
	Figure 3a
	distType	nSpecies	communityID	runID	alpha_info	tOptValue	RD	devFromGrandMean
	fluctuation	2	sd1_tOpt3_R1	sd1_tOpt3_R1_S1S5_treatment	No competition	20	different TOpt	0
	fluctuation	2	sd1_tOpt3_R1	sd1_tOpt3_R1_S2S5_treatment	No competition	20	different TOpt	0
	fluctuation	2	sd1_tOpt3_R1	sd1_tOpt3_R1_S3S5_treatment	No competition	20	different TOpt	0
	fluctuation	2	sd1_tOpt3_R1	sd1_tOpt3_R1_S4S5_treatment	No competition	20	different TOpt	0
	fluctuation	2	sd1_tOpt3_R1	sd1_tOpt3_R1_S1S4_treatment	No competition	18.75	different TOpt	0
	fluctuation	2	sd1_tOpt3_R1	sd1_tOpt3_R1_S2S4_treatment	No competition	18.75	different TOpt	0
	fluctuation	2	sd1_tOpt3_R1	sd1_tOpt3_R1_S3S4_treatment	No competition	18.75	different TOpt	0
	fluctuation	2	sd1_tOpt3_R1	sd1_tOpt3_R1_S4S5_treatment	No competition	18.75	different TOpt	0
	fluctuation	2	sd1_tOpt3_R1	sd1_tOpt3_R1_S1S3_treatment	No competition	17.5	different TOpt	0
	fluctuation	2	sd1_tOpt3_R1	sd1_tOpt3_R1_S2S3_treatment	No competition	17.5	different TOpt	0
	fluctuation	2	sd1_tOpt3_R1	sd1_tOpt3_R1_S3S4_treatment	No competition	17.5	different TOpt	0
	fluctuation	2	sd1_tOpt3_R1	sd1_tOpt3_R1_S3S5_treatment	No competition	17.5	different TOpt	0
	fluctuation	2	sd1_tOpt3_R1	sd1_tOpt3_R1_S1S2_treatment	No competition	16.25	different TOpt	0
	fluctuation	2	sd1_tOpt3_R1	sd1_tOpt3_R1_S2S3_treatment	No competition	16.25	different TOpt	0
	fluctuation	2	sd1_tOpt3_R1	sd1_tOpt3_R1_S2S4_treatment	No competition	16.25	different TOpt	0
	fluctuation	2	sd1_tOpt3_R1	sd1_tOpt3_R1_S2S5_treatment	No competition	16.25	different TOpt	0
	fluctuation	2	sd1_tOpt3_R1	sd1_tOpt3_R1_S1S2_treatment	No competition	15	different TOpt	0
	fluctuation	2	sd1_tOpt3_R1	sd1_tOpt3_R1_S1S3_treatment	No competition	15	different TOpt	0
	fluctuation	2	sd1_tOpt3_R1	sd1_tOpt3_R1_S1S4_treatment	No competition	15	different TOpt	0
	fluctuation	2	sd1_tOpt3_R1	sd1_tOpt3_R1_S1S5_treatment	No competition	15	different TOpt	0
	fluctuation	2	sd1_tOpt3_R10	sd1_tOpt3_R10_S1S5_treatment	No competition	20	different TOpt	0
	fluctuation	2	sd1_tOpt3_R10	sd1_tOpt3_R10_S2S5_treatment	No competition	20	different TOpt	0
	fluctuation	2	sd1_tOpt3_R10	sd1_tOpt3_R10_S3S5_treatment	No competition	20	different TOpt	0
	fluctuation	2	sd1_tOpt3_R10	sd1_tOpt3_R10_S4S5_treatment	No competition	20	different TOpt	0
	fluctuation	2	sd1_tOpt3_R10	sd1_tOpt3_R10_S1S4_treatment	No competition	18.75	different TOpt	0
	fluctuation	2	sd1_tOpt3_R10	sd1_tOpt3_R10_S2S4_treatment	No competition	18.75	different TOpt	0
	fluctuation	2	sd1_tOpt3_R10	sd1_tOpt3_R10_S3S4_treatment	No competition	18.75	different TOpt	0
	fluctuation	2	sd1_tOpt3_R10	sd1_tOpt3_R10_S4S5_treatment	No competition	18.75	different TOpt	0
	fluctuation	2	sd1_tOpt3_R10	sd1_tOpt3_R10_S1S3_treatment	No competition	17.5	different TOpt	0
	fluctuation	2	sd1_tOpt3_R10	sd1_tOpt3_R10_S2S3_treatment	No competition	17.5	different TOpt	0
	fluctuation	2	sd1_tOpt3_R10	sd1_tOpt3_R10_S3S4_treatment	No competition	17.5	different TOpt	0
	fluctuation	2	sd1_tOpt3_R10	sd1_tOpt3_R10_S3S5_treatment	No competition	17.5	different TOpt	0
	fluctuation	2	sd1_tOpt3_R10	sd1_tOpt3_R10_S1S2_treatment	No competition	16.25	different TOpt	0
	fluctuation	2	sd1_tOpt3_R10	sd1_tOpt3_R10_S2S3_treatment	No competition	16.25	different TOpt	0
	fluctuation	2	sd1_tOpt3_R10	sd1_tOpt3_R10_S2S4_treatment	No competition	16.25	different TOpt	0
	fluctuation	2	sd1_tOpt3_R10	sd1_tOpt3_R10_S2S5_treatment	No competition	16.25	different TOpt	0
	fluctuation	2	sd1_tOpt3_R10	sd1_tOpt3_R10_S1S2_treatment	No competition	15	different TOpt	0
	fluctuation	2	sd1_tOpt3_R10	sd1_tOpt3_R10_S1S3_treatment	No competition	15	different TOpt	0
	fluctuation	2	sd1_tOpt3_R10	sd1_tOpt3_R10_S1S4_treatment	No competition	15	different TOpt	0
	fluctuation	2	sd1_tOpt3_R10	sd1_tOpt3_R10_S1S5_treatment	No competition	15	different TOpt	0
	fluctuation	2	sd1_tOpt3_R11	sd1_tOpt3_R11_S1S5_treatment	No competition	20	different TOpt	0
	fluctuation	2	sd1_tOpt3_R11	sd1_tOpt3_R11_S2S5_treatment	No competition	20	different TOpt	0
	fluctuation	2	sd1_tOpt3_R11	sd1_tOpt3_R11_S3S5_treatment	No competition	20	different TOpt	0
	fluctuation	2	sd1_tOpt3_R11	sd1_tOpt3_R11_S4S5_treatment	No competition	20	different TOpt	0
	fluctuation	2	sd1_tOpt3_R11	sd1_tOpt3_R11_S1S4_treatment	No competition	18.75	different TOpt	0
	fluctuation	2	sd1_tOpt3_R11	sd1_tOpt3_R11_S2S4_treatment	No competition	18.75	different TOpt	0
	fluctuation	2	sd1_tOpt3_R11	sd1_tOpt3_R11_S3S4_treatment	No competition	18.75	different TOpt	0
	fluctuation	2	sd1_tOpt3_R11	sd1_tOpt3_R11_S4S5_treatment	No competition	18.75	different TOpt	0
	fluctuation	2	sd1_tOpt3_R11	sd1_tOpt3_R11_S1S3_treatment	No competition	17.5	different TOpt	0
	fluctuation	2	sd1_tOpt3_R11	sd1_tOpt3_R11_S2S3_treatment	No competition	17.5	different TOpt	0
	fluctuation	2	sd1_tOpt3_R11	sd1_tOpt3_R11_S3S4_treatment	No competition	17.5	different TOpt	0
	fluctuation	2	sd1_tOpt3_R11	sd1_tOpt3_R11_S3S5_treatment	No competition	17.5	different TOpt	0
	fluctuation	2	sd1_tOpt3_R11	sd1_tOpt3_R11_S1S2_treatment	No competition	16.25	different TOpt	0
	fluctuation	2	sd1_tOpt3_R11	sd1_tOpt3_R11_S2S3_treatment	No competition	16.25	different TOpt	0
	fluctuation	2	sd1_tOpt3_R11	sd1_tOpt3_R11_S2S4_treatment	No competition	16.25	different TOpt	0
	fluctuation	2	sd1_tOpt3_R11	sd1_tOpt3_R11_S2S5_treatment	No competition	16.25	different TOpt	0
	fluctuation	2	sd1_tOpt3_R11	sd1_tOpt3_R11_S1S2_treatment	No competition	15	different TOpt	0
	fluctuation	2	sd1_tOpt3_R11	sd1_tOpt3_R11_S1S3_treatment	No competition	15	different TOpt	0
	fluctuation	2	sd1_tOpt3_R11	sd1_tOpt3_R11_S1S4_treatment	No competition	15	different TOpt	0
	fluctuation	2	sd1_tOpt3_R11	sd1_tOpt3_R11_S1S5_treatment	No competition	15	different TOpt	0
	fluctuation	2	sd1_tOpt3_R12	sd1_tOpt3_R12_S1S5_treatment	No competition	20	different TOpt	0
	fluctuation	2	sd1_tOpt3_R12	sd1_tOpt3_R12_S2S5_treatment	No competition	20	different TOpt	0
	fluctuation	2	sd1_tOpt3_R12	sd1_tOpt3_R12_S3S5_treatment	No competition	20	different TOpt	0
	fluctuation	2	sd1_tOpt3_R12	sd1_tOpt3_R12_S4S5_treatment	No competition	20	different TOpt	0
	fluctuation	2	sd1_tOpt3_R12	sd1_tOpt3_R12_S1S4_treatment	No competition	18.75	different TOpt	0
	fluctuation	2	sd1_tOpt3_R12	sd1_tOpt3_R12_S2S4_treatment	No competition	18.75	different TOpt	0
	fluctuation	2	sd1_tOpt3_R12	sd1_tOpt3_R12_S3S4_treatment	No competition	18.75	different TOpt	0
	fluctuation	2	sd1_tOpt3_R12	sd1_tOpt3_R12_S4S5_treatment	No competition	18.75	different TOpt	0
	fluctuation	2	sd1_tOpt3_R12	sd1_tOpt3_R12_S1S3_treatment	No competition	17.5	different TOpt	0
	fluctuation	2	sd1_tOpt3_R12	sd1_tOpt3_R12_S2S3_treatment	No competition	17.5	different TOpt	0
	fluctuation	2	sd1_tOpt3_R12	sd1_tOpt3_R12_S3S4_treatment	No competition	17.5	different TOpt	0
	fluctuation	2	sd1_tOpt3_R12	sd1_tOpt3_R12_S3S5_treatment	No competition	17.5	different TOpt	0
	fluctuation	2	sd1_tOpt3_R12	sd1_tOpt3_R12_S1S2_treatment	No competition	16.25	different TOpt	0
	fluctuation	2	sd1_tOpt3_R12	sd1_tOpt3_R12_S2S3_treatment	No competition	16.25	different TOpt	0
	fluctuation	2	sd1_tOpt3_R12	sd1_tOpt3_R12_S2S4_treatment	No competition	16.25	different TOpt	0
	fluctuation	2	sd1_tOpt3_R12	sd1_tOpt3_R12_S2S5_treatment	No competition	16.25	different TOpt	0
	fluctuation	2	sd1_tOpt3_R12	sd1_tOpt3_R12_S1S2_treatment	No competition	15	different TOpt	0
	fluctuation	2	sd1_tOpt3_R12	sd1_tOpt3_R12_S1S3_treatment	No competition	15	different TOpt	0
	fluctuation	2	sd1_tOpt3_R12	sd1_tOpt3_R12_S1S4_treatment	No competition	15	different TOpt	0
	fluctuation	2	sd1_tOpt3_R12	sd1_tOpt3_R12_S1S5_treatment	No competition	15	different TOpt	0
	fluctuation	2	sd1_tOpt3_R13	sd1_tOpt3_R13_S1S5_treatment	No competition	20	different TOpt	0
	fluctuation	2	sd1_tOpt3_R13	sd1_tOpt3_R13_S2S5_treatment	No competition	20	different TOpt	0
	fluctuation	2	sd1_tOpt3_R13	sd1_tOpt3_R13_S3S5_treatment	No competition	20	different TOpt	0
	fluctuation	2	sd1_tOpt3_R13	sd1_tOpt3_R13_S4S5_treatment	No competition	20	different TOpt	0
	fluctuation	2	sd1_tOpt3_R13	sd1_tOpt3_R13_S1S4_treatment	No competition	18.75	different TOpt	0
	fluctuation	2	sd1_tOpt3_R13	sd1_tOpt3_R13_S2S4_treatment	No competition	18.75	different TOpt	0
	fluctuation	2	sd1_tOpt3_R13	sd1_tOpt3_R13_S3S4_treatment	No competition	18.75	different TOpt	0
	fluctuation	2	sd1_tOpt3_R13	sd1_tOpt3_R13_S4S5_treatment	No competition	18.75	different TOpt	0
	fluctuation	2	sd1_tOpt3_R13	sd1_tOpt3_R13_S1S3_treatment	No competition	17.5	different TOpt	0
	fluctuation	2	sd1_tOpt3_R13	sd1_tOpt3_R13_S2S3_treatment	No competition	17.5	different TOpt	0
	fluctuation	2	sd1_tOpt3_R13	sd1_tOpt3_R13_S3S4_treatment	No competition	17.5	different TOpt	0
	fluctuation	2	sd1_tOpt3_R13	sd1_tOpt3_R13_S3S5_treatment	No competition	17.5	different TOpt	0
	fluctuation	2	sd1_tOpt3_R13	sd1_tOpt3_R13_S1S2_treatment	No competition	16.25	different TOpt	0
	fluctuation	2	sd1_tOpt3_R13	sd1_tOpt3_R13_S2S3_treatment	No competition	16.25	different TOpt	0
	fluctuation	2	sd1_tOpt3_R13	sd1_tOpt3_R13_S2S4_treatment	No competition	16.25	different TOpt	0
	fluctuation	2	sd1_tOpt3_R13	sd1_tOpt3_R13_S2S5_treatment	No competition	16.25	different TOpt	0
	fluctuation	2	sd1_tOpt3_R13	sd1_tOpt3_R13_S1S2_treatment	No competition	15	different TOpt	0
	fluctuation	2	sd1_tOpt3_R13	sd1_tOpt3_R13_S1S3_treatment	No competition	15	different TOpt	0
	fluctuation	2	sd1_tOpt3_R13	sd1_tOpt3_R13_S1S4_treatment	No competition	15	different TOpt	0
	fluctuation	2	sd1_tOpt3_R13	sd1_tOpt3_R13_S1S5_treatment	No competition	15	different TOpt	0
	fluctuation	2	sd1_tOpt3_R14	sd1_tOpt3_R14_S1S5_treatment	No competition	20	different TOpt	0
	fluctuation	2	sd1_tOpt3_R14	sd1_tOpt3_R14_S2S5_treatment	No competition	20	different TOpt	0
	fluctuation	2	sd1_tOpt3_R14	sd1_tOpt3_R14_S3S5_treatment	No competition	20	different TOpt	0
	fluctuation	2	sd1_tOpt3_R14	sd1_tOpt3_R14_S4S5_treatment	No competition	20	different TOpt	0
	fluctuation	2	sd1_tOpt3_R14	sd1_tOpt3_R14_S1S4_treatment	No competition	18.75	different TOpt	0
	fluctuation	2	sd1_tOpt3_R14	sd1_tOpt3_R14_S2S4_treatment	No competition	18.75	different TOpt	0
	fluctuation	2	sd1_tOpt3_R14	sd1_tOpt3_R14_S3S4_treatment	No competition	18.75	different TOpt	0
	fluctuation	2	sd1_tOpt3_R14	sd1_tOpt3_R14_S4S5_treatment	No competition	18.75	different TOpt	0
	fluctuation	2	sd1_tOpt3_R14	sd1_tOpt3_R14_S1S3_treatment	No competition	17.5	different TOpt	0
	fluctuation	2	sd1_tOpt3_R14	sd1_tOpt3_R14_S2S3_treatment	No competition	17.5	different TOpt	0
	fluctuation	2	sd1_tOpt3_R14	sd1_tOpt3_R14_S3S4_treatment	No competition	17.5	different TOpt	0
	fluctuation	2	sd1_tOpt3_R14	sd1_tOpt3_R14_S3S5_treatment	No competition	17.5	different TOpt	0
	fluctuation	2	sd1_tOpt3_R14	sd1_tOpt3_R14_S1S2_treatment	No competition	16.25	different TOpt	0
	fluctuation	2	sd1_tOpt3_R14	sd1_tOpt3_R14_S2S3_treatment	No competition	16.25	different TOpt	0
	fluctuation	2	sd1_tOpt3_R14	sd1_tOpt3_R14_S2S4_treatment	No competition	16.25	different TOpt	0
	fluctuation	2	sd1_tOpt3_R14	sd1_tOpt3_R14_S2S5_treatment	No competition	16.25	different TOpt	0
	fluctuation	2	sd1_tOpt3_R14	sd1_tOpt3_R14_S1S2_treatment	No competition	15	different TOpt	0
	fluctuation	2	sd1_tOpt3_R14	sd1_tOpt3_R14_S1S3_treatment	No competition	15	different TOpt	0
	fluctuation	2	sd1_tOpt3_R14	sd1_tOpt3_R14_S1S4_treatment	No competition	15	different TOpt	0
	fluctuation	2	sd1_tOpt3_R14	sd1_tOpt3_R14_S1S5_treatment	No competition	15	different TOpt	0
	fluctuation	2	sd1_tOpt3_R15	sd1_tOpt3_R15_S1S5_treatment	No competition	20	different TOpt	0
	fluctuation	2	sd1_tOpt3_R15	sd1_tOpt3_R15_S2S5_treatment	No competition	20	different TOpt	0
	fluctuation	2	sd1_tOpt3_R15	sd1_tOpt3_R15_S3S5_treatment	No competition	20	different TOpt	0
	fluctuation	2	sd1_tOpt3_R15	sd1_tOpt3_R15_S4S5_treatment	No competition	20	different TOpt	0
	fluctuation	2	sd1_tOpt3_R15	sd1_tOpt3_R15_S1S4_treatment	No competition	18.75	different TOpt	0
	fluctuation	2	sd1_tOpt3_R15	sd1_tOpt3_R15_S2S4_treatment	No competition	18.75	different TOpt	0
	fluctuation	2	sd1_tOpt3_R15	sd1_tOpt3_R15_S3S4_treatment	No competition	18.75	different TOpt	0
	fluctuation	2	sd1_tOpt3_R15	sd1_tOpt3_R15_S4S5_treatment	No competition	18.75	different TOpt	0
	fluctuation	2	sd1_tOpt3_R15	sd1_tOpt3_R15_S1S3_treatment	No competition	17.5	different TOpt	0
	fluctuation	2	sd1_tOpt3_R15	sd1_tOpt3_R15_S2S3_treatment	No competition	17.5	different TOpt	0
	fluctuation	2	sd1_tOpt3_R15	sd1_tOpt3_R15_S3S4_treatment	No competition	17.5	different TOpt	0
	fluctuation	2	sd1_tOpt3_R15	sd1_tOpt3_R15_S3S5_treatment	No competition	17.5	different TOpt	0
	fluctuation	2	sd1_tOpt3_R15	sd1_tOpt3_R15_S1S2_treatment	No competition	16.25	different TOpt	0
	fluctuation	2	sd1_tOpt3_R15	sd1_tOpt3_R15_S2S3_treatment	No competition	16.25	different TOpt	0
	fluctuation	2	sd1_tOpt3_R15	sd1_tOpt3_R15_S2S4_treatment	No competition	16.25	different TOpt	0
	fluctuation	2	sd1_tOpt3_R15	sd1_tOpt3_R15_S2S5_treatment	No competition	16.25	different TOpt	0
	fluctuation	2	sd1_tOpt3_R15	sd1_tOpt3_R15_S1S2_treatment	No competition	15	different TOpt	0
	fluctuation	2	sd1_tOpt3_R15	sd1_tOpt3_R15_S1S3_treatment	No competition	15	different TOpt	0
	fluctuation	2	sd1_tOpt3_R15	sd1_tOpt3_R15_S1S4_treatment	No competition	15	different TOpt	0
	fluctuation	2	sd1_tOpt3_R15	sd1_tOpt3_R15_S1S5_treatment	No competition	15	different TOpt	0
	fluctuation	2	sd1_tOpt3_R16	sd1_tOpt3_R16_S1S5_treatment	No competition	20	different TOpt	0
	fluctuation	2	sd1_tOpt3_R16	sd1_tOpt3_R16_S2S5_treatment	No competition	20	different TOpt	0
	fluctuation	2	sd1_tOpt3_R16	sd1_tOpt3_R16_S3S5_treatment	No competition	20	different TOpt	0
	fluctuation	2	sd1_tOpt3_R16	sd1_tOpt3_R16_S4S5_treatment	No competition	20	different TOpt	0
	fluctuation	2	sd1_tOpt3_R16	sd1_tOpt3_R16_S1S4_treatment	No competition	18.75	different TOpt	0
	fluctuation	2	sd1_tOpt3_R16	sd1_tOpt3_R16_S2S4_treatment	No competition	18.75	different TOpt	0
	fluctuation	2	sd1_tOpt3_R16	sd1_tOpt3_R16_S3S4_treatment	No competition	18.75	different TOpt	0
	fluctuation	2	sd1_tOpt3_R16	sd1_tOpt3_R16_S4S5_treatment	No competition	18.75	different TOpt	0
	fluctuation	2	sd1_tOpt3_R16	sd1_tOpt3_R16_S1S3_treatment	No competition	17.5	different TOpt	0
	fluctuation	2	sd1_tOpt3_R16	sd1_tOpt3_R16_S2S3_treatment	No competition	17.5	different TOpt	0
	fluctuation	2	sd1_tOpt3_R16	sd1_tOpt3_R16_S3S4_treatment	No competition	17.5	different TOpt	0
	fluctuation	2	sd1_tOpt3_R16	sd1_tOpt3_R16_S3S5_treatment	No competition	17.5	different TOpt	0
	fluctuation	2	sd1_tOpt3_R16	sd1_tOpt3_R16_S1S2_treatment	No competition	16.25	different TOpt	0
	fluctuation	2	sd1_tOpt3_R16	sd1_tOpt3_R16_S2S3_treatment	No competition	16.25	different TOpt	0
	fluctuation	2	sd1_tOpt3_R16	sd1_tOpt3_R16_S2S4_treatment	No competition	16.25	different TOpt	0
	fluctuation	2	sd1_tOpt3_R16	sd1_tOpt3_R16_S2S5_treatment	No competition	16.25	different TOpt	0
	fluctuation	2	sd1_tOpt3_R16	sd1_tOpt3_R16_S1S2_treatment	No competition	15	different TOpt	0
	fluctuation	2	sd1_tOpt3_R16	sd1_tOpt3_R16_S1S3_treatment	No competition	15	different TOpt	0
	fluctuation	2	sd1_tOpt3_R16	sd1_tOpt3_R16_S1S4_treatment	No competition	15	different TOpt	0
	fluctuation	2	sd1_tOpt3_R16	sd1_tOpt3_R16_S1S5_treatment	No competition	15	different TOpt	0
	fluctuation	2	sd1_tOpt3_R17	sd1_tOpt3_R17_S1S5_treatment	No competition	20	different TOpt	0
	fluctuation	2	sd1_tOpt3_R17	sd1_tOpt3_R17_S2S5_treatment	No competition	20	different TOpt	0
	fluctuation	2	sd1_tOpt3_R17	sd1_tOpt3_R17_S3S5_treatment	No competition	20	different TOpt	0
	fluctuation	2	sd1_tOpt3_R17	sd1_tOpt3_R17_S4S5_treatment	No competition	20	different TOpt	0
	fluctuation	2	sd1_tOpt3_R17	sd1_tOpt3_R17_S1S4_treatment	No competition	18.75	different TOpt	0
	fluctuation	2	sd1_tOpt3_R17	sd1_tOpt3_R17_S2S4_treatment	No competition	18.75	different TOpt	0
	fluctuation	2	sd1_tOpt3_R17	sd1_tOpt3_R17_S3S4_treatment	No competition	18.75	different TOpt	0
	fluctuation	2	sd1_tOpt3_R17	sd1_tOpt3_R17_S4S5_treatment	No competition	18.75	different TOpt	0
	fluctuation	2	sd1_tOpt3_R17	sd1_tOpt3_R17_S1S3_treatment	No competition	17.5	different TOpt	0
	fluctuation	2	sd1_tOpt3_R17	sd1_tOpt3_R17_S2S3_treatment	No competition	17.5	different TOpt	0
	fluctuation	2	sd1_tOpt3_R17	sd1_tOpt3_R17_S3S4_treatment	No competition	17.5	different TOpt	0
	fluctuation	2	sd1_tOpt3_R17	sd1_tOpt3_R17_S3S5_treatment	No competition	17.5	different TOpt	0
	fluctuation	2	sd1_tOpt3_R17	sd1_tOpt3_R17_S1S2_treatment	No competition	16.25	different TOpt	0
	fluctuation	2	sd1_tOpt3_R17	sd1_tOpt3_R17_S2S3_treatment	No competition	16.25	different TOpt	0
	fluctuation	2	sd1_tOpt3_R17	sd1_tOpt3_R17_S2S4_treatment	No competition	16.25	different TOpt	0
	fluctuation	2	sd1_tOpt3_R17	sd1_tOpt3_R17_S2S5_treatment	No competition	16.25	different TOpt	0
	fluctuation	2	sd1_tOpt3_R17	sd1_tOpt3_R17_S1S2_treatment	No competition	15	different TOpt	0
	fluctuation	2	sd1_tOpt3_R17	sd1_tOpt3_R17_S1S3_treatment	No competition	15	different TOpt	0
	fluctuation	2	sd1_tOpt3_R17	sd1_tOpt3_R17_S1S4_treatment	No competition	15	different TOpt	0
	fluctuation	2	sd1_tOpt3_R17	sd1_tOpt3_R17_S1S5_treatment	No competition	15	different TOpt	0
	fluctuation	2	sd1_tOpt3_R18	sd1_tOpt3_R18_S1S5_treatment	No competition	20	different TOpt	0
	fluctuation	2	sd1_tOpt3_R18	sd1_tOpt3_R18_S2S5_treatment	No competition	20	different TOpt	0
	fluctuation	2	sd1_tOpt3_R18	sd1_tOpt3_R18_S3S5_treatment	No competition	20	different TOpt	0
	fluctuation	2	sd1_tOpt3_R18	sd1_tOpt3_R18_S4S5_treatment	No competition	20	different TOpt	0
	fluctuation	2	sd1_tOpt3_R18	sd1_tOpt3_R18_S1S4_treatment	No competition	18.75	different TOpt	0
	fluctuation	2	sd1_tOpt3_R18	sd1_tOpt3_R18_S2S4_treatment	No competition	18.75	different TOpt	0
	fluctuation	2	sd1_tOpt3_R18	sd1_tOpt3_R18_S3S4_treatment	No competition	18.75	different TOpt	0
	fluctuation	2	sd1_tOpt3_R18	sd1_tOpt3_R18_S4S5_treatment	No competition	18.75	different TOpt	0
	fluctuation	2	sd1_tOpt3_R18	sd1_tOpt3_R18_S1S3_treatment	No competition	17.5	different TOpt	0
	fluctuation	2	sd1_tOpt3_R18	sd1_tOpt3_R18_S2S3_treatment	No competition	17.5	different TOpt	0
	fluctuation	2	sd1_tOpt3_R18	sd1_tOpt3_R18_S3S4_treatment	No competition	17.5	different TOpt	0
	fluctuation	2	sd1_tOpt3_R18	sd1_tOpt3_R18_S3S5_treatment	No competition	17.5	different TOpt	0
	fluctuation	2	sd1_tOpt3_R18	sd1_tOpt3_R18_S1S2_treatment	No competition	16.25	different TOpt	0
	fluctuation	2	sd1_tOpt3_R18	sd1_tOpt3_R18_S2S3_treatment	No competition	16.25	different TOpt	0
	fluctuation	2	sd1_tOpt3_R18	sd1_tOpt3_R18_S2S4_treatment	No competition	16.25	different TOpt	0
	fluctuation	2	sd1_tOpt3_R18	sd1_tOpt3_R18_S2S5_treatment	No competition	16.25	different TOpt	0
	fluctuation	2	sd1_tOpt3_R18	sd1_tOpt3_R18_S1S2_treatment	No competition	15	different TOpt	0
	fluctuation	2	sd1_tOpt3_R18	sd1_tOpt3_R18_S1S3_treatment	No competition	15	different TOpt	0
	fluctuation	2	sd1_tOpt3_R18	sd1_tOpt3_R18_S1S4_treatment	No competition	15	different TOpt	0
	fluctuation	2	sd1_tOpt3_R18	sd1_tOpt3_R18_S1S5_treatment	No competition	15	different TOpt	0
	fluctuation	2	sd1_tOpt3_R19	sd1_tOpt3_R19_S1S5_treatment	No competition	20	different TOpt	0
	fluctuation	2	sd1_tOpt3_R19	sd1_tOpt3_R19_S2S5_treatment	No competition	20	different TOpt	0
	fluctuation	2	sd1_tOpt3_R19	sd1_tOpt3_R19_S3S5_treatment	No competition	20	different TOpt	0
	fluctuation	2	sd1_tOpt3_R19	sd1_tOpt3_R19_S4S5_treatment	No competition	20	different TOpt	0
	fluctuation	2	sd1_tOpt3_R19	sd1_tOpt3_R19_S1S4_treatment	No competition	18.75	different TOpt	0
	fluctuation	2	sd1_tOpt3_R19	sd1_tOpt3_R19_S2S4_treatment	No competition	18.75	different TOpt	0
	fluctuation	2	sd1_tOpt3_R19	sd1_tOpt3_R19_S3S4_treatment	No competition	18.75	different TOpt	0
	fluctuation	2	sd1_tOpt3_R19	sd1_tOpt3_R19_S4S5_treatment	No competition	18.75	different TOpt	0
	fluctuation	2	sd1_tOpt3_R19	sd1_tOpt3_R19_S1S3_treatment	No competition	17.5	different TOpt	0
	fluctuation	2	sd1_tOpt3_R19	sd1_tOpt3_R19_S2S3_treatment	No competition	17.5	different TOpt	0
	fluctuation	2	sd1_tOpt3_R19	sd1_tOpt3_R19_S3S4_treatment	No competition	17.5	different TOpt	0
	fluctuation	2	sd1_tOpt3_R19	sd1_tOpt3_R19_S3S5_treatment	No competition	17.5	different TOpt	0
	fluctuation	2	sd1_tOpt3_R19	sd1_tOpt3_R19_S1S2_treatment	No competition	16.25	different TOpt	0
	fluctuation	2	sd1_tOpt3_R19	sd1_tOpt3_R19_S2S3_treatment	No competition	16.25	different TOpt	0
	fluctuation	2	sd1_tOpt3_R19	sd1_tOpt3_R19_S2S4_treatment	No competition	16.25	different TOpt	0
	fluctuation	2	sd1_tOpt3_R19	sd1_tOpt3_R19_S2S5_treatment	No competition	16.25	different TOpt	0
	fluctuation	2	sd1_tOpt3_R19	sd1_tOpt3_R19_S1S2_treatment	No competition	15	different TOpt	0
	fluctuation	2	sd1_tOpt3_R19	sd1_tOpt3_R19_S1S3_treatment	No competition	15	different TOpt	0
	fluctuation	2	sd1_tOpt3_R19	sd1_tOpt3_R19_S1S4_treatment	No competition	15	different TOpt	0
	fluctuation	2	sd1_tOpt3_R19	sd1_tOpt3_R19_S1S5_treatment	No competition	15	different TOpt	0
	fluctuation	2	sd1_tOpt3_R2	sd1_tOpt3_R2_S1S5_treatment	No competition	20	different TOpt	0
	fluctuation	2	sd1_tOpt3_R2	sd1_tOpt3_R2_S2S5_treatment	No competition	20	different TOpt	0
	fluctuation	2	sd1_tOpt3_R2	sd1_tOpt3_R2_S3S5_treatment	No competition	20	different TOpt	0
	fluctuation	2	sd1_tOpt3_R2	sd1_tOpt3_R2_S4S5_treatment	No competition	20	different TOpt	0
	fluctuation	2	sd1_tOpt3_R2	sd1_tOpt3_R2_S1S4_treatment	No competition	18.75	different TOpt	0
	fluctuation	2	sd1_tOpt3_R2	sd1_tOpt3_R2_S2S4_treatment	No competition	18.75	different TOpt	0
	fluctuation	2	sd1_tOpt3_R2	sd1_tOpt3_R2_S3S4_treatment	No competition	18.75	different TOpt	0
	fluctuation	2	sd1_tOpt3_R2	sd1_tOpt3_R2_S4S5_treatment	No competition	18.75	different TOpt	0
	fluctuation	2	sd1_tOpt3_R2	sd1_tOpt3_R2_S1S3_treatment	No competition	17.5	different TOpt	0
	fluctuation	2	sd1_tOpt3_R2	sd1_tOpt3_R2_S2S3_treatment	No competition	17.5	different TOpt	0
	fluctuation	2	sd1_tOpt3_R2	sd1_tOpt3_R2_S3S4_treatment	No competition	17.5	different TOpt	0
	fluctuation	2	sd1_tOpt3_R2	sd1_tOpt3_R2_S3S5_treatment	No competition	17.5	different TOpt	0
	fluctuation	2	sd1_tOpt3_R2	sd1_tOpt3_R2_S1S2_treatment	No competition	16.25	different TOpt	0
	fluctuation	2	sd1_tOpt3_R2	sd1_tOpt3_R2_S2S3_treatment	No competition	16.25	different TOpt	0
	fluctuation	2	sd1_tOpt3_R2	sd1_tOpt3_R2_S2S4_treatment	No competition	16.25	different TOpt	0
	fluctuation	2	sd1_tOpt3_R2	sd1_tOpt3_R2_S2S5_treatment	No competition	16.25	different TOpt	0
	fluctuation	2	sd1_tOpt3_R2	sd1_tOpt3_R2_S1S2_treatment	No competition	15	different TOpt	0
	fluctuation	2	sd1_tOpt3_R2	sd1_tOpt3_R2_S1S3_treatment	No competition	15	different TOpt	0
	fluctuation	2	sd1_tOpt3_R2	sd1_tOpt3_R2_S1S4_treatment	No competition	15	different TOpt	0
	fluctuation	2	sd1_tOpt3_R2	sd1_tOpt3_R2_S1S5_treatment	No competition	15	different TOpt	0
	fluctuation	2	sd1_tOpt3_R20	sd1_tOpt3_R20_S1S5_treatment	No competition	20	different TOpt	0
	fluctuation	2	sd1_tOpt3_R20	sd1_tOpt3_R20_S2S5_treatment	No competition	20	different TOpt	0
	fluctuation	2	sd1_tOpt3_R20	sd1_tOpt3_R20_S3S5_treatment	No competition	20	different TOpt	0
	fluctuation	2	sd1_tOpt3_R20	sd1_tOpt3_R20_S4S5_treatment	No competition	20	different TOpt	0
	fluctuation	2	sd1_tOpt3_R20	sd1_tOpt3_R20_S1S4_treatment	No competition	18.75	different TOpt	0
	fluctuation	2	sd1_tOpt3_R20	sd1_tOpt3_R20_S2S4_treatment	No competition	18.75	different TOpt	0
	fluctuation	2	sd1_tOpt3_R20	sd1_tOpt3_R20_S3S4_treatment	No competition	18.75	different TOpt	0
	fluctuation	2	sd1_tOpt3_R20	sd1_tOpt3_R20_S4S5_treatment	No competition	18.75	different TOpt	0
	fluctuation	2	sd1_tOpt3_R20	sd1_tOpt3_R20_S1S3_treatment	No competition	17.5	different TOpt	0
	fluctuation	2	sd1_tOpt3_R20	sd1_tOpt3_R20_S2S3_treatment	No competition	17.5	different TOpt	0
	fluctuation	2	sd1_tOpt3_R20	sd1_tOpt3_R20_S3S4_treatment	No competition	17.5	different TOpt	0
	fluctuation	2	sd1_tOpt3_R20	sd1_tOpt3_R20_S3S5_treatment	No competition	17.5	different TOpt	0
	fluctuation	2	sd1_tOpt3_R20	sd1_tOpt3_R20_S1S2_treatment	No competition	16.25	different TOpt	0
	fluctuation	2	sd1_tOpt3_R20	sd1_tOpt3_R20_S2S3_treatment	No competition	16.25	different TOpt	0
	fluctuation	2	sd1_tOpt3_R20	sd1_tOpt3_R20_S2S4_treatment	No competition	16.25	different TOpt	0
	fluctuation	2	sd1_tOpt3_R20	sd1_tOpt3_R20_S2S5_treatment	No competition	16.25	different TOpt	0
	fluctuation	2	sd1_tOpt3_R20	sd1_tOpt3_R20_S1S2_treatment	No competition	15	different TOpt	0
	fluctuation	2	sd1_tOpt3_R20	sd1_tOpt3_R20_S1S3_treatment	No competition	15	different TOpt	0
	fluctuation	2	sd1_tOpt3_R20	sd1_tOpt3_R20_S1S4_treatment	No competition	15	different TOpt	0
	fluctuation	2	sd1_tOpt3_R20	sd1_tOpt3_R20_S1S5_treatment	No competition	15	different TOpt	0
	fluctuation	2	sd1_tOpt3_R3	sd1_tOpt3_R3_S1S5_treatment	No competition	20	different TOpt	0
	fluctuation	2	sd1_tOpt3_R3	sd1_tOpt3_R3_S2S5_treatment	No competition	20	different TOpt	0
	fluctuation	2	sd1_tOpt3_R3	sd1_tOpt3_R3_S3S5_treatment	No competition	20	different TOpt	0
	fluctuation	2	sd1_tOpt3_R3	sd1_tOpt3_R3_S4S5_treatment	No competition	20	different TOpt	0
	fluctuation	2	sd1_tOpt3_R3	sd1_tOpt3_R3_S1S4_treatment	No competition	18.75	different TOpt	0
	fluctuation	2	sd1_tOpt3_R3	sd1_tOpt3_R3_S2S4_treatment	No competition	18.75	different TOpt	0
	fluctuation	2	sd1_tOpt3_R3	sd1_tOpt3_R3_S3S4_treatment	No competition	18.75	different TOpt	0
	fluctuation	2	sd1_tOpt3_R3	sd1_tOpt3_R3_S4S5_treatment	No competition	18.75	different TOpt	0
	fluctuation	2	sd1_tOpt3_R3	sd1_tOpt3_R3_S1S3_treatment	No competition	17.5	different TOpt	0
	fluctuation	2	sd1_tOpt3_R3	sd1_tOpt3_R3_S2S3_treatment	No competition	17.5	different TOpt	0
	fluctuation	2	sd1_tOpt3_R3	sd1_tOpt3_R3_S3S4_treatment	No competition	17.5	different TOpt	0
	fluctuation	2	sd1_tOpt3_R3	sd1_tOpt3_R3_S3S5_treatment	No competition	17.5	different TOpt	0
	fluctuation	2	sd1_tOpt3_R3	sd1_tOpt3_R3_S1S2_treatment	No competition	16.25	different TOpt	0
	fluctuation	2	sd1_tOpt3_R3	sd1_tOpt3_R3_S2S3_treatment	No competition	16.25	different TOpt	0
	fluctuation	2	sd1_tOpt3_R3	sd1_tOpt3_R3_S2S4_treatment	No competition	16.25	different TOpt	0
	fluctuation	2	sd1_tOpt3_R3	sd1_tOpt3_R3_S2S5_treatment	No competition	16.25	different TOpt	0
	fluctuation	2	sd1_tOpt3_R3	sd1_tOpt3_R3_S1S2_treatment	No competition	15	different TOpt	0
	fluctuation	2	sd1_tOpt3_R3	sd1_tOpt3_R3_S1S3_treatment	No competition	15	different TOpt	0
	fluctuation	2	sd1_tOpt3_R3	sd1_tOpt3_R3_S1S4_treatment	No competition	15	different TOpt	0
	fluctuation	2	sd1_tOpt3_R3	sd1_tOpt3_R3_S1S5_treatment	No competition	15	different TOpt	0
	fluctuation	2	sd1_tOpt3_R4	sd1_tOpt3_R4_S1S5_treatment	No competition	20	different TOpt	0
	fluctuation	2	sd1_tOpt3_R4	sd1_tOpt3_R4_S2S5_treatment	No competition	20	different TOpt	0
	fluctuation	2	sd1_tOpt3_R4	sd1_tOpt3_R4_S3S5_treatment	No competition	20	different TOpt	0
	fluctuation	2	sd1_tOpt3_R4	sd1_tOpt3_R4_S4S5_treatment	No competition	20	different TOpt	0
	fluctuation	2	sd1_tOpt3_R4	sd1_tOpt3_R4_S1S4_treatment	No competition	18.75	different TOpt	0
	fluctuation	2	sd1_tOpt3_R4	sd1_tOpt3_R4_S2S4_treatment	No competition	18.75	different TOpt	0
	fluctuation	2	sd1_tOpt3_R4	sd1_tOpt3_R4_S3S4_treatment	No competition	18.75	different TOpt	0
	fluctuation	2	sd1_tOpt3_R4	sd1_tOpt3_R4_S4S5_treatment	No competition	18.75	different TOpt	0
	fluctuation	2	sd1_tOpt3_R4	sd1_tOpt3_R4_S1S3_treatment	No competition	17.5	different TOpt	0
	fluctuation	2	sd1_tOpt3_R4	sd1_tOpt3_R4_S2S3_treatment	No competition	17.5	different TOpt	0
	fluctuation	2	sd1_tOpt3_R4	sd1_tOpt3_R4_S3S4_treatment	No competition	17.5	different TOpt	0
	fluctuation	2	sd1_tOpt3_R4	sd1_tOpt3_R4_S3S5_treatment	No competition	17.5	different TOpt	0
	fluctuation	2	sd1_tOpt3_R4	sd1_tOpt3_R4_S1S2_treatment	No competition	16.25	different TOpt	0
	fluctuation	2	sd1_tOpt3_R4	sd1_tOpt3_R4_S2S3_treatment	No competition	16.25	different TOpt	0
	fluctuation	2	sd1_tOpt3_R4	sd1_tOpt3_R4_S2S4_treatment	No competition	16.25	different TOpt	0
	fluctuation	2	sd1_tOpt3_R4	sd1_tOpt3_R4_S2S5_treatment	No competition	16.25	different TOpt	0
	fluctuation	2	sd1_tOpt3_R4	sd1_tOpt3_R4_S1S2_treatment	No competition	15	different TOpt	0
	fluctuation	2	sd1_tOpt3_R4	sd1_tOpt3_R4_S1S3_treatment	No competition	15	different TOpt	0
	fluctuation	2	sd1_tOpt3_R4	sd1_tOpt3_R4_S1S4_treatment	No competition	15	different TOpt	0
	fluctuation	2	sd1_tOpt3_R4	sd1_tOpt3_R4_S1S5_treatment	No competition	15	different TOpt	0
	fluctuation	2	sd1_tOpt3_R5	sd1_tOpt3_R5_S1S5_treatment	No competition	20	different TOpt	0
	fluctuation	2	sd1_tOpt3_R5	sd1_tOpt3_R5_S2S5_treatment	No competition	20	different TOpt	0
	fluctuation	2	sd1_tOpt3_R5	sd1_tOpt3_R5_S3S5_treatment	No competition	20	different TOpt	0
	fluctuation	2	sd1_tOpt3_R5	sd1_tOpt3_R5_S4S5_treatment	No competition	20	different TOpt	0
	fluctuation	2	sd1_tOpt3_R5	sd1_tOpt3_R5_S1S4_treatment	No competition	18.75	different TOpt	0
	fluctuation	2	sd1_tOpt3_R5	sd1_tOpt3_R5_S2S4_treatment	No competition	18.75	different TOpt	0
	fluctuation	2	sd1_tOpt3_R5	sd1_tOpt3_R5_S3S4_treatment	No competition	18.75	different TOpt	0
	fluctuation	2	sd1_tOpt3_R5	sd1_tOpt3_R5_S4S5_treatment	No competition	18.75	different TOpt	0
	fluctuation	2	sd1_tOpt3_R5	sd1_tOpt3_R5_S1S3_treatment	No competition	17.5	different TOpt	0
	fluctuation	2	sd1_tOpt3_R5	sd1_tOpt3_R5_S2S3_treatment	No competition	17.5	different TOpt	0
	fluctuation	2	sd1_tOpt3_R5	sd1_tOpt3_R5_S3S4_treatment	No competition	17.5	different TOpt	0
	fluctuation	2	sd1_tOpt3_R5	sd1_tOpt3_R5_S3S5_treatment	No competition	17.5	different TOpt	0
	fluctuation	2	sd1_tOpt3_R5	sd1_tOpt3_R5_S1S2_treatment	No competition	16.25	different TOpt	0
	fluctuation	2	sd1_tOpt3_R5	sd1_tOpt3_R5_S2S3_treatment	No competition	16.25	different TOpt	0
	fluctuation	2	sd1_tOpt3_R5	sd1_tOpt3_R5_S2S4_treatment	No competition	16.25	different TOpt	0
	fluctuation	2	sd1_tOpt3_R5	sd1_tOpt3_R5_S2S5_treatment	No competition	16.25	different TOpt	0
	fluctuation	2	sd1_tOpt3_R5	sd1_tOpt3_R5_S1S2_treatment	No competition	15	different TOpt	0
	fluctuation	2	sd1_tOpt3_R5	sd1_tOpt3_R5_S1S3_treatment	No competition	15	different TOpt	0
	fluctuation	2	sd1_tOpt3_R5	sd1_tOpt3_R5_S1S4_treatment	No competition	15	different TOpt	0
	fluctuation	2	sd1_tOpt3_R5	sd1_tOpt3_R5_S1S5_treatment	No competition	15	different TOpt	0
	fluctuation	2	sd1_tOpt3_R6	sd1_tOpt3_R6_S1S5_treatment	No competition	20	different TOpt	0
	fluctuation	2	sd1_tOpt3_R6	sd1_tOpt3_R6_S2S5_treatment	No competition	20	different TOpt	0
	fluctuation	2	sd1_tOpt3_R6	sd1_tOpt3_R6_S3S5_treatment	No competition	20	different TOpt	0
	fluctuation	2	sd1_tOpt3_R6	sd1_tOpt3_R6_S4S5_treatment	No competition	20	different TOpt	0
	fluctuation	2	sd1_tOpt3_R6	sd1_tOpt3_R6_S1S4_treatment	No competition	18.75	different TOpt	0
	fluctuation	2	sd1_tOpt3_R6	sd1_tOpt3_R6_S2S4_treatment	No competition	18.75	different TOpt	0
	fluctuation	2	sd1_tOpt3_R6	sd1_tOpt3_R6_S3S4_treatment	No competition	18.75	different TOpt	0
	fluctuation	2	sd1_tOpt3_R6	sd1_tOpt3_R6_S4S5_treatment	No competition	18.75	different TOpt	0
	fluctuation	2	sd1_tOpt3_R6	sd1_tOpt3_R6_S1S3_treatment	No competition	17.5	different TOpt	0
	fluctuation	2	sd1_tOpt3_R6	sd1_tOpt3_R6_S2S3_treatment	No competition	17.5	different TOpt	0
	fluctuation	2	sd1_tOpt3_R6	sd1_tOpt3_R6_S3S4_treatment	No competition	17.5	different TOpt	0
	fluctuation	2	sd1_tOpt3_R6	sd1_tOpt3_R6_S3S5_treatment	No competition	17.5	different TOpt	0
	fluctuation	2	sd1_tOpt3_R6	sd1_tOpt3_R6_S1S2_treatment	No competition	16.25	different TOpt	0
	fluctuation	2	sd1_tOpt3_R6	sd1_tOpt3_R6_S2S3_treatment	No competition	16.25	different TOpt	0
	fluctuation	2	sd1_tOpt3_R6	sd1_tOpt3_R6_S2S4_treatment	No competition	16.25	different TOpt	0
	fluctuation	2	sd1_tOpt3_R6	sd1_tOpt3_R6_S2S5_treatment	No competition	16.25	different TOpt	0
	fluctuation	2	sd1_tOpt3_R6	sd1_tOpt3_R6_S1S2_treatment	No competition	15	different TOpt	0
	fluctuation	2	sd1_tOpt3_R6	sd1_tOpt3_R6_S1S3_treatment	No competition	15	different TOpt	0
	fluctuation	2	sd1_tOpt3_R6	sd1_tOpt3_R6_S1S4_treatment	No competition	15	different TOpt	0
	fluctuation	2	sd1_tOpt3_R6	sd1_tOpt3_R6_S1S5_treatment	No competition	15	different TOpt	0
	fluctuation	2	sd1_tOpt3_R7	sd1_tOpt3_R7_S1S5_treatment	No competition	20	different TOpt	0
	fluctuation	2	sd1_tOpt3_R7	sd1_tOpt3_R7_S2S5_treatment	No competition	20	different TOpt	0
	fluctuation	2	sd1_tOpt3_R7	sd1_tOpt3_R7_S3S5_treatment	No competition	20	different TOpt	0
	fluctuation	2	sd1_tOpt3_R7	sd1_tOpt3_R7_S4S5_treatment	No competition	20	different TOpt	0
	fluctuation	2	sd1_tOpt3_R7	sd1_tOpt3_R7_S1S4_treatment	No competition	18.75	different TOpt	0
	fluctuation	2	sd1_tOpt3_R7	sd1_tOpt3_R7_S2S4_treatment	No competition	18.75	different TOpt	0
	fluctuation	2	sd1_tOpt3_R7	sd1_tOpt3_R7_S3S4_treatment	No competition	18.75	different TOpt	0
	fluctuation	2	sd1_tOpt3_R7	sd1_tOpt3_R7_S4S5_treatment	No competition	18.75	different TOpt	0
	fluctuation	2	sd1_tOpt3_R7	sd1_tOpt3_R7_S1S3_treatment	No competition	17.5	different TOpt	0
	fluctuation	2	sd1_tOpt3_R7	sd1_tOpt3_R7_S2S3_treatment	No competition	17.5	different TOpt	0
	fluctuation	2	sd1_tOpt3_R7	sd1_tOpt3_R7_S3S4_treatment	No competition	17.5	different TOpt	0
	fluctuation	2	sd1_tOpt3_R7	sd1_tOpt3_R7_S3S5_treatment	No competition	17.5	different TOpt	0
	fluctuation	2	sd1_tOpt3_R7	sd1_tOpt3_R7_S1S2_treatment	No competition	16.25	different TOpt	0
	fluctuation	2	sd1_tOpt3_R7	sd1_tOpt3_R7_S2S3_treatment	No competition	16.25	different TOpt	0
	fluctuation	2	sd1_tOpt3_R7	sd1_tOpt3_R7_S2S4_treatment	No competition	16.25	different TOpt	0
	fluctuation	2	sd1_tOpt3_R7	sd1_tOpt3_R7_S2S5_treatment	No competition	16.25	different TOpt	0
	fluctuation	2	sd1_tOpt3_R7	sd1_tOpt3_R7_S1S2_treatment	No competition	15	different TOpt	0
	fluctuation	2	sd1_tOpt3_R7	sd1_tOpt3_R7_S1S3_treatment	No competition	15	different TOpt	0
	fluctuation	2	sd1_tOpt3_R7	sd1_tOpt3_R7_S1S4_treatment	No competition	15	different TOpt	0
	fluctuation	2	sd1_tOpt3_R7	sd1_tOpt3_R7_S1S5_treatment	No competition	15	different TOpt	0
	fluctuation	2	sd1_tOpt3_R8	sd1_tOpt3_R8_S1S5_treatment	No competition	20	different TOpt	0
	fluctuation	2	sd1_tOpt3_R8	sd1_tOpt3_R8_S2S5_treatment	No competition	20	different TOpt	0
	fluctuation	2	sd1_tOpt3_R8	sd1_tOpt3_R8_S3S5_treatment	No competition	20	different TOpt	0
	fluctuation	2	sd1_tOpt3_R8	sd1_tOpt3_R8_S4S5_treatment	No competition	20	different TOpt	0
	fluctuation	2	sd1_tOpt3_R8	sd1_tOpt3_R8_S1S4_treatment	No competition	18.75	different TOpt	0
	fluctuation	2	sd1_tOpt3_R8	sd1_tOpt3_R8_S2S4_treatment	No competition	18.75	different TOpt	0
	fluctuation	2	sd1_tOpt3_R8	sd1_tOpt3_R8_S3S4_treatment	No competition	18.75	different TOpt	0
	fluctuation	2	sd1_tOpt3_R8	sd1_tOpt3_R8_S4S5_treatment	No competition	18.75	different TOpt	0
	fluctuation	2	sd1_tOpt3_R8	sd1_tOpt3_R8_S1S3_treatment	No competition	17.5	different TOpt	0
	fluctuation	2	sd1_tOpt3_R8	sd1_tOpt3_R8_S2S3_treatment	No competition	17.5	different TOpt	0
	fluctuation	2	sd1_tOpt3_R8	sd1_tOpt3_R8_S3S4_treatment	No competition	17.5	different TOpt	0
	fluctuation	2	sd1_tOpt3_R8	sd1_tOpt3_R8_S3S5_treatment	No competition	17.5	different TOpt	0
	fluctuation	2	sd1_tOpt3_R8	sd1_tOpt3_R8_S1S2_treatment	No competition	16.25	different TOpt	0
	fluctuation	2	sd1_tOpt3_R8	sd1_tOpt3_R8_S2S3_treatment	No competition	16.25	different TOpt	0
	fluctuation	2	sd1_tOpt3_R8	sd1_tOpt3_R8_S2S4_treatment	No competition	16.25	different TOpt	0
	fluctuation	2	sd1_tOpt3_R8	sd1_tOpt3_R8_S2S5_treatment	No competition	16.25	different TOpt	0
	fluctuation	2	sd1_tOpt3_R8	sd1_tOpt3_R8_S1S2_treatment	No competition	15	different TOpt	0
	fluctuation	2	sd1_tOpt3_R8	sd1_tOpt3_R8_S1S3_treatment	No competition	15	different TOpt	0
	fluctuation	2	sd1_tOpt3_R8	sd1_tOpt3_R8_S1S4_treatment	No competition	15	different TOpt	0
	fluctuation	2	sd1_tOpt3_R8	sd1_tOpt3_R8_S1S5_treatment	No competition	15	different TOpt	0
	fluctuation	2	sd1_tOpt3_R9	sd1_tOpt3_R9_S1S5_treatment	No competition	20	different TOpt	0
	fluctuation	2	sd1_tOpt3_R9	sd1_tOpt3_R9_S2S5_treatment	No competition	20	different TOpt	0
	fluctuation	2	sd1_tOpt3_R9	sd1_tOpt3_R9_S3S5_treatment	No competition	20	different TOpt	0
	fluctuation	2	sd1_tOpt3_R9	sd1_tOpt3_R9_S4S5_treatment	No competition	20	different TOpt	0
	fluctuation	2	sd1_tOpt3_R9	sd1_tOpt3_R9_S1S4_treatment	No competition	18.75	different TOpt	0
	fluctuation	2	sd1_tOpt3_R9	sd1_tOpt3_R9_S2S4_treatment	No competition	18.75	different TOpt	0
	fluctuation	2	sd1_tOpt3_R9	sd1_tOpt3_R9_S3S4_treatment	No competition	18.75	different TOpt	0
	fluctuation	2	sd1_tOpt3_R9	sd1_tOpt3_R9_S4S5_treatment	No competition	18.75	different TOpt	0
	fluctuation	2	sd1_tOpt3_R9	sd1_tOpt3_R9_S1S3_treatment	No competition	17.5	different TOpt	0
	fluctuation	2	sd1_tOpt3_R9	sd1_tOpt3_R9_S2S3_treatment	No competition	17.5	different TOpt	0
	fluctuation	2	sd1_tOpt3_R9	sd1_tOpt3_R9_S3S4_treatment	No competition	17.5	different TOpt	0
	fluctuation	2	sd1_tOpt3_R9	sd1_tOpt3_R9_S3S5_treatment	No competition	17.5	different TOpt	0
	fluctuation	2	sd1_tOpt3_R9	sd1_tOpt3_R9_S1S2_treatment	No competition	16.25	different TOpt	0
	fluctuation	2	sd1_tOpt3_R9	sd1_tOpt3_R9_S2S3_treatment	No competition	16.25	different TOpt	0
	fluctuation	2	sd1_tOpt3_R9	sd1_tOpt3_R9_S2S4_treatment	No competition	16.25	different TOpt	0
	fluctuation	2	sd1_tOpt3_R9	sd1_tOpt3_R9_S2S5_treatment	No competition	16.25	different TOpt	0
	fluctuation	2	sd1_tOpt3_R9	sd1_tOpt3_R9_S1S2_treatment	No competition	15	different TOpt	0
	fluctuation	2	sd1_tOpt3_R9	sd1_tOpt3_R9_S1S3_treatment	No competition	15	different TOpt	0
	fluctuation	2	sd1_tOpt3_R9	sd1_tOpt3_R9_S1S4_treatment	No competition	15	different TOpt	0
	fluctuation	2	sd1_tOpt3_R9	sd1_tOpt3_R9_S1S5_treatment	No competition	15	different TOpt	0
	fluctuation	2	sd2_tOpt3_R1	sd2_tOpt3_R1_S1S5_treatment	Intermediate competition	20	different TOpt	-1.19717
	fluctuation	2	sd2_tOpt3_R1	sd2_tOpt3_R1_S2S5_treatment	Intermediate competition	20	different TOpt	-1.19717
	fluctuation	2	sd2_tOpt3_R1	sd2_tOpt3_R1_S3S5_treatment	Intermediate competition	20	different TOpt	-1.19717
	fluctuation	2	sd2_tOpt3_R1	sd2_tOpt3_R1_S4S5_treatment	Intermediate competition	20	different TOpt	-1.19717
	fluctuation	2	sd2_tOpt3_R1	sd2_tOpt3_R1_S1S4_treatment	Intermediate competition	18.75	different TOpt	2.3133967861422544
	fluctuation	2	sd2_tOpt3_R1	sd2_tOpt3_R1_S2S4_treatment	Intermediate competition	18.75	different TOpt	2.3133967861422544
	fluctuation	2	sd2_tOpt3_R1	sd2_tOpt3_R1_S3S4_treatment	Intermediate competition	18.75	different TOpt	2.3133967861422544
	fluctuation	2	sd2_tOpt3_R1	sd2_tOpt3_R1_S4S5_treatment	Intermediate competition	18.75	different TOpt	2.3133967861422544
	fluctuation	2	sd2_tOpt3_R1	sd2_tOpt3_R1_S1S3_treatment	Intermediate competition	17.5	different TOpt	-1.12009
	fluctuation	2	sd2_tOpt3_R1	sd2_tOpt3_R1_S2S3_treatment	Intermediate competition	17.5	different TOpt	-1.12009
	fluctuation	2	sd2_tOpt3_R1	sd2_tOpt3_R1_S3S4_treatment	Intermediate competition	17.5	different TOpt	-1.12009
	fluctuation	2	sd2_tOpt3_R1	sd2_tOpt3_R1_S3S5_treatment	Intermediate competition	17.5	different TOpt	-1.12009
	fluctuation	2	sd2_tOpt3_R1	sd2_tOpt3_R1_S1S2_treatment	Intermediate competition	16.25	different TOpt	2.8546382783272595
	fluctuation	2	sd2_tOpt3_R1	sd2_tOpt3_R1_S2S3_treatment	Intermediate competition	16.25	different TOpt	2.8546382783272595
	fluctuation	2	sd2_tOpt3_R1	sd2_tOpt3_R1_S2S4_treatment	Intermediate competition	16.25	different TOpt	2.8546382783272595
	fluctuation	2	sd2_tOpt3_R1	sd2_tOpt3_R1_S2S5_treatment	Intermediate competition	16.25	different TOpt	2.8546382783272595
	fluctuation	2	sd2_tOpt3_R1	sd2_tOpt3_R1_S1S2_treatment	Intermediate competition	15	different TOpt	-2.85077
	fluctuation	2	sd2_tOpt3_R1	sd2_tOpt3_R1_S1S3_treatment	Intermediate competition	15	different TOpt	-2.85077
	fluctuation	2	sd2_tOpt3_R1	sd2_tOpt3_R1_S1S4_treatment	Intermediate competition	15	different TOpt	-2.85077
	fluctuation	2	sd2_tOpt3_R1	sd2_tOpt3_R1_S1S5_treatment	Intermediate competition	15	different TOpt	-2.85077
	fluctuation	2	sd2_tOpt3_R10	sd2_tOpt3_R10_S1S5_treatment	Intermediate competition	20	different TOpt	-9.41536
	fluctuation	2	sd2_tOpt3_R10	sd2_tOpt3_R10_S2S5_treatment	Intermediate competition	20	different TOpt	-9.41536
	fluctuation	2	sd2_tOpt3_R10	sd2_tOpt3_R10_S3S5_treatment	Intermediate competition	20	different TOpt	-9.41536
	fluctuation	2	sd2_tOpt3_R10	sd2_tOpt3_R10_S4S5_treatment	Intermediate competition	20	different TOpt	-9.41536
	fluctuation	2	sd2_tOpt3_R10	sd2_tOpt3_R10_S1S4_treatment	Intermediate competition	18.75	different TOpt	6.094414686326857
	fluctuation	2	sd2_tOpt3_R10	sd2_tOpt3_R10_S2S4_treatment	Intermediate competition	18.75	different TOpt	6.094414686326857
	fluctuation	2	sd2_tOpt3_R10	sd2_tOpt3_R10_S3S4_treatment	Intermediate competition	18.75	different TOpt	6.094414686326857
	fluctuation	2	sd2_tOpt3_R10	sd2_tOpt3_R10_S4S5_treatment	Intermediate competition	18.75	different TOpt	6.094414686326857
	fluctuation	2	sd2_tOpt3_R10	sd2_tOpt3_R10_S1S3_treatment	Intermediate competition	17.5	different TOpt	0.0970409
	fluctuation	2	sd2_tOpt3_R10	sd2_tOpt3_R10_S2S3_treatment	Intermediate competition	17.5	different TOpt	0.0970409
	fluctuation	2	sd2_tOpt3_R10	sd2_tOpt3_R10_S3S4_treatment	Intermediate competition	17.5	different TOpt	0.0970409
	fluctuation	2	sd2_tOpt3_R10	sd2_tOpt3_R10_S3S5_treatment	Intermediate competition	17.5	different TOpt	0.0970409
	fluctuation	2	sd2_tOpt3_R10	sd2_tOpt3_R10_S1S2_treatment	Intermediate competition	16.25	different TOpt	4.580799388485286
	fluctuation	2	sd2_tOpt3_R10	sd2_tOpt3_R10_S2S3_treatment	Intermediate competition	16.25	different TOpt	4.580799388485286
	fluctuation	2	sd2_tOpt3_R10	sd2_tOpt3_R10_S2S4_treatment	Intermediate competition	16.25	different TOpt	4.580799388485286
	fluctuation	2	sd2_tOpt3_R10	sd2_tOpt3_R10_S2S5_treatment	Intermediate competition	16.25	different TOpt	4.580799388485286
	fluctuation	2	sd2_tOpt3_R10	sd2_tOpt3_R10_S1S2_treatment	Intermediate competition	15	different TOpt	-1.35689
	fluctuation	2	sd2_tOpt3_R10	sd2_tOpt3_R10_S1S3_treatment	Intermediate competition	15	different TOpt	-1.35689
	fluctuation	2	sd2_tOpt3_R10	sd2_tOpt3_R10_S1S4_treatment	Intermediate competition	15	different TOpt	-1.35689
	fluctuation	2	sd2_tOpt3_R10	sd2_tOpt3_R10_S1S5_treatment	Intermediate competition	15	different TOpt	-1.35689
	fluctuation	2	sd2_tOpt3_R11	sd2_tOpt3_R11_S1S5_treatment	Intermediate competition	20	different TOpt	-8.80964
	fluctuation	2	sd2_tOpt3_R11	sd2_tOpt3_R11_S2S5_treatment	Intermediate competition	20	different TOpt	-8.80964
	fluctuation	2	sd2_tOpt3_R11	sd2_tOpt3_R11_S3S5_treatment	Intermediate competition	20	different TOpt	-8.80964
	fluctuation	2	sd2_tOpt3_R11	sd2_tOpt3_R11_S4S5_treatment	Intermediate competition	20	different TOpt	-8.80964
	fluctuation	2	sd2_tOpt3_R11	sd2_tOpt3_R11_S1S4_treatment	Intermediate competition	18.75	different TOpt	5.840386293936722
	fluctuation	2	sd2_tOpt3_R11	sd2_tOpt3_R11_S2S4_treatment	Intermediate competition	18.75	different TOpt	5.840386293936722
	fluctuation	2	sd2_tOpt3_R11	sd2_tOpt3_R11_S3S4_treatment	Intermediate competition	18.75	different TOpt	5.840386293936722
	fluctuation	2	sd2_tOpt3_R11	sd2_tOpt3_R11_S4S5_treatment	Intermediate competition	18.75	different TOpt	5.840386293936722
	fluctuation	2	sd2_tOpt3_R11	sd2_tOpt3_R11_S1S3_treatment	Intermediate competition	17.5	different TOpt	4.976591704695225
	fluctuation	2	sd2_tOpt3_R11	sd2_tOpt3_R11_S2S3_treatment	Intermediate competition	17.5	different TOpt	4.976591704695225
	fluctuation	2	sd2_tOpt3_R11	sd2_tOpt3_R11_S3S4_treatment	Intermediate competition	17.5	different TOpt	4.976591704695225
	fluctuation	2	sd2_tOpt3_R11	sd2_tOpt3_R11_S3S5_treatment	Intermediate competition	17.5	different TOpt	4.976591704695225
	fluctuation	2	sd2_tOpt3_R11	sd2_tOpt3_R11_S1S2_treatment	Intermediate competition	16.25	different TOpt	-0.55477
	fluctuation	2	sd2_tOpt3_R11	sd2_tOpt3_R11_S2S3_treatment	Intermediate competition	16.25	different TOpt	-0.55477
	fluctuation	2	sd2_tOpt3_R11	sd2_tOpt3_R11_S2S4_treatment	Intermediate competition	16.25	different TOpt	-0.55477
	fluctuation	2	sd2_tOpt3_R11	sd2_tOpt3_R11_S2S5_treatment	Intermediate competition	16.25	different TOpt	-0.55477
	fluctuation	2	sd2_tOpt3_R11	sd2_tOpt3_R11_S1S2_treatment	Intermediate competition	15	different TOpt	-1.45257
	fluctuation	2	sd2_tOpt3_R11	sd2_tOpt3_R11_S1S3_treatment	Intermediate competition	15	different TOpt	-1.45257
	fluctuation	2	sd2_tOpt3_R11	sd2_tOpt3_R11_S1S4_treatment	Intermediate competition	15	different TOpt	-1.45257
	fluctuation	2	sd2_tOpt3_R11	sd2_tOpt3_R11_S1S5_treatment	Intermediate competition	15	different TOpt	-1.45257
	fluctuation	2	sd2_tOpt3_R12	sd2_tOpt3_R12_S1S5_treatment	Intermediate competition	20	different TOpt	-9.93484
	fluctuation	2	sd2_tOpt3_R12	sd2_tOpt3_R12_S2S5_treatment	Intermediate competition	20	different TOpt	-9.93484
	fluctuation	2	sd2_tOpt3_R12	sd2_tOpt3_R12_S3S5_treatment	Intermediate competition	20	different TOpt	-9.93484
	fluctuation	2	sd2_tOpt3_R12	sd2_tOpt3_R12_S4S5_treatment	Intermediate competition	20	different TOpt	-9.93484
	fluctuation	2	sd2_tOpt3_R12	sd2_tOpt3_R12_S1S4_treatment	Intermediate competition	18.75	different TOpt	4.226274241362136
	fluctuation	2	sd2_tOpt3_R12	sd2_tOpt3_R12_S2S4_treatment	Intermediate competition	18.75	different TOpt	4.226274241362136
	fluctuation	2	sd2_tOpt3_R12	sd2_tOpt3_R12_S3S4_treatment	Intermediate competition	18.75	different TOpt	4.226274241362136
	fluctuation	2	sd2_tOpt3_R12	sd2_tOpt3_R12_S4S5_treatment	Intermediate competition	18.75	different TOpt	4.226274241362136
	fluctuation	2	sd2_tOpt3_R12	sd2_tOpt3_R12_S1S3_treatment	Intermediate competition	17.5	different TOpt	3.1396360066117026
	fluctuation	2	sd2_tOpt3_R12	sd2_tOpt3_R12_S2S3_treatment	Intermediate competition	17.5	different TOpt	3.1396360066117026
	fluctuation	2	sd2_tOpt3_R12	sd2_tOpt3_R12_S3S4_treatment	Intermediate competition	17.5	different TOpt	3.1396360066117026
	fluctuation	2	sd2_tOpt3_R12	sd2_tOpt3_R12_S3S5_treatment	Intermediate competition	17.5	different TOpt	3.1396360066117026
	fluctuation	2	sd2_tOpt3_R12	sd2_tOpt3_R12_S1S2_treatment	Intermediate competition	16.25	different TOpt	-0.0134809
	fluctuation	2	sd2_tOpt3_R12	sd2_tOpt3_R12_S2S3_treatment	Intermediate competition	16.25	different TOpt	-0.0134809
	fluctuation	2	sd2_tOpt3_R12	sd2_tOpt3_R12_S2S4_treatment	Intermediate competition	16.25	different TOpt	-0.0134809
	fluctuation	2	sd2_tOpt3_R12	sd2_tOpt3_R12_S2S5_treatment	Intermediate competition	16.25	different TOpt	-0.0134809
	fluctuation	2	sd2_tOpt3_R12	sd2_tOpt3_R12_S1S2_treatment	Intermediate competition	15	different TOpt	2.582413637007443
	fluctuation	2	sd2_tOpt3_R12	sd2_tOpt3_R12_S1S3_treatment	Intermediate competition	15	different TOpt	2.582413637007443
	fluctuation	2	sd2_tOpt3_R12	sd2_tOpt3_R12_S1S4_treatment	Intermediate competition	15	different TOpt	2.582413637007443
	fluctuation	2	sd2_tOpt3_R12	sd2_tOpt3_R12_S1S5_treatment	Intermediate competition	15	different TOpt	2.582413637007443
	fluctuation	2	sd2_tOpt3_R13	sd2_tOpt3_R13_S1S5_treatment	Intermediate competition	20	different TOpt	-7.52793
	fluctuation	2	sd2_tOpt3_R13	sd2_tOpt3_R13_S2S5_treatment	Intermediate competition	20	different TOpt	-7.52793
	fluctuation	2	sd2_tOpt3_R13	sd2_tOpt3_R13_S3S5_treatment	Intermediate competition	20	different TOpt	-7.52793
	fluctuation	2	sd2_tOpt3_R13	sd2_tOpt3_R13_S4S5_treatment	Intermediate competition	20	different TOpt	-7.52793
	fluctuation	2	sd2_tOpt3_R13	sd2_tOpt3_R13_S1S4_treatment	Intermediate competition	18.75	different TOpt	0.3361957704276599
	fluctuation	2	sd2_tOpt3_R13	sd2_tOpt3_R13_S2S4_treatment	Intermediate competition	18.75	different TOpt	0.3361957704276599
	fluctuation	2	sd2_tOpt3_R13	sd2_tOpt3_R13_S3S4_treatment	Intermediate competition	18.75	different TOpt	0.3361957704276599
	fluctuation	2	sd2_tOpt3_R13	sd2_tOpt3_R13_S4S5_treatment	Intermediate competition	18.75	different TOpt	0.3361957704276599
	fluctuation	2	sd2_tOpt3_R13	sd2_tOpt3_R13_S1S3_treatment	Intermediate competition	17.5	different TOpt	3.99114
	fluctuation	2	sd2_tOpt3_R13	sd2_tOpt3_R13_S2S3_treatment	Intermediate competition	17.5	different TOpt	3.99114
	fluctuation	2	sd2_tOpt3_R13	sd2_tOpt3_R13_S3S4_treatment	Intermediate competition	17.5	different TOpt	3.99114
	fluctuation	2	sd2_tOpt3_R13	sd2_tOpt3_R13_S3S5_treatment	Intermediate competition	17.5	different TOpt	3.99114
	fluctuation	2	sd2_tOpt3_R13	sd2_tOpt3_R13_S1S2_treatment	Intermediate competition	16.25	different TOpt	3.7313535154287742
	fluctuation	2	sd2_tOpt3_R13	sd2_tOpt3_R13_S2S3_treatment	Intermediate competition	16.25	different TOpt	3.7313535154287742
	fluctuation	2	sd2_tOpt3_R13	sd2_tOpt3_R13_S2S4_treatment	Intermediate competition	16.25	different TOpt	3.7313535154287742
	fluctuation	2	sd2_tOpt3_R13	sd2_tOpt3_R13_S2S5_treatment	Intermediate competition	16.25	different TOpt	3.7313535154287742
	fluctuation	2	sd2_tOpt3_R13	sd2_tOpt3_R13_S1S2_treatment	Intermediate competition	15	different TOpt	-0.530763
	fluctuation	2	sd2_tOpt3_R13	sd2_tOpt3_R13_S1S3_treatment	Intermediate competition	15	different TOpt	-0.530763
	fluctuation	2	sd2_tOpt3_R13	sd2_tOpt3_R13_S1S4_treatment	Intermediate competition	15	different TOpt	-0.530763
	fluctuation	2	sd2_tOpt3_R13	sd2_tOpt3_R13_S1S5_treatment	Intermediate competition	15	different TOpt	-0.530763
	fluctuation	2	sd2_tOpt3_R14	sd2_tOpt3_R14_S1S5_treatment	Intermediate competition	20	different TOpt	-5.13515
	fluctuation	2	sd2_tOpt3_R14	sd2_tOpt3_R14_S2S5_treatment	Intermediate competition	20	different TOpt	-5.13515
	fluctuation	2	sd2_tOpt3_R14	sd2_tOpt3_R14_S3S5_treatment	Intermediate competition	20	different TOpt	-5.13515
	fluctuation	2	sd2_tOpt3_R14	sd2_tOpt3_R14_S4S5_treatment	Intermediate competition	20	different TOpt	-5.13515
	fluctuation	2	sd2_tOpt3_R14	sd2_tOpt3_R14_S1S4_treatment	Intermediate competition	18.75	different TOpt	5.04031
	fluctuation	2	sd2_tOpt3_R14	sd2_tOpt3_R14_S2S4_treatment	Intermediate competition	18.75	different TOpt	5.04031
	fluctuation	2	sd2_tOpt3_R14	sd2_tOpt3_R14_S3S4_treatment	Intermediate competition	18.75	different TOpt	5.04031
	fluctuation	2	sd2_tOpt3_R14	sd2_tOpt3_R14_S4S5_treatment	Intermediate competition	18.75	different TOpt	5.04031
	fluctuation	2	sd2_tOpt3_R14	sd2_tOpt3_R14_S1S3_treatment	Intermediate competition	17.5	different TOpt	-2.10554
	fluctuation	2	sd2_tOpt3_R14	sd2_tOpt3_R14_S2S3_treatment	Intermediate competition	17.5	different TOpt	-2.10554
	fluctuation	2	sd2_tOpt3_R14	sd2_tOpt3_R14_S3S4_treatment	Intermediate competition	17.5	different TOpt	-2.10554
	fluctuation	2	sd2_tOpt3_R14	sd2_tOpt3_R14_S3S5_treatment	Intermediate competition	17.5	different TOpt	-2.10554
	fluctuation	2	sd2_tOpt3_R14	sd2_tOpt3_R14_S1S2_treatment	Intermediate competition	16.25	different TOpt	2.243665658042654
	fluctuation	2	sd2_tOpt3_R14	sd2_tOpt3_R14_S2S3_treatment	Intermediate competition	16.25	different TOpt	2.243665658042654
	fluctuation	2	sd2_tOpt3_R14	sd2_tOpt3_R14_S2S4_treatment	Intermediate competition	16.25	different TOpt	2.243665658042654
	fluctuation	2	sd2_tOpt3_R14	sd2_tOpt3_R14_S2S5_treatment	Intermediate competition	16.25	different TOpt	2.243665658042654
	fluctuation	2	sd2_tOpt3_R14	sd2_tOpt3_R14_S1S2_treatment	Intermediate competition	15	different TOpt	-0.0432904
	fluctuation	2	sd2_tOpt3_R14	sd2_tOpt3_R14_S1S3_treatment	Intermediate competition	15	different TOpt	-0.0432904
	fluctuation	2	sd2_tOpt3_R14	sd2_tOpt3_R14_S1S4_treatment	Intermediate competition	15	different TOpt	-0.0432904
	fluctuation	2	sd2_tOpt3_R14	sd2_tOpt3_R14_S1S5_treatment	Intermediate competition	15	different TOpt	-0.0432904
	fluctuation	2	sd2_tOpt3_R15	sd2_tOpt3_R15_S1S5_treatment	Intermediate competition	20	different TOpt	-3.59209
	fluctuation	2	sd2_tOpt3_R15	sd2_tOpt3_R15_S2S5_treatment	Intermediate competition	20	different TOpt	-3.59209
	fluctuation	2	sd2_tOpt3_R15	sd2_tOpt3_R15_S3S5_treatment	Intermediate competition	20	different TOpt	-3.59209
	fluctuation	2	sd2_tOpt3_R15	sd2_tOpt3_R15_S4S5_treatment	Intermediate competition	20	different TOpt	-3.59209
	fluctuation	2	sd2_tOpt3_R15	sd2_tOpt3_R15_S1S4_treatment	Intermediate competition	18.75	different TOpt	4.621931323450479
	fluctuation	2	sd2_tOpt3_R15	sd2_tOpt3_R15_S2S4_treatment	Intermediate competition	18.75	different TOpt	4.621931323450479
	fluctuation	2	sd2_tOpt3_R15	sd2_tOpt3_R15_S3S4_treatment	Intermediate competition	18.75	different TOpt	4.621931323450479
	fluctuation	2	sd2_tOpt3_R15	sd2_tOpt3_R15_S4S5_treatment	Intermediate competition	18.75	different TOpt	4.621931323450479
	fluctuation	2	sd2_tOpt3_R15	sd2_tOpt3_R15_S1S3_treatment	Intermediate competition	17.5	different TOpt	-1.47688
	fluctuation	2	sd2_tOpt3_R15	sd2_tOpt3_R15_S2S3_treatment	Intermediate competition	17.5	different TOpt	-1.47688
	fluctuation	2	sd2_tOpt3_R15	sd2_tOpt3_R15_S3S4_treatment	Intermediate competition	17.5	different TOpt	-1.47688
	fluctuation	2	sd2_tOpt3_R15	sd2_tOpt3_R15_S3S5_treatment	Intermediate competition	17.5	different TOpt	-1.47688
	fluctuation	2	sd2_tOpt3_R15	sd2_tOpt3_R15_S1S2_treatment	Intermediate competition	16.25	different TOpt	-1.28565
	fluctuation	2	sd2_tOpt3_R15	sd2_tOpt3_R15_S2S3_treatment	Intermediate competition	16.25	different TOpt	-1.28565
	fluctuation	2	sd2_tOpt3_R15	sd2_tOpt3_R15_S2S4_treatment	Intermediate competition	16.25	different TOpt	-1.28565
	fluctuation	2	sd2_tOpt3_R15	sd2_tOpt3_R15_S2S5_treatment	Intermediate competition	16.25	different TOpt	-1.28565
	fluctuation	2	sd2_tOpt3_R15	sd2_tOpt3_R15_S1S2_treatment	Intermediate competition	15	different TOpt	1.7326866891387476
	fluctuation	2	sd2_tOpt3_R15	sd2_tOpt3_R15_S1S3_treatment	Intermediate competition	15	different TOpt	1.7326866891387476
	fluctuation	2	sd2_tOpt3_R15	sd2_tOpt3_R15_S1S4_treatment	Intermediate competition	15	different TOpt	1.7326866891387476
	fluctuation	2	sd2_tOpt3_R15	sd2_tOpt3_R15_S1S5_treatment	Intermediate competition	15	different TOpt	1.7326866891387476
	fluctuation	2	sd2_tOpt3_R16	sd2_tOpt3_R16_S1S5_treatment	Intermediate competition	20	different TOpt	-15.4615
	fluctuation	2	sd2_tOpt3_R16	sd2_tOpt3_R16_S2S5_treatment	Intermediate competition	20	different TOpt	-15.4615
	fluctuation	2	sd2_tOpt3_R16	sd2_tOpt3_R16_S3S5_treatment	Intermediate competition	20	different TOpt	-15.4615
	fluctuation	2	sd2_tOpt3_R16	sd2_tOpt3_R16_S4S5_treatment	Intermediate competition	20	different TOpt	-15.4615
	fluctuation	2	sd2_tOpt3_R16	sd2_tOpt3_R16_S1S4_treatment	Intermediate competition	18.75	different TOpt	8.89028
	fluctuation	2	sd2_tOpt3_R16	sd2_tOpt3_R16_S2S4_treatment	Intermediate competition	18.75	different TOpt	8.89028
	fluctuation	2	sd2_tOpt3_R16	sd2_tOpt3_R16_S3S4_treatment	Intermediate competition	18.75	different TOpt	8.89028
	fluctuation	2	sd2_tOpt3_R16	sd2_tOpt3_R16_S4S5_treatment	Intermediate competition	18.75	different TOpt	8.89028
	fluctuation	2	sd2_tOpt3_R16	sd2_tOpt3_R16_S1S3_treatment	Intermediate competition	17.5	different TOpt	2.369939511572725
	fluctuation	2	sd2_tOpt3_R16	sd2_tOpt3_R16_S2S3_treatment	Intermediate competition	17.5	different TOpt	2.369939511572725
	fluctuation	2	sd2_tOpt3_R16	sd2_tOpt3_R16_S3S4_treatment	Intermediate competition	17.5	different TOpt	2.369939511572725
	fluctuation	2	sd2_tOpt3_R16	sd2_tOpt3_R16_S3S5_treatment	Intermediate competition	17.5	different TOpt	2.369939511572725
	fluctuation	2	sd2_tOpt3_R16	sd2_tOpt3_R16_S1S2_treatment	Intermediate competition	16.25	different TOpt	3.3557069672608897
	fluctuation	2	sd2_tOpt3_R16	sd2_tOpt3_R16_S2S3_treatment	Intermediate competition	16.25	different TOpt	3.3557069672608897
	fluctuation	2	sd2_tOpt3_R16	sd2_tOpt3_R16_S2S4_treatment	Intermediate competition	16.25	different TOpt	3.3557069672608897
	fluctuation	2	sd2_tOpt3_R16	sd2_tOpt3_R16_S2S5_treatment	Intermediate competition	16.25	different TOpt	3.3557069672608897
	fluctuation	2	sd2_tOpt3_R16	sd2_tOpt3_R16_S1S2_treatment	Intermediate competition	15	different TOpt	0.8455280576103457
	fluctuation	2	sd2_tOpt3_R16	sd2_tOpt3_R16_S1S3_treatment	Intermediate competition	15	different TOpt	0.8455280576103457
	fluctuation	2	sd2_tOpt3_R16	sd2_tOpt3_R16_S1S4_treatment	Intermediate competition	15	different TOpt	0.8455280576103457
	fluctuation	2	sd2_tOpt3_R16	sd2_tOpt3_R16_S1S5_treatment	Intermediate competition	15	different TOpt	0.8455280576103457
	fluctuation	2	sd2_tOpt3_R17	sd2_tOpt3_R17_S1S5_treatment	Intermediate competition	20	different TOpt	-9.4603
	fluctuation	2	sd2_tOpt3_R17	sd2_tOpt3_R17_S2S5_treatment	Intermediate competition	20	different TOpt	-9.4603
	fluctuation	2	sd2_tOpt3_R17	sd2_tOpt3_R17_S3S5_treatment	Intermediate competition	20	different TOpt	-9.4603
	fluctuation	2	sd2_tOpt3_R17	sd2_tOpt3_R17_S4S5_treatment	Intermediate competition	20	different TOpt	-9.4603
	fluctuation	2	sd2_tOpt3_R17	sd2_tOpt3_R17_S1S4_treatment	Intermediate competition	18.75	different TOpt	5.025685417743354
	fluctuation	2	sd2_tOpt3_R17	sd2_tOpt3_R17_S2S4_treatment	Intermediate competition	18.75	different TOpt	5.025685417743354
	fluctuation	2	sd2_tOpt3_R17	sd2_tOpt3_R17_S3S4_treatment	Intermediate competition	18.75	different TOpt	5.025685417743354
	fluctuation	2	sd2_tOpt3_R17	sd2_tOpt3_R17_S4S5_treatment	Intermediate competition	18.75	different TOpt	5.025685417743354
	fluctuation	2	sd2_tOpt3_R17	sd2_tOpt3_R17_S1S3_treatment	Intermediate competition	17.5	different TOpt	2.8757079843354454
	fluctuation	2	sd2_tOpt3_R17	sd2_tOpt3_R17_S2S3_treatment	Intermediate competition	17.5	different TOpt	2.8757079843354454
	fluctuation	2	sd2_tOpt3_R17	sd2_tOpt3_R17_S3S4_treatment	Intermediate competition	17.5	different TOpt	2.8757079843354454
	fluctuation	2	sd2_tOpt3_R17	sd2_tOpt3_R17_S3S5_treatment	Intermediate competition	17.5	different TOpt	2.8757079843354454
	fluctuation	2	sd2_tOpt3_R17	sd2_tOpt3_R17_S1S2_treatment	Intermediate competition	16.25	different TOpt	-0.287113
	fluctuation	2	sd2_tOpt3_R17	sd2_tOpt3_R17_S2S3_treatment	Intermediate competition	16.25	different TOpt	-0.287113
	fluctuation	2	sd2_tOpt3_R17	sd2_tOpt3_R17_S2S4_treatment	Intermediate competition	16.25	different TOpt	-0.287113
	fluctuation	2	sd2_tOpt3_R17	sd2_tOpt3_R17_S2S5_treatment	Intermediate competition	16.25	different TOpt	-0.287113
	fluctuation	2	sd2_tOpt3_R17	sd2_tOpt3_R17_S1S2_treatment	Intermediate competition	15	different TOpt	1.846018015117874
	fluctuation	2	sd2_tOpt3_R17	sd2_tOpt3_R17_S1S3_treatment	Intermediate competition	15	different TOpt	1.846018015117874
	fluctuation	2	sd2_tOpt3_R17	sd2_tOpt3_R17_S1S4_treatment	Intermediate competition	15	different TOpt	1.846018015117874
	fluctuation	2	sd2_tOpt3_R17	sd2_tOpt3_R17_S1S5_treatment	Intermediate competition	15	different TOpt	1.846018015117874
	fluctuation	2	sd2_tOpt3_R18	sd2_tOpt3_R18_S1S5_treatment	Intermediate competition	20	different TOpt	-9.38123
	fluctuation	2	sd2_tOpt3_R18	sd2_tOpt3_R18_S2S5_treatment	Intermediate competition	20	different TOpt	-9.38123
	fluctuation	2	sd2_tOpt3_R18	sd2_tOpt3_R18_S3S5_treatment	Intermediate competition	20	different TOpt	-9.38123
	fluctuation	2	sd2_tOpt3_R18	sd2_tOpt3_R18_S4S5_treatment	Intermediate competition	20	different TOpt	-9.38123
	fluctuation	2	sd2_tOpt3_R18	sd2_tOpt3_R18_S1S4_treatment	Intermediate competition	18.75	different TOpt	7.691378485018843
	fluctuation	2	sd2_tOpt3_R18	sd2_tOpt3_R18_S2S4_treatment	Intermediate competition	18.75	different TOpt	7.691378485018843
	fluctuation	2	sd2_tOpt3_R18	sd2_tOpt3_R18_S3S4_treatment	Intermediate competition	18.75	different TOpt	7.691378485018843
	fluctuation	2	sd2_tOpt3_R18	sd2_tOpt3_R18_S4S5_treatment	Intermediate competition	18.75	different TOpt	7.691378485018843
	fluctuation	2	sd2_tOpt3_R18	sd2_tOpt3_R18_S1S3_treatment	Intermediate competition	17.5	different TOpt	-0.502264
	fluctuation	2	sd2_tOpt3_R18	sd2_tOpt3_R18_S2S3_treatment	Intermediate competition	17.5	different TOpt	-0.502264
	fluctuation	2	sd2_tOpt3_R18	sd2_tOpt3_R18_S3S4_treatment	Intermediate competition	17.5	different TOpt	-0.502264
	fluctuation	2	sd2_tOpt3_R18	sd2_tOpt3_R18_S3S5_treatment	Intermediate competition	17.5	different TOpt	-0.502264
	fluctuation	2	sd2_tOpt3_R18	sd2_tOpt3_R18_S1S2_treatment	Intermediate competition	16.25	different TOpt	5.660176324812358
	fluctuation	2	sd2_tOpt3_R18	sd2_tOpt3_R18_S2S3_treatment	Intermediate competition	16.25	different TOpt	5.660176324812358
	fluctuation	2	sd2_tOpt3_R18	sd2_tOpt3_R18_S2S4_treatment	Intermediate competition	16.25	different TOpt	5.660176324812358
	fluctuation	2	sd2_tOpt3_R18	sd2_tOpt3_R18_S2S5_treatment	Intermediate competition	16.25	different TOpt	5.660176324812358
	fluctuation	2	sd2_tOpt3_R18	sd2_tOpt3_R18_S1S2_treatment	Intermediate competition	15	different TOpt	-3.46806
	fluctuation	2	sd2_tOpt3_R18	sd2_tOpt3_R18_S1S3_treatment	Intermediate competition	15	different TOpt	-3.46806
	fluctuation	2	sd2_tOpt3_R18	sd2_tOpt3_R18_S1S4_treatment	Intermediate competition	15	different TOpt	-3.46806
	fluctuation	2	sd2_tOpt3_R18	sd2_tOpt3_R18_S1S5_treatment	Intermediate competition	15	different TOpt	-3.46806
	fluctuation	2	sd2_tOpt3_R19	sd2_tOpt3_R19_S1S5_treatment	Intermediate competition	20	different TOpt	-12.4137
	fluctuation	2	sd2_tOpt3_R19	sd2_tOpt3_R19_S2S5_treatment	Intermediate competition	20	different TOpt	-12.4137
	fluctuation	2	sd2_tOpt3_R19	sd2_tOpt3_R19_S3S5_treatment	Intermediate competition	20	different TOpt	-12.4137
	fluctuation	2	sd2_tOpt3_R19	sd2_tOpt3_R19_S4S5_treatment	Intermediate competition	20	different TOpt	-12.4137
	fluctuation	2	sd2_tOpt3_R19	sd2_tOpt3_R19_S1S4_treatment	Intermediate competition	18.75	different TOpt	5.123288873504386
	fluctuation	2	sd2_tOpt3_R19	sd2_tOpt3_R19_S2S4_treatment	Intermediate competition	18.75	different TOpt	5.123288873504386
	fluctuation	2	sd2_tOpt3_R19	sd2_tOpt3_R19_S3S4_treatment	Intermediate competition	18.75	different TOpt	5.123288873504386
	fluctuation	2	sd2_tOpt3_R19	sd2_tOpt3_R19_S4S5_treatment	Intermediate competition	18.75	different TOpt	5.123288873504386
	fluctuation	2	sd2_tOpt3_R19	sd2_tOpt3_R19_S1S3_treatment	Intermediate competition	17.5	different TOpt	5.954694873272195
	fluctuation	2	sd2_tOpt3_R19	sd2_tOpt3_R19_S2S3_treatment	Intermediate competition	17.5	different TOpt	5.954694873272195
	fluctuation	2	sd2_tOpt3_R19	sd2_tOpt3_R19_S3S4_treatment	Intermediate competition	17.5	different TOpt	5.954694873272195
	fluctuation	2	sd2_tOpt3_R19	sd2_tOpt3_R19_S3S5_treatment	Intermediate competition	17.5	different TOpt	5.954694873272195
	fluctuation	2	sd2_tOpt3_R19	sd2_tOpt3_R19_S1S2_treatment	Intermediate competition	16.25	different TOpt	-0.0847304
	fluctuation	2	sd2_tOpt3_R19	sd2_tOpt3_R19_S2S3_treatment	Intermediate competition	16.25	different TOpt	-0.0847304
	fluctuation	2	sd2_tOpt3_R19	sd2_tOpt3_R19_S2S4_treatment	Intermediate competition	16.25	different TOpt	-0.0847304
	fluctuation	2	sd2_tOpt3_R19	sd2_tOpt3_R19_S2S5_treatment	Intermediate competition	16.25	different TOpt	-0.0847304
	fluctuation	2	sd2_tOpt3_R19	sd2_tOpt3_R19_S1S2_treatment	Intermediate competition	15	different TOpt	1.4204184133277735
	fluctuation	2	sd2_tOpt3_R19	sd2_tOpt3_R19_S1S3_treatment	Intermediate competition	15	different TOpt	1.4204184133277735
	fluctuation	2	sd2_tOpt3_R19	sd2_tOpt3_R19_S1S4_treatment	Intermediate competition	15	different TOpt	1.4204184133277735
	fluctuation	2	sd2_tOpt3_R19	sd2_tOpt3_R19_S1S5_treatment	Intermediate competition	15	different TOpt	1.4204184133277735
	fluctuation	2	sd2_tOpt3_R2	sd2_tOpt3_R2_S1S5_treatment	Intermediate competition	20	different TOpt	-9.86363
	fluctuation	2	sd2_tOpt3_R2	sd2_tOpt3_R2_S2S5_treatment	Intermediate competition	20	different TOpt	-9.86363
	fluctuation	2	sd2_tOpt3_R2	sd2_tOpt3_R2_S3S5_treatment	Intermediate competition	20	different TOpt	-9.86363
	fluctuation	2	sd2_tOpt3_R2	sd2_tOpt3_R2_S4S5_treatment	Intermediate competition	20	different TOpt	-9.86363
	fluctuation	2	sd2_tOpt3_R2	sd2_tOpt3_R2_S1S4_treatment	Intermediate competition	18.75	different TOpt	5.702907637941987
	fluctuation	2	sd2_tOpt3_R2	sd2_tOpt3_R2_S2S4_treatment	Intermediate competition	18.75	different TOpt	5.702907637941987
	fluctuation	2	sd2_tOpt3_R2	sd2_tOpt3_R2_S3S4_treatment	Intermediate competition	18.75	different TOpt	5.702907637941987
	fluctuation	2	sd2_tOpt3_R2	sd2_tOpt3_R2_S4S5_treatment	Intermediate competition	18.75	different TOpt	5.702907637941987
	fluctuation	2	sd2_tOpt3_R2	sd2_tOpt3_R2_S1S3_treatment	Intermediate competition	17.5	different TOpt	0.32764151589323287
	fluctuation	2	sd2_tOpt3_R2	sd2_tOpt3_R2_S2S3_treatment	Intermediate competition	17.5	different TOpt	0.32764151589323287
	fluctuation	2	sd2_tOpt3_R2	sd2_tOpt3_R2_S3S4_treatment	Intermediate competition	17.5	different TOpt	0.32764151589323287
	fluctuation	2	sd2_tOpt3_R2	sd2_tOpt3_R2_S3S5_treatment	Intermediate competition	17.5	different TOpt	0.32764151589323287
	fluctuation	2	sd2_tOpt3_R2	sd2_tOpt3_R2_S1S2_treatment	Intermediate competition	16.25	different TOpt	0.508377
	fluctuation	2	sd2_tOpt3_R2	sd2_tOpt3_R2_S2S3_treatment	Intermediate competition	16.25	different TOpt	0.508377
	fluctuation	2	sd2_tOpt3_R2	sd2_tOpt3_R2_S2S4_treatment	Intermediate competition	16.25	different TOpt	0.508377
	fluctuation	2	sd2_tOpt3_R2	sd2_tOpt3_R2_S2S5_treatment	Intermediate competition	16.25	different TOpt	0.508377
	fluctuation	2	sd2_tOpt3_R2	sd2_tOpt3_R2_S1S2_treatment	Intermediate competition	15	different TOpt	3.3247070024599954
	fluctuation	2	sd2_tOpt3_R2	sd2_tOpt3_R2_S1S3_treatment	Intermediate competition	15	different TOpt	3.3247070024599954
	fluctuation	2	sd2_tOpt3_R2	sd2_tOpt3_R2_S1S4_treatment	Intermediate competition	15	different TOpt	3.3247070024599954
	fluctuation	2	sd2_tOpt3_R2	sd2_tOpt3_R2_S1S5_treatment	Intermediate competition	15	different TOpt	3.3247070024599954
	fluctuation	2	sd2_tOpt3_R20	sd2_tOpt3_R20_S1S5_treatment	Intermediate competition	20	different TOpt	-7.60062
	fluctuation	2	sd2_tOpt3_R20	sd2_tOpt3_R20_S2S5_treatment	Intermediate competition	20	different TOpt	-7.60062
	fluctuation	2	sd2_tOpt3_R20	sd2_tOpt3_R20_S3S5_treatment	Intermediate competition	20	different TOpt	-7.60062
	fluctuation	2	sd2_tOpt3_R20	sd2_tOpt3_R20_S4S5_treatment	Intermediate competition	20	different TOpt	-7.60062
	fluctuation	2	sd2_tOpt3_R20	sd2_tOpt3_R20_S1S4_treatment	Intermediate competition	18.75	different TOpt	2.5073619292593086
	fluctuation	2	sd2_tOpt3_R20	sd2_tOpt3_R20_S2S4_treatment	Intermediate competition	18.75	different TOpt	2.5073619292593086
	fluctuation	2	sd2_tOpt3_R20	sd2_tOpt3_R20_S3S4_treatment	Intermediate competition	18.75	different TOpt	2.5073619292593086
	fluctuation	2	sd2_tOpt3_R20	sd2_tOpt3_R20_S4S5_treatment	Intermediate competition	18.75	different TOpt	2.5073619292593086
	fluctuation	2	sd2_tOpt3_R20	sd2_tOpt3_R20_S1S3_treatment	Intermediate competition	17.5	different TOpt	1.849140447206337
	fluctuation	2	sd2_tOpt3_R20	sd2_tOpt3_R20_S2S3_treatment	Intermediate competition	17.5	different TOpt	1.849140447206337
	fluctuation	2	sd2_tOpt3_R20	sd2_tOpt3_R20_S3S4_treatment	Intermediate competition	17.5	different TOpt	1.849140447206337
	fluctuation	2	sd2_tOpt3_R20	sd2_tOpt3_R20_S3S5_treatment	Intermediate competition	17.5	different TOpt	1.849140447206337
	fluctuation	2	sd2_tOpt3_R20	sd2_tOpt3_R20_S1S2_treatment	Intermediate competition	16.25	different TOpt	4.7009817654101935
	fluctuation	2	sd2_tOpt3_R20	sd2_tOpt3_R20_S2S3_treatment	Intermediate competition	16.25	different TOpt	4.7009817654101935
	fluctuation	2	sd2_tOpt3_R20	sd2_tOpt3_R20_S2S4_treatment	Intermediate competition	16.25	different TOpt	4.7009817654101935
	fluctuation	2	sd2_tOpt3_R20	sd2_tOpt3_R20_S2S5_treatment	Intermediate competition	16.25	different TOpt	4.7009817654101935
	fluctuation	2	sd2_tOpt3_R20	sd2_tOpt3_R20_S1S2_treatment	Intermediate competition	15	different TOpt	-1.45686
	fluctuation	2	sd2_tOpt3_R20	sd2_tOpt3_R20_S1S3_treatment	Intermediate competition	15	different TOpt	-1.45686
	fluctuation	2	sd2_tOpt3_R20	sd2_tOpt3_R20_S1S4_treatment	Intermediate competition	15	different TOpt	-1.45686
	fluctuation	2	sd2_tOpt3_R20	sd2_tOpt3_R20_S1S5_treatment	Intermediate competition	15	different TOpt	-1.45686
	fluctuation	2	sd2_tOpt3_R3	sd2_tOpt3_R3_S1S5_treatment	Intermediate competition	20	different TOpt	-6.90195
	fluctuation	2	sd2_tOpt3_R3	sd2_tOpt3_R3_S2S5_treatment	Intermediate competition	20	different TOpt	-6.90195
	fluctuation	2	sd2_tOpt3_R3	sd2_tOpt3_R3_S3S5_treatment	Intermediate competition	20	different TOpt	-6.90195
	fluctuation	2	sd2_tOpt3_R3	sd2_tOpt3_R3_S4S5_treatment	Intermediate competition	20	different TOpt	-6.90195
	fluctuation	2	sd2_tOpt3_R3	sd2_tOpt3_R3_S1S4_treatment	Intermediate competition	18.75	different TOpt	5.164821449342588
	fluctuation	2	sd2_tOpt3_R3	sd2_tOpt3_R3_S2S4_treatment	Intermediate competition	18.75	different TOpt	5.164821449342588
	fluctuation	2	sd2_tOpt3_R3	sd2_tOpt3_R3_S3S4_treatment	Intermediate competition	18.75	different TOpt	5.164821449342588
	fluctuation	2	sd2_tOpt3_R3	sd2_tOpt3_R3_S4S5_treatment	Intermediate competition	18.75	different TOpt	5.164821449342588
	fluctuation	2	sd2_tOpt3_R3	sd2_tOpt3_R3_S1S3_treatment	Intermediate competition	17.5	different TOpt	-1.30126
	fluctuation	2	sd2_tOpt3_R3	sd2_tOpt3_R3_S2S3_treatment	Intermediate competition	17.5	different TOpt	-1.30126
	fluctuation	2	sd2_tOpt3_R3	sd2_tOpt3_R3_S3S4_treatment	Intermediate competition	17.5	different TOpt	-1.30126
	fluctuation	2	sd2_tOpt3_R3	sd2_tOpt3_R3_S3S5_treatment	Intermediate competition	17.5	different TOpt	-1.30126
	fluctuation	2	sd2_tOpt3_R3	sd2_tOpt3_R3_S1S2_treatment	Intermediate competition	16.25	different TOpt	5.218019708548862
	fluctuation	2	sd2_tOpt3_R3	sd2_tOpt3_R3_S2S3_treatment	Intermediate competition	16.25	different TOpt	5.218019708548862
	fluctuation	2	sd2_tOpt3_R3	sd2_tOpt3_R3_S2S4_treatment	Intermediate competition	16.25	different TOpt	5.218019708548862
	fluctuation	2	sd2_tOpt3_R3	sd2_tOpt3_R3_S2S5_treatment	Intermediate competition	16.25	different TOpt	5.218019708548862
	fluctuation	2	sd2_tOpt3_R3	sd2_tOpt3_R3_S1S2_treatment	Intermediate competition	15	different TOpt	-2.17963
	fluctuation	2	sd2_tOpt3_R3	sd2_tOpt3_R3_S1S3_treatment	Intermediate competition	15	different TOpt	-2.17963
	fluctuation	2	sd2_tOpt3_R3	sd2_tOpt3_R3_S1S4_treatment	Intermediate competition	15	different TOpt	-2.17963
	fluctuation	2	sd2_tOpt3_R3	sd2_tOpt3_R3_S1S5_treatment	Intermediate competition	15	different TOpt	-2.17963
	fluctuation	2	sd2_tOpt3_R4	sd2_tOpt3_R4_S1S5_treatment	Intermediate competition	20	different TOpt	-9.22231
	fluctuation	2	sd2_tOpt3_R4	sd2_tOpt3_R4_S2S5_treatment	Intermediate competition	20	different TOpt	-9.22231
	fluctuation	2	sd2_tOpt3_R4	sd2_tOpt3_R4_S3S5_treatment	Intermediate competition	20	different TOpt	-9.22231
	fluctuation	2	sd2_tOpt3_R4	sd2_tOpt3_R4_S4S5_treatment	Intermediate competition	20	different TOpt	-9.22231
	fluctuation	2	sd2_tOpt3_R4	sd2_tOpt3_R4_S1S4_treatment	Intermediate competition	18.75	different TOpt	4.9567896277313475
	fluctuation	2	sd2_tOpt3_R4	sd2_tOpt3_R4_S2S4_treatment	Intermediate competition	18.75	different TOpt	4.9567896277313475
	fluctuation	2	sd2_tOpt3_R4	sd2_tOpt3_R4_S3S4_treatment	Intermediate competition	18.75	different TOpt	4.9567896277313475
	fluctuation	2	sd2_tOpt3_R4	sd2_tOpt3_R4_S4S5_treatment	Intermediate competition	18.75	different TOpt	4.9567896277313475
	fluctuation	2	sd2_tOpt3_R4	sd2_tOpt3_R4_S1S3_treatment	Intermediate competition	17.5	different TOpt	4.275408171857442
	fluctuation	2	sd2_tOpt3_R4	sd2_tOpt3_R4_S2S3_treatment	Intermediate competition	17.5	different TOpt	4.275408171857442
	fluctuation	2	sd2_tOpt3_R4	sd2_tOpt3_R4_S3S4_treatment	Intermediate competition	17.5	different TOpt	4.275408171857442
	fluctuation	2	sd2_tOpt3_R4	sd2_tOpt3_R4_S3S5_treatment	Intermediate competition	17.5	different TOpt	4.275408171857442
	fluctuation	2	sd2_tOpt3_R4	sd2_tOpt3_R4_S1S2_treatment	Intermediate competition	16.25	different TOpt	-0.777127
	fluctuation	2	sd2_tOpt3_R4	sd2_tOpt3_R4_S2S3_treatment	Intermediate competition	16.25	different TOpt	-0.777127
	fluctuation	2	sd2_tOpt3_R4	sd2_tOpt3_R4_S2S4_treatment	Intermediate competition	16.25	different TOpt	-0.777127
	fluctuation	2	sd2_tOpt3_R4	sd2_tOpt3_R4_S2S5_treatment	Intermediate competition	16.25	different TOpt	-0.777127
	fluctuation	2	sd2_tOpt3_R4	sd2_tOpt3_R4_S1S2_treatment	Intermediate competition	15	different TOpt	0.7672372144874704
	fluctuation	2	sd2_tOpt3_R4	sd2_tOpt3_R4_S1S3_treatment	Intermediate competition	15	different TOpt	0.7672372144874704
	fluctuation	2	sd2_tOpt3_R4	sd2_tOpt3_R4_S1S4_treatment	Intermediate competition	15	different TOpt	0.7672372144874704
	fluctuation	2	sd2_tOpt3_R4	sd2_tOpt3_R4_S1S5_treatment	Intermediate competition	15	different TOpt	0.7672372144874704
	fluctuation	2	sd2_tOpt3_R5	sd2_tOpt3_R5_S1S5_treatment	Intermediate competition	20	different TOpt	-10.9796
	fluctuation	2	sd2_tOpt3_R5	sd2_tOpt3_R5_S2S5_treatment	Intermediate competition	20	different TOpt	-10.9796
	fluctuation	2	sd2_tOpt3_R5	sd2_tOpt3_R5_S3S5_treatment	Intermediate competition	20	different TOpt	-10.9796
	fluctuation	2	sd2_tOpt3_R5	sd2_tOpt3_R5_S4S5_treatment	Intermediate competition	20	different TOpt	-10.9796
	fluctuation	2	sd2_tOpt3_R5	sd2_tOpt3_R5_S1S4_treatment	Intermediate competition	18.75	different TOpt	7.1076039842411225
	fluctuation	2	sd2_tOpt3_R5	sd2_tOpt3_R5_S2S4_treatment	Intermediate competition	18.75	different TOpt	7.1076039842411225
	fluctuation	2	sd2_tOpt3_R5	sd2_tOpt3_R5_S3S4_treatment	Intermediate competition	18.75	different TOpt	7.1076039842411225
	fluctuation	2	sd2_tOpt3_R5	sd2_tOpt3_R5_S4S5_treatment	Intermediate competition	18.75	different TOpt	7.1076039842411225
	fluctuation	2	sd2_tOpt3_R5	sd2_tOpt3_R5_S1S3_treatment	Intermediate competition	17.5	different TOpt	2.8021828968256797
	fluctuation	2	sd2_tOpt3_R5	sd2_tOpt3_R5_S2S3_treatment	Intermediate competition	17.5	different TOpt	2.8021828968256797
	fluctuation	2	sd2_tOpt3_R5	sd2_tOpt3_R5_S3S4_treatment	Intermediate competition	17.5	different TOpt	2.8021828968256797
	fluctuation	2	sd2_tOpt3_R5	sd2_tOpt3_R5_S3S5_treatment	Intermediate competition	17.5	different TOpt	2.8021828968256797
	fluctuation	2	sd2_tOpt3_R5	sd2_tOpt3_R5_S1S2_treatment	Intermediate competition	16.25	different TOpt	0.30452007652495805
	fluctuation	2	sd2_tOpt3_R5	sd2_tOpt3_R5_S2S3_treatment	Intermediate competition	16.25	different TOpt	0.30452007652495805
	fluctuation	2	sd2_tOpt3_R5	sd2_tOpt3_R5_S2S4_treatment	Intermediate competition	16.25	different TOpt	0.30452007652495805
	fluctuation	2	sd2_tOpt3_R5	sd2_tOpt3_R5_S2S5_treatment	Intermediate competition	16.25	different TOpt	0.30452007652495805
	fluctuation	2	sd2_tOpt3_R5	sd2_tOpt3_R5_S1S2_treatment	Intermediate competition	15	different TOpt	0.7653385084891182
	fluctuation	2	sd2_tOpt3_R5	sd2_tOpt3_R5_S1S3_treatment	Intermediate competition	15	different TOpt	0.7653385084891182
	fluctuation	2	sd2_tOpt3_R5	sd2_tOpt3_R5_S1S4_treatment	Intermediate competition	15	different TOpt	0.7653385084891182
	fluctuation	2	sd2_tOpt3_R5	sd2_tOpt3_R5_S1S5_treatment	Intermediate competition	15	different TOpt	0.7653385084891182
	fluctuation	2	sd2_tOpt3_R6	sd2_tOpt3_R6_S1S5_treatment	Intermediate competition	20	different TOpt	-9.39809
	fluctuation	2	sd2_tOpt3_R6	sd2_tOpt3_R6_S2S5_treatment	Intermediate competition	20	different TOpt	-9.39809
	fluctuation	2	sd2_tOpt3_R6	sd2_tOpt3_R6_S3S5_treatment	Intermediate competition	20	different TOpt	-9.39809
	fluctuation	2	sd2_tOpt3_R6	sd2_tOpt3_R6_S4S5_treatment	Intermediate competition	20	different TOpt	-9.39809
	fluctuation	2	sd2_tOpt3_R6	sd2_tOpt3_R6_S1S4_treatment	Intermediate competition	18.75	different TOpt	3.834839715614625
	fluctuation	2	sd2_tOpt3_R6	sd2_tOpt3_R6_S2S4_treatment	Intermediate competition	18.75	different TOpt	3.834839715614625
	fluctuation	2	sd2_tOpt3_R6	sd2_tOpt3_R6_S3S4_treatment	Intermediate competition	18.75	different TOpt	3.834839715614625
	fluctuation	2	sd2_tOpt3_R6	sd2_tOpt3_R6_S4S5_treatment	Intermediate competition	18.75	different TOpt	3.834839715614625
	fluctuation	2	sd2_tOpt3_R6	sd2_tOpt3_R6_S1S3_treatment	Intermediate competition	17.5	different TOpt	0.6346871496013691
	fluctuation	2	sd2_tOpt3_R6	sd2_tOpt3_R6_S2S3_treatment	Intermediate competition	17.5	different TOpt	0.6346871496013691
	fluctuation	2	sd2_tOpt3_R6	sd2_tOpt3_R6_S3S4_treatment	Intermediate competition	17.5	different TOpt	0.6346871496013691
	fluctuation	2	sd2_tOpt3_R6	sd2_tOpt3_R6_S3S5_treatment	Intermediate competition	17.5	different TOpt	0.6346871496013691
	fluctuation	2	sd2_tOpt3_R6	sd2_tOpt3_R6_S1S2_treatment	Intermediate competition	16.25	different TOpt	-1.85466
	fluctuation	2	sd2_tOpt3_R6	sd2_tOpt3_R6_S2S3_treatment	Intermediate competition	16.25	different TOpt	-1.85466
	fluctuation	2	sd2_tOpt3_R6	sd2_tOpt3_R6_S2S4_treatment	Intermediate competition	16.25	different TOpt	-1.85466
	fluctuation	2	sd2_tOpt3_R6	sd2_tOpt3_R6_S2S5_treatment	Intermediate competition	16.25	different TOpt	-1.85466
	fluctuation	2	sd2_tOpt3_R6	sd2_tOpt3_R6_S1S2_treatment	Intermediate competition	15	different TOpt	6.783227524154171
	fluctuation	2	sd2_tOpt3_R6	sd2_tOpt3_R6_S1S3_treatment	Intermediate competition	15	different TOpt	6.783227524154171
	fluctuation	2	sd2_tOpt3_R6	sd2_tOpt3_R6_S1S4_treatment	Intermediate competition	15	different TOpt	6.783227524154171
	fluctuation	2	sd2_tOpt3_R6	sd2_tOpt3_R6_S1S5_treatment	Intermediate competition	15	different TOpt	6.783227524154171
	fluctuation	2	sd2_tOpt3_R7	sd2_tOpt3_R7_S1S5_treatment	Intermediate competition	20	different TOpt	-7.28519
	fluctuation	2	sd2_tOpt3_R7	sd2_tOpt3_R7_S2S5_treatment	Intermediate competition	20	different TOpt	-7.28519
	fluctuation	2	sd2_tOpt3_R7	sd2_tOpt3_R7_S3S5_treatment	Intermediate competition	20	different TOpt	-7.28519
	fluctuation	2	sd2_tOpt3_R7	sd2_tOpt3_R7_S4S5_treatment	Intermediate competition	20	different TOpt	-7.28519
	fluctuation	2	sd2_tOpt3_R7	sd2_tOpt3_R7_S1S4_treatment	Intermediate competition	18.75	different TOpt	4.79903
	fluctuation	2	sd2_tOpt3_R7	sd2_tOpt3_R7_S2S4_treatment	Intermediate competition	18.75	different TOpt	4.79903
	fluctuation	2	sd2_tOpt3_R7	sd2_tOpt3_R7_S3S4_treatment	Intermediate competition	18.75	different TOpt	4.79903
	fluctuation	2	sd2_tOpt3_R7	sd2_tOpt3_R7_S4S5_treatment	Intermediate competition	18.75	different TOpt	4.79903
	fluctuation	2	sd2_tOpt3_R7	sd2_tOpt3_R7_S1S3_treatment	Intermediate competition	17.5	different TOpt	1.9675602909712424
	fluctuation	2	sd2_tOpt3_R7	sd2_tOpt3_R7_S2S3_treatment	Intermediate competition	17.5	different TOpt	1.9675602909712424
	fluctuation	2	sd2_tOpt3_R7	sd2_tOpt3_R7_S3S4_treatment	Intermediate competition	17.5	different TOpt	1.9675602909712424
	fluctuation	2	sd2_tOpt3_R7	sd2_tOpt3_R7_S3S5_treatment	Intermediate competition	17.5	different TOpt	1.9675602909712424
	fluctuation	2	sd2_tOpt3_R7	sd2_tOpt3_R7_S1S2_treatment	Intermediate competition	16.25	different TOpt	2.684906541606507
	fluctuation	2	sd2_tOpt3_R7	sd2_tOpt3_R7_S2S3_treatment	Intermediate competition	16.25	different TOpt	2.684906541606507
	fluctuation	2	sd2_tOpt3_R7	sd2_tOpt3_R7_S2S4_treatment	Intermediate competition	16.25	different TOpt	2.684906541606507
	fluctuation	2	sd2_tOpt3_R7	sd2_tOpt3_R7_S2S5_treatment	Intermediate competition	16.25	different TOpt	2.684906541606507
	fluctuation	2	sd2_tOpt3_R7	sd2_tOpt3_R7_S1S2_treatment	Intermediate competition	15	different TOpt	-2.16631
	fluctuation	2	sd2_tOpt3_R7	sd2_tOpt3_R7_S1S3_treatment	Intermediate competition	15	different TOpt	-2.16631
	fluctuation	2	sd2_tOpt3_R7	sd2_tOpt3_R7_S1S4_treatment	Intermediate competition	15	different TOpt	-2.16631
	fluctuation	2	sd2_tOpt3_R7	sd2_tOpt3_R7_S1S5_treatment	Intermediate competition	15	different TOpt	-2.16631
	fluctuation	2	sd2_tOpt3_R8	sd2_tOpt3_R8_S1S5_treatment	Intermediate competition	20	different TOpt	-7.12219
	fluctuation	2	sd2_tOpt3_R8	sd2_tOpt3_R8_S2S5_treatment	Intermediate competition	20	different TOpt	-7.12219
	fluctuation	2	sd2_tOpt3_R8	sd2_tOpt3_R8_S3S5_treatment	Intermediate competition	20	different TOpt	-7.12219
	fluctuation	2	sd2_tOpt3_R8	sd2_tOpt3_R8_S4S5_treatment	Intermediate competition	20	different TOpt	-7.12219
	fluctuation	2	sd2_tOpt3_R8	sd2_tOpt3_R8_S1S4_treatment	Intermediate competition	18.75	different TOpt	5.520517377189929
	fluctuation	2	sd2_tOpt3_R8	sd2_tOpt3_R8_S2S4_treatment	Intermediate competition	18.75	different TOpt	5.520517377189929
	fluctuation	2	sd2_tOpt3_R8	sd2_tOpt3_R8_S3S4_treatment	Intermediate competition	18.75	different TOpt	5.520517377189929
	fluctuation	2	sd2_tOpt3_R8	sd2_tOpt3_R8_S4S5_treatment	Intermediate competition	18.75	different TOpt	5.520517377189929
	fluctuation	2	sd2_tOpt3_R8	sd2_tOpt3_R8_S1S3_treatment	Intermediate competition	17.5	different TOpt	2.131956288166368
	fluctuation	2	sd2_tOpt3_R8	sd2_tOpt3_R8_S2S3_treatment	Intermediate competition	17.5	different TOpt	2.131956288166368
	fluctuation	2	sd2_tOpt3_R8	sd2_tOpt3_R8_S3S4_treatment	Intermediate competition	17.5	different TOpt	2.131956288166368
	fluctuation	2	sd2_tOpt3_R8	sd2_tOpt3_R8_S3S5_treatment	Intermediate competition	17.5	different TOpt	2.131956288166368
	fluctuation	2	sd2_tOpt3_R8	sd2_tOpt3_R8_S1S2_treatment	Intermediate competition	16.25	different TOpt	0.6011671751493868
	fluctuation	2	sd2_tOpt3_R8	sd2_tOpt3_R8_S2S3_treatment	Intermediate competition	16.25	different TOpt	0.6011671751493868
	fluctuation	2	sd2_tOpt3_R8	sd2_tOpt3_R8_S2S4_treatment	Intermediate competition	16.25	different TOpt	0.6011671751493868
	fluctuation	2	sd2_tOpt3_R8	sd2_tOpt3_R8_S2S5_treatment	Intermediate competition	16.25	different TOpt	0.6011671751493868
	fluctuation	2	sd2_tOpt3_R8	sd2_tOpt3_R8_S1S2_treatment	Intermediate competition	15	different TOpt	-1.13145
	fluctuation	2	sd2_tOpt3_R8	sd2_tOpt3_R8_S1S3_treatment	Intermediate competition	15	different TOpt	-1.13145
	fluctuation	2	sd2_tOpt3_R8	sd2_tOpt3_R8_S1S4_treatment	Intermediate competition	15	different TOpt	-1.13145
	fluctuation	2	sd2_tOpt3_R8	sd2_tOpt3_R8_S1S5_treatment	Intermediate competition	15	different TOpt	-1.13145
	fluctuation	2	sd2_tOpt3_R9	sd2_tOpt3_R9_S1S5_treatment	Intermediate competition	20	different TOpt	1.3983623606292022
	fluctuation	2	sd2_tOpt3_R9	sd2_tOpt3_R9_S2S5_treatment	Intermediate competition	20	different TOpt	1.3983623606292022
	fluctuation	2	sd2_tOpt3_R9	sd2_tOpt3_R9_S3S5_treatment	Intermediate competition	20	different TOpt	1.3983623606292022
	fluctuation	2	sd2_tOpt3_R9	sd2_tOpt3_R9_S4S5_treatment	Intermediate competition	20	different TOpt	1.3983623606292022
	fluctuation	2	sd2_tOpt3_R9	sd2_tOpt3_R9_S1S4_treatment	Intermediate competition	18.75	different TOpt	-2.52491
	fluctuation	2	sd2_tOpt3_R9	sd2_tOpt3_R9_S2S4_treatment	Intermediate competition	18.75	different TOpt	-2.52491
	fluctuation	2	sd2_tOpt3_R9	sd2_tOpt3_R9_S3S4_treatment	Intermediate competition	18.75	different TOpt	-2.52491
	fluctuation	2	sd2_tOpt3_R9	sd2_tOpt3_R9_S4S5_treatment	Intermediate competition	18.75	different TOpt	-2.52491
	fluctuation	2	sd2_tOpt3_R9	sd2_tOpt3_R9_S1S3_treatment	Intermediate competition	17.5	different TOpt	-2.58318
	fluctuation	2	sd2_tOpt3_R9	sd2_tOpt3_R9_S2S3_treatment	Intermediate competition	17.5	different TOpt	-2.58318
	fluctuation	2	sd2_tOpt3_R9	sd2_tOpt3_R9_S3S4_treatment	Intermediate competition	17.5	different TOpt	-2.58318
	fluctuation	2	sd2_tOpt3_R9	sd2_tOpt3_R9_S3S5_treatment	Intermediate competition	17.5	different TOpt	-2.58318
	fluctuation	2	sd2_tOpt3_R9	sd2_tOpt3_R9_S1S2_treatment	Intermediate competition	16.25	different TOpt	5.458494119289483
	fluctuation	2	sd2_tOpt3_R9	sd2_tOpt3_R9_S2S3_treatment	Intermediate competition	16.25	different TOpt	5.458494119289483
	fluctuation	2	sd2_tOpt3_R9	sd2_tOpt3_R9_S2S4_treatment	Intermediate competition	16.25	different TOpt	5.458494119289483
	fluctuation	2	sd2_tOpt3_R9	sd2_tOpt3_R9_S2S5_treatment	Intermediate competition	16.25	different TOpt	5.458494119289483
	fluctuation	2	sd2_tOpt3_R9	sd2_tOpt3_R9_S1S2_treatment	Intermediate competition	15	different TOpt	-1.74876
	fluctuation	2	sd2_tOpt3_R9	sd2_tOpt3_R9_S1S3_treatment	Intermediate competition	15	different TOpt	-1.74876
	fluctuation	2	sd2_tOpt3_R9	sd2_tOpt3_R9_S1S4_treatment	Intermediate competition	15	different TOpt	-1.74876
	fluctuation	2	sd2_tOpt3_R9	sd2_tOpt3_R9_S1S5_treatment	Intermediate competition	15	different TOpt	-1.74876
	fluctuation	2	sd3_tOpt3_R1	sd3_tOpt3_R1_S1S5_treatment	Strong competition	20	different TOpt	-9.68358
	fluctuation	2	sd3_tOpt3_R1	sd3_tOpt3_R1_S2S5_treatment	Strong competition	20	different TOpt	-9.68358
	fluctuation	2	sd3_tOpt3_R1	sd3_tOpt3_R1_S3S5_treatment	Strong competition	20	different TOpt	-9.68358
	fluctuation	2	sd3_tOpt3_R1	sd3_tOpt3_R1_S4S5_treatment	Strong competition	20	different TOpt	-9.68358
	fluctuation	2	sd3_tOpt3_R1	sd3_tOpt3_R1_S1S4_treatment	Strong competition	18.75	different TOpt	8.897616337080958
	fluctuation	2	sd3_tOpt3_R1	sd3_tOpt3_R1_S2S4_treatment	Strong competition	18.75	different TOpt	8.897616337080958
	fluctuation	2	sd3_tOpt3_R1	sd3_tOpt3_R1_S3S4_treatment	Strong competition	18.75	different TOpt	8.897616337080958
	fluctuation	2	sd3_tOpt3_R1	sd3_tOpt3_R1_S4S5_treatment	Strong competition	18.75	different TOpt	8.897616337080958
	fluctuation	2	sd3_tOpt3_R1	sd3_tOpt3_R1_S1S3_treatment	Strong competition	17.5	different TOpt	1.2578483634934186
	fluctuation	2	sd3_tOpt3_R1	sd3_tOpt3_R1_S2S3_treatment	Strong competition	17.5	different TOpt	1.2578483634934186
	fluctuation	2	sd3_tOpt3_R1	sd3_tOpt3_R1_S3S4_treatment	Strong competition	17.5	different TOpt	1.2578483634934186
	fluctuation	2	sd3_tOpt3_R1	sd3_tOpt3_R1_S3S5_treatment	Strong competition	17.5	different TOpt	1.2578483634934186
	fluctuation	2	sd3_tOpt3_R1	sd3_tOpt3_R1_S1S2_treatment	Strong competition	16.25	different TOpt	-0.0106517
	fluctuation	2	sd3_tOpt3_R1	sd3_tOpt3_R1_S2S3_treatment	Strong competition	16.25	different TOpt	-0.0106517
	fluctuation	2	sd3_tOpt3_R1	sd3_tOpt3_R1_S2S4_treatment	Strong competition	16.25	different TOpt	-0.0106517
	fluctuation	2	sd3_tOpt3_R1	sd3_tOpt3_R1_S2S5_treatment	Strong competition	16.25	different TOpt	-0.0106517
	fluctuation	2	sd3_tOpt3_R1	sd3_tOpt3_R1_S1S2_treatment	Strong competition	15	different TOpt	-0.461228
	fluctuation	2	sd3_tOpt3_R1	sd3_tOpt3_R1_S1S3_treatment	Strong competition	15	different TOpt	-0.461228
	fluctuation	2	sd3_tOpt3_R1	sd3_tOpt3_R1_S1S4_treatment	Strong competition	15	different TOpt	-0.461228
	fluctuation	2	sd3_tOpt3_R1	sd3_tOpt3_R1_S1S5_treatment	Strong competition	15	different TOpt	-0.461228
	fluctuation	2	sd3_tOpt3_R10	sd3_tOpt3_R10_S1S5_treatment	Strong competition	20	different TOpt	-9.82205
	fluctuation	2	sd3_tOpt3_R10	sd3_tOpt3_R10_S2S5_treatment	Strong competition	20	different TOpt	-9.82205
	fluctuation	2	sd3_tOpt3_R10	sd3_tOpt3_R10_S3S5_treatment	Strong competition	20	different TOpt	-9.82205
	fluctuation	2	sd3_tOpt3_R10	sd3_tOpt3_R10_S4S5_treatment	Strong competition	20	different TOpt	-9.82205
	fluctuation	2	sd3_tOpt3_R10	sd3_tOpt3_R10_S1S4_treatment	Strong competition	18.75	different TOpt	5.81745
	fluctuation	2	sd3_tOpt3_R10	sd3_tOpt3_R10_S2S4_treatment	Strong competition	18.75	different TOpt	5.81745
	fluctuation	2	sd3_tOpt3_R10	sd3_tOpt3_R10_S3S4_treatment	Strong competition	18.75	different TOpt	5.81745
	fluctuation	2	sd3_tOpt3_R10	sd3_tOpt3_R10_S4S5_treatment	Strong competition	18.75	different TOpt	5.81745
	fluctuation	2	sd3_tOpt3_R10	sd3_tOpt3_R10_S1S3_treatment	Strong competition	17.5	different TOpt	0.9353685277221735
	fluctuation	2	sd3_tOpt3_R10	sd3_tOpt3_R10_S2S3_treatment	Strong competition	17.5	different TOpt	0.9353685277221735
	fluctuation	2	sd3_tOpt3_R10	sd3_tOpt3_R10_S3S4_treatment	Strong competition	17.5	different TOpt	0.9353685277221735
	fluctuation	2	sd3_tOpt3_R10	sd3_tOpt3_R10_S3S5_treatment	Strong competition	17.5	different TOpt	0.9353685277221735
	fluctuation	2	sd3_tOpt3_R10	sd3_tOpt3_R10_S1S2_treatment	Strong competition	16.25	different TOpt	2.6099644368686543
	fluctuation	2	sd3_tOpt3_R10	sd3_tOpt3_R10_S2S3_treatment	Strong competition	16.25	different TOpt	2.6099644368686543
	fluctuation	2	sd3_tOpt3_R10	sd3_tOpt3_R10_S2S4_treatment	Strong competition	16.25	different TOpt	2.6099644368686543
	fluctuation	2	sd3_tOpt3_R10	sd3_tOpt3_R10_S2S5_treatment	Strong competition	16.25	different TOpt	2.6099644368686543
	fluctuation	2	sd3_tOpt3_R10	sd3_tOpt3_R10_S1S2_treatment	Strong competition	15	different TOpt	0.4592706488621183
	fluctuation	2	sd3_tOpt3_R10	sd3_tOpt3_R10_S1S3_treatment	Strong competition	15	different TOpt	0.4592706488621183
	fluctuation	2	sd3_tOpt3_R10	sd3_tOpt3_R10_S1S4_treatment	Strong competition	15	different TOpt	0.4592706488621183
	fluctuation	2	sd3_tOpt3_R10	sd3_tOpt3_R10_S1S5_treatment	Strong competition	15	different TOpt	0.4592706488621183
	fluctuation	2	sd3_tOpt3_R11	sd3_tOpt3_R11_S1S5_treatment	Strong competition	20	different TOpt	-15.4226
	fluctuation	2	sd3_tOpt3_R11	sd3_tOpt3_R11_S2S5_treatment	Strong competition	20	different TOpt	-15.4226
	fluctuation	2	sd3_tOpt3_R11	sd3_tOpt3_R11_S3S5_treatment	Strong competition	20	different TOpt	-15.4226
	fluctuation	2	sd3_tOpt3_R11	sd3_tOpt3_R11_S4S5_treatment	Strong competition	20	different TOpt	-15.4226
	fluctuation	2	sd3_tOpt3_R11	sd3_tOpt3_R11_S1S4_treatment	Strong competition	18.75	different TOpt	5.502054593703177
	fluctuation	2	sd3_tOpt3_R11	sd3_tOpt3_R11_S2S4_treatment	Strong competition	18.75	different TOpt	5.502054593703177
	fluctuation	2	sd3_tOpt3_R11	sd3_tOpt3_R11_S3S4_treatment	Strong competition	18.75	different TOpt	5.502054593703177
	fluctuation	2	sd3_tOpt3_R11	sd3_tOpt3_R11_S4S5_treatment	Strong competition	18.75	different TOpt	5.502054593703177
	fluctuation	2	sd3_tOpt3_R11	sd3_tOpt3_R11_S1S3_treatment	Strong competition	17.5	different TOpt	1.0900120143301177
	fluctuation	2	sd3_tOpt3_R11	sd3_tOpt3_R11_S2S3_treatment	Strong competition	17.5	different TOpt	1.0900120143301177
	fluctuation	2	sd3_tOpt3_R11	sd3_tOpt3_R11_S3S4_treatment	Strong competition	17.5	different TOpt	1.0900120143301177
	fluctuation	2	sd3_tOpt3_R11	sd3_tOpt3_R11_S3S5_treatment	Strong competition	17.5	different TOpt	1.0900120143301177
	fluctuation	2	sd3_tOpt3_R11	sd3_tOpt3_R11_S1S2_treatment	Strong competition	16.25	different TOpt	3.04385
	fluctuation	2	sd3_tOpt3_R11	sd3_tOpt3_R11_S2S3_treatment	Strong competition	16.25	different TOpt	3.04385
	fluctuation	2	sd3_tOpt3_R11	sd3_tOpt3_R11_S2S4_treatment	Strong competition	16.25	different TOpt	3.04385
	fluctuation	2	sd3_tOpt3_R11	sd3_tOpt3_R11_S2S5_treatment	Strong competition	16.25	different TOpt	3.04385
	fluctuation	2	sd3_tOpt3_R11	sd3_tOpt3_R11_S1S2_treatment	Strong competition	15	different TOpt	5.786639445450827
	fluctuation	2	sd3_tOpt3_R11	sd3_tOpt3_R11_S1S3_treatment	Strong competition	15	different TOpt	5.786639445450827
	fluctuation	2	sd3_tOpt3_R11	sd3_tOpt3_R11_S1S4_treatment	Strong competition	15	different TOpt	5.786639445450827
	fluctuation	2	sd3_tOpt3_R11	sd3_tOpt3_R11_S1S5_treatment	Strong competition	15	different TOpt	5.786639445450827
	fluctuation	2	sd3_tOpt3_R12	sd3_tOpt3_R12_S1S5_treatment	Strong competition	20	different TOpt	-7.18101
	fluctuation	2	sd3_tOpt3_R12	sd3_tOpt3_R12_S2S5_treatment	Strong competition	20	different TOpt	-7.18101
	fluctuation	2	sd3_tOpt3_R12	sd3_tOpt3_R12_S3S5_treatment	Strong competition	20	different TOpt	-7.18101
	fluctuation	2	sd3_tOpt3_R12	sd3_tOpt3_R12_S4S5_treatment	Strong competition	20	different TOpt	-7.18101
	fluctuation	2	sd3_tOpt3_R12	sd3_tOpt3_R12_S1S4_treatment	Strong competition	18.75	different TOpt	4.388115804106789
	fluctuation	2	sd3_tOpt3_R12	sd3_tOpt3_R12_S2S4_treatment	Strong competition	18.75	different TOpt	4.388115804106789
	fluctuation	2	sd3_tOpt3_R12	sd3_tOpt3_R12_S3S4_treatment	Strong competition	18.75	different TOpt	4.388115804106789
	fluctuation	2	sd3_tOpt3_R12	sd3_tOpt3_R12_S4S5_treatment	Strong competition	18.75	different TOpt	4.388115804106789
	fluctuation	2	sd3_tOpt3_R12	sd3_tOpt3_R12_S1S3_treatment	Strong competition	17.5	different TOpt	1.4237419039343857
	fluctuation	2	sd3_tOpt3_R12	sd3_tOpt3_R12_S2S3_treatment	Strong competition	17.5	different TOpt	1.4237419039343857
	fluctuation	2	sd3_tOpt3_R12	sd3_tOpt3_R12_S3S4_treatment	Strong competition	17.5	different TOpt	1.4237419039343857
	fluctuation	2	sd3_tOpt3_R12	sd3_tOpt3_R12_S3S5_treatment	Strong competition	17.5	different TOpt	1.4237419039343857
	fluctuation	2	sd3_tOpt3_R12	sd3_tOpt3_R12_S1S2_treatment	Strong competition	16.25	different TOpt	0.5023439431885879
	fluctuation	2	sd3_tOpt3_R12	sd3_tOpt3_R12_S2S3_treatment	Strong competition	16.25	different TOpt	0.5023439431885879
	fluctuation	2	sd3_tOpt3_R12	sd3_tOpt3_R12_S2S4_treatment	Strong competition	16.25	different TOpt	0.5023439431885879
	fluctuation	2	sd3_tOpt3_R12	sd3_tOpt3_R12_S2S5_treatment	Strong competition	16.25	different TOpt	0.5023439431885879
	fluctuation	2	sd3_tOpt3_R12	sd3_tOpt3_R12_S1S2_treatment	Strong competition	15	different TOpt	0.8668079604743562
	fluctuation	2	sd3_tOpt3_R12	sd3_tOpt3_R12_S1S3_treatment	Strong competition	15	different TOpt	0.8668079604743562
	fluctuation	2	sd3_tOpt3_R12	sd3_tOpt3_R12_S1S4_treatment	Strong competition	15	different TOpt	0.8668079604743562
	fluctuation	2	sd3_tOpt3_R12	sd3_tOpt3_R12_S1S5_treatment	Strong competition	15	different TOpt	0.8668079604743562
	fluctuation	2	sd3_tOpt3_R13	sd3_tOpt3_R13_S1S5_treatment	Strong competition	20	different TOpt	-4.14214
	fluctuation	2	sd3_tOpt3_R13	sd3_tOpt3_R13_S2S5_treatment	Strong competition	20	different TOpt	-4.14214
	fluctuation	2	sd3_tOpt3_R13	sd3_tOpt3_R13_S3S5_treatment	Strong competition	20	different TOpt	-4.14214
	fluctuation	2	sd3_tOpt3_R13	sd3_tOpt3_R13_S4S5_treatment	Strong competition	20	different TOpt	-4.14214
	fluctuation	2	sd3_tOpt3_R13	sd3_tOpt3_R13_S1S4_treatment	Strong competition	18.75	different TOpt	2.2129518351611464
	fluctuation	2	sd3_tOpt3_R13	sd3_tOpt3_R13_S2S4_treatment	Strong competition	18.75	different TOpt	2.2129518351611464
	fluctuation	2	sd3_tOpt3_R13	sd3_tOpt3_R13_S3S4_treatment	Strong competition	18.75	different TOpt	2.2129518351611464
	fluctuation	2	sd3_tOpt3_R13	sd3_tOpt3_R13_S4S5_treatment	Strong competition	18.75	different TOpt	2.2129518351611464
	fluctuation	2	sd3_tOpt3_R13	sd3_tOpt3_R13_S1S3_treatment	Strong competition	17.5	different TOpt	0.14450311949472594
	fluctuation	2	sd3_tOpt3_R13	sd3_tOpt3_R13_S2S3_treatment	Strong competition	17.5	different TOpt	0.14450311949472594
	fluctuation	2	sd3_tOpt3_R13	sd3_tOpt3_R13_S3S4_treatment	Strong competition	17.5	different TOpt	0.14450311949472594
	fluctuation	2	sd3_tOpt3_R13	sd3_tOpt3_R13_S3S5_treatment	Strong competition	17.5	different TOpt	0.14450311949472594
	fluctuation	2	sd3_tOpt3_R13	sd3_tOpt3_R13_S1S2_treatment	Strong competition	16.25	different TOpt	-0.729003
	fluctuation	2	sd3_tOpt3_R13	sd3_tOpt3_R13_S2S3_treatment	Strong competition	16.25	different TOpt	-0.729003
	fluctuation	2	sd3_tOpt3_R13	sd3_tOpt3_R13_S2S4_treatment	Strong competition	16.25	different TOpt	-0.729003
	fluctuation	2	sd3_tOpt3_R13	sd3_tOpt3_R13_S2S5_treatment	Strong competition	16.25	different TOpt	-0.729003
	fluctuation	2	sd3_tOpt3_R13	sd3_tOpt3_R13_S1S2_treatment	Strong competition	15	different TOpt	2.513684864235645
	fluctuation	2	sd3_tOpt3_R13	sd3_tOpt3_R13_S1S3_treatment	Strong competition	15	different TOpt	2.513684864235645
	fluctuation	2	sd3_tOpt3_R13	sd3_tOpt3_R13_S1S4_treatment	Strong competition	15	different TOpt	2.513684864235645
	fluctuation	2	sd3_tOpt3_R13	sd3_tOpt3_R13_S1S5_treatment	Strong competition	15	different TOpt	2.513684864235645
	fluctuation	2	sd3_tOpt3_R14	sd3_tOpt3_R14_S1S5_treatment	Strong competition	20	different TOpt	-10.5738
	fluctuation	2	sd3_tOpt3_R14	sd3_tOpt3_R14_S2S5_treatment	Strong competition	20	different TOpt	-10.5738
	fluctuation	2	sd3_tOpt3_R14	sd3_tOpt3_R14_S3S5_treatment	Strong competition	20	different TOpt	-10.5738
	fluctuation	2	sd3_tOpt3_R14	sd3_tOpt3_R14_S4S5_treatment	Strong competition	20	different TOpt	-10.5738
	fluctuation	2	sd3_tOpt3_R14	sd3_tOpt3_R14_S1S4_treatment	Strong competition	18.75	different TOpt	5.332570873909747
	fluctuation	2	sd3_tOpt3_R14	sd3_tOpt3_R14_S2S4_treatment	Strong competition	18.75	different TOpt	5.332570873909747
	fluctuation	2	sd3_tOpt3_R14	sd3_tOpt3_R14_S3S4_treatment	Strong competition	18.75	different TOpt	5.332570873909747
	fluctuation	2	sd3_tOpt3_R14	sd3_tOpt3_R14_S4S5_treatment	Strong competition	18.75	different TOpt	5.332570873909747
	fluctuation	2	sd3_tOpt3_R14	sd3_tOpt3_R14_S1S3_treatment	Strong competition	17.5	different TOpt	-0.206476
	fluctuation	2	sd3_tOpt3_R14	sd3_tOpt3_R14_S2S3_treatment	Strong competition	17.5	different TOpt	-0.206476
	fluctuation	2	sd3_tOpt3_R14	sd3_tOpt3_R14_S3S4_treatment	Strong competition	17.5	different TOpt	-0.206476
	fluctuation	2	sd3_tOpt3_R14	sd3_tOpt3_R14_S3S5_treatment	Strong competition	17.5	different TOpt	-0.206476
	fluctuation	2	sd3_tOpt3_R14	sd3_tOpt3_R14_S1S2_treatment	Strong competition	16.25	different TOpt	0.2129499023291066
	fluctuation	2	sd3_tOpt3_R14	sd3_tOpt3_R14_S2S3_treatment	Strong competition	16.25	different TOpt	0.2129499023291066
	fluctuation	2	sd3_tOpt3_R14	sd3_tOpt3_R14_S2S4_treatment	Strong competition	16.25	different TOpt	0.2129499023291066
	fluctuation	2	sd3_tOpt3_R14	sd3_tOpt3_R14_S2S5_treatment	Strong competition	16.25	different TOpt	0.2129499023291066
	fluctuation	2	sd3_tOpt3_R14	sd3_tOpt3_R14_S1S2_treatment	Strong competition	15	different TOpt	5.234731776786665
	fluctuation	2	sd3_tOpt3_R14	sd3_tOpt3_R14_S1S3_treatment	Strong competition	15	different TOpt	5.234731776786665
	fluctuation	2	sd3_tOpt3_R14	sd3_tOpt3_R14_S1S4_treatment	Strong competition	15	different TOpt	5.234731776786665
	fluctuation	2	sd3_tOpt3_R14	sd3_tOpt3_R14_S1S5_treatment	Strong competition	15	different TOpt	5.234731776786665
	fluctuation	2	sd3_tOpt3_R15	sd3_tOpt3_R15_S1S5_treatment	Strong competition	20	different TOpt	-11.8617
	fluctuation	2	sd3_tOpt3_R15	sd3_tOpt3_R15_S2S5_treatment	Strong competition	20	different TOpt	-11.8617
	fluctuation	2	sd3_tOpt3_R15	sd3_tOpt3_R15_S3S5_treatment	Strong competition	20	different TOpt	-11.8617
	fluctuation	2	sd3_tOpt3_R15	sd3_tOpt3_R15_S4S5_treatment	Strong competition	20	different TOpt	-11.8617
	fluctuation	2	sd3_tOpt3_R15	sd3_tOpt3_R15_S1S4_treatment	Strong competition	18.75	different TOpt	6.762322183452561
	fluctuation	2	sd3_tOpt3_R15	sd3_tOpt3_R15_S2S4_treatment	Strong competition	18.75	different TOpt	6.762322183452561
	fluctuation	2	sd3_tOpt3_R15	sd3_tOpt3_R15_S3S4_treatment	Strong competition	18.75	different TOpt	6.762322183452561
	fluctuation	2	sd3_tOpt3_R15	sd3_tOpt3_R15_S4S5_treatment	Strong competition	18.75	different TOpt	6.762322183452561
	fluctuation	2	sd3_tOpt3_R15	sd3_tOpt3_R15_S1S3_treatment	Strong competition	17.5	different TOpt	2.4298530979385013
	fluctuation	2	sd3_tOpt3_R15	sd3_tOpt3_R15_S2S3_treatment	Strong competition	17.5	different TOpt	2.4298530979385013
	fluctuation	2	sd3_tOpt3_R15	sd3_tOpt3_R15_S3S4_treatment	Strong competition	17.5	different TOpt	2.4298530979385013
	fluctuation	2	sd3_tOpt3_R15	sd3_tOpt3_R15_S3S5_treatment	Strong competition	17.5	different TOpt	2.4298530979385013
	fluctuation	2	sd3_tOpt3_R15	sd3_tOpt3_R15_S1S2_treatment	Strong competition	16.25	different TOpt	3.8484801075431063
	fluctuation	2	sd3_tOpt3_R15	sd3_tOpt3_R15_S2S3_treatment	Strong competition	16.25	different TOpt	3.8484801075431063
	fluctuation	2	sd3_tOpt3_R15	sd3_tOpt3_R15_S2S4_treatment	Strong competition	16.25	different TOpt	3.8484801075431063
	fluctuation	2	sd3_tOpt3_R15	sd3_tOpt3_R15_S2S5_treatment	Strong competition	16.25	different TOpt	3.8484801075431063
	fluctuation	2	sd3_tOpt3_R15	sd3_tOpt3_R15_S1S2_treatment	Strong competition	15	different TOpt	-1.17893
	fluctuation	2	sd3_tOpt3_R15	sd3_tOpt3_R15_S1S3_treatment	Strong competition	15	different TOpt	-1.17893
	fluctuation	2	sd3_tOpt3_R15	sd3_tOpt3_R15_S1S4_treatment	Strong competition	15	different TOpt	-1.17893
	fluctuation	2	sd3_tOpt3_R15	sd3_tOpt3_R15_S1S5_treatment	Strong competition	15	different TOpt	-1.17893
	fluctuation	2	sd3_tOpt3_R16	sd3_tOpt3_R16_S1S5_treatment	Strong competition	20	different TOpt	-0.111617
	fluctuation	2	sd3_tOpt3_R16	sd3_tOpt3_R16_S2S5_treatment	Strong competition	20	different TOpt	-0.111617
	fluctuation	2	sd3_tOpt3_R16	sd3_tOpt3_R16_S3S5_treatment	Strong competition	20	different TOpt	-0.111617
	fluctuation	2	sd3_tOpt3_R16	sd3_tOpt3_R16_S4S5_treatment	Strong competition	20	different TOpt	-0.111617
	fluctuation	2	sd3_tOpt3_R16	sd3_tOpt3_R16_S1S4_treatment	Strong competition	18.75	different TOpt	-1.0182
	fluctuation	2	sd3_tOpt3_R16	sd3_tOpt3_R16_S2S4_treatment	Strong competition	18.75	different TOpt	-1.0182
	fluctuation	2	sd3_tOpt3_R16	sd3_tOpt3_R16_S3S4_treatment	Strong competition	18.75	different TOpt	-1.0182
	fluctuation	2	sd3_tOpt3_R16	sd3_tOpt3_R16_S4S5_treatment	Strong competition	18.75	different TOpt	-1.0182
	fluctuation	2	sd3_tOpt3_R16	sd3_tOpt3_R16_S1S3_treatment	Strong competition	17.5	different TOpt	5.389716091630956
	fluctuation	2	sd3_tOpt3_R16	sd3_tOpt3_R16_S2S3_treatment	Strong competition	17.5	different TOpt	5.389716091630956
	fluctuation	2	sd3_tOpt3_R16	sd3_tOpt3_R16_S3S4_treatment	Strong competition	17.5	different TOpt	5.389716091630956
	fluctuation	2	sd3_tOpt3_R16	sd3_tOpt3_R16_S3S5_treatment	Strong competition	17.5	different TOpt	5.389716091630956
	fluctuation	2	sd3_tOpt3_R16	sd3_tOpt3_R16_S1S2_treatment	Strong competition	16.25	different TOpt	2.271314473117239
	fluctuation	2	sd3_tOpt3_R16	sd3_tOpt3_R16_S2S3_treatment	Strong competition	16.25	different TOpt	2.271314473117239
	fluctuation	2	sd3_tOpt3_R16	sd3_tOpt3_R16_S2S4_treatment	Strong competition	16.25	different TOpt	2.271314473117239
	fluctuation	2	sd3_tOpt3_R16	sd3_tOpt3_R16_S2S5_treatment	Strong competition	16.25	different TOpt	2.271314473117239
	fluctuation	2	sd3_tOpt3_R16	sd3_tOpt3_R16_S1S2_treatment	Strong competition	15	different TOpt	-6.53122
	fluctuation	2	sd3_tOpt3_R16	sd3_tOpt3_R16_S1S3_treatment	Strong competition	15	different TOpt	-6.53122
	fluctuation	2	sd3_tOpt3_R16	sd3_tOpt3_R16_S1S4_treatment	Strong competition	15	different TOpt	-6.53122
	fluctuation	2	sd3_tOpt3_R16	sd3_tOpt3_R16_S1S5_treatment	Strong competition	15	different TOpt	-6.53122
	fluctuation	2	sd3_tOpt3_R17	sd3_tOpt3_R17_S1S5_treatment	Strong competition	20	different TOpt	-8.10272
	fluctuation	2	sd3_tOpt3_R17	sd3_tOpt3_R17_S2S5_treatment	Strong competition	20	different TOpt	-8.10272
	fluctuation	2	sd3_tOpt3_R17	sd3_tOpt3_R17_S3S5_treatment	Strong competition	20	different TOpt	-8.10272
	fluctuation	2	sd3_tOpt3_R17	sd3_tOpt3_R17_S4S5_treatment	Strong competition	20	different TOpt	-8.10272
	fluctuation	2	sd3_tOpt3_R17	sd3_tOpt3_R17_S1S4_treatment	Strong competition	18.75	different TOpt	3.044830288382451
	fluctuation	2	sd3_tOpt3_R17	sd3_tOpt3_R17_S2S4_treatment	Strong competition	18.75	different TOpt	3.044830288382451
	fluctuation	2	sd3_tOpt3_R17	sd3_tOpt3_R17_S3S4_treatment	Strong competition	18.75	different TOpt	3.044830288382451
	fluctuation	2	sd3_tOpt3_R17	sd3_tOpt3_R17_S4S5_treatment	Strong competition	18.75	different TOpt	3.044830288382451
	fluctuation	2	sd3_tOpt3_R17	sd3_tOpt3_R17_S1S3_treatment	Strong competition	17.5	different TOpt	5.070291454145887
	fluctuation	2	sd3_tOpt3_R17	sd3_tOpt3_R17_S2S3_treatment	Strong competition	17.5	different TOpt	5.070291454145887
	fluctuation	2	sd3_tOpt3_R17	sd3_tOpt3_R17_S3S4_treatment	Strong competition	17.5	different TOpt	5.070291454145887
	fluctuation	2	sd3_tOpt3_R17	sd3_tOpt3_R17_S3S5_treatment	Strong competition	17.5	different TOpt	5.070291454145887
	fluctuation	2	sd3_tOpt3_R17	sd3_tOpt3_R17_S1S2_treatment	Strong competition	16.25	different TOpt	6.433606010499789
	fluctuation	2	sd3_tOpt3_R17	sd3_tOpt3_R17_S2S3_treatment	Strong competition	16.25	different TOpt	6.433606010499789
	fluctuation	2	sd3_tOpt3_R17	sd3_tOpt3_R17_S2S4_treatment	Strong competition	16.25	different TOpt	6.433606010499789
	fluctuation	2	sd3_tOpt3_R17	sd3_tOpt3_R17_S2S5_treatment	Strong competition	16.25	different TOpt	6.433606010499789
	fluctuation	2	sd3_tOpt3_R17	sd3_tOpt3_R17_S1S2_treatment	Strong competition	15	different TOpt	-6.44601
	fluctuation	2	sd3_tOpt3_R17	sd3_tOpt3_R17_S1S3_treatment	Strong competition	15	different TOpt	-6.44601
	fluctuation	2	sd3_tOpt3_R17	sd3_tOpt3_R17_S1S4_treatment	Strong competition	15	different TOpt	-6.44601
	fluctuation	2	sd3_tOpt3_R17	sd3_tOpt3_R17_S1S5_treatment	Strong competition	15	different TOpt	-6.44601
	fluctuation	2	sd3_tOpt3_R18	sd3_tOpt3_R18_S1S5_treatment	Strong competition	20	different TOpt	-8.99454
	fluctuation	2	sd3_tOpt3_R18	sd3_tOpt3_R18_S2S5_treatment	Strong competition	20	different TOpt	-8.99454
	fluctuation	2	sd3_tOpt3_R18	sd3_tOpt3_R18_S3S5_treatment	Strong competition	20	different TOpt	-8.99454
	fluctuation	2	sd3_tOpt3_R18	sd3_tOpt3_R18_S4S5_treatment	Strong competition	20	different TOpt	-8.99454
	fluctuation	2	sd3_tOpt3_R18	sd3_tOpt3_R18_S1S4_treatment	Strong competition	18.75	different TOpt	4.710606773248547
	fluctuation	2	sd3_tOpt3_R18	sd3_tOpt3_R18_S2S4_treatment	Strong competition	18.75	different TOpt	4.710606773248547
	fluctuation	2	sd3_tOpt3_R18	sd3_tOpt3_R18_S3S4_treatment	Strong competition	18.75	different TOpt	4.710606773248547
	fluctuation	2	sd3_tOpt3_R18	sd3_tOpt3_R18_S4S5_treatment	Strong competition	18.75	different TOpt	4.710606773248547
	fluctuation	2	sd3_tOpt3_R18	sd3_tOpt3_R18_S1S3_treatment	Strong competition	17.5	different TOpt	2.6835369886494442
	fluctuation	2	sd3_tOpt3_R18	sd3_tOpt3_R18_S2S3_treatment	Strong competition	17.5	different TOpt	2.6835369886494442
	fluctuation	2	sd3_tOpt3_R18	sd3_tOpt3_R18_S3S4_treatment	Strong competition	17.5	different TOpt	2.6835369886494442
	fluctuation	2	sd3_tOpt3_R18	sd3_tOpt3_R18_S3S5_treatment	Strong competition	17.5	different TOpt	2.6835369886494442
	fluctuation	2	sd3_tOpt3_R18	sd3_tOpt3_R18_S1S2_treatment	Strong competition	16.25	different TOpt	4.805415854390918
	fluctuation	2	sd3_tOpt3_R18	sd3_tOpt3_R18_S2S3_treatment	Strong competition	16.25	different TOpt	4.805415854390918
	fluctuation	2	sd3_tOpt3_R18	sd3_tOpt3_R18_S2S4_treatment	Strong competition	16.25	different TOpt	4.805415854390918
	fluctuation	2	sd3_tOpt3_R18	sd3_tOpt3_R18_S2S5_treatment	Strong competition	16.25	different TOpt	4.805415854390918
	fluctuation	2	sd3_tOpt3_R18	sd3_tOpt3_R18_S1S2_treatment	Strong competition	15	different TOpt	-3.20502
	fluctuation	2	sd3_tOpt3_R18	sd3_tOpt3_R18_S1S3_treatment	Strong competition	15	different TOpt	-3.20502
	fluctuation	2	sd3_tOpt3_R18	sd3_tOpt3_R18_S1S4_treatment	Strong competition	15	different TOpt	-3.20502
	fluctuation	2	sd3_tOpt3_R18	sd3_tOpt3_R18_S1S5_treatment	Strong competition	15	different TOpt	-3.20502
	fluctuation	2	sd3_tOpt3_R19	sd3_tOpt3_R19_S1S5_treatment	Strong competition	20	different TOpt	-12.1535
	fluctuation	2	sd3_tOpt3_R19	sd3_tOpt3_R19_S2S5_treatment	Strong competition	20	different TOpt	-12.1535
	fluctuation	2	sd3_tOpt3_R19	sd3_tOpt3_R19_S3S5_treatment	Strong competition	20	different TOpt	-12.1535
	fluctuation	2	sd3_tOpt3_R19	sd3_tOpt3_R19_S4S5_treatment	Strong competition	20	different TOpt	-12.1535
	fluctuation	2	sd3_tOpt3_R19	sd3_tOpt3_R19_S1S4_treatment	Strong competition	18.75	different TOpt	6.672105930442148
	fluctuation	2	sd3_tOpt3_R19	sd3_tOpt3_R19_S2S4_treatment	Strong competition	18.75	different TOpt	6.672105930442148
	fluctuation	2	sd3_tOpt3_R19	sd3_tOpt3_R19_S3S4_treatment	Strong competition	18.75	different TOpt	6.672105930442148
	fluctuation	2	sd3_tOpt3_R19	sd3_tOpt3_R19_S4S5_treatment	Strong competition	18.75	different TOpt	6.672105930442148
	fluctuation	2	sd3_tOpt3_R19	sd3_tOpt3_R19_S1S3_treatment	Strong competition	17.5	different TOpt	1.372877428222412
	fluctuation	2	sd3_tOpt3_R19	sd3_tOpt3_R19_S2S3_treatment	Strong competition	17.5	different TOpt	1.372877428222412
	fluctuation	2	sd3_tOpt3_R19	sd3_tOpt3_R19_S3S4_treatment	Strong competition	17.5	different TOpt	1.372877428222412
	fluctuation	2	sd3_tOpt3_R19	sd3_tOpt3_R19_S3S5_treatment	Strong competition	17.5	different TOpt	1.372877428222412
	fluctuation	2	sd3_tOpt3_R19	sd3_tOpt3_R19_S1S2_treatment	Strong competition	16.25	different TOpt	1.1065854771896637
	fluctuation	2	sd3_tOpt3_R19	sd3_tOpt3_R19_S2S3_treatment	Strong competition	16.25	different TOpt	1.1065854771896637
	fluctuation	2	sd3_tOpt3_R19	sd3_tOpt3_R19_S2S4_treatment	Strong competition	16.25	different TOpt	1.1065854771896637
	fluctuation	2	sd3_tOpt3_R19	sd3_tOpt3_R19_S2S5_treatment	Strong competition	16.25	different TOpt	1.1065854771896637
	fluctuation	2	sd3_tOpt3_R19	sd3_tOpt3_R19_S1S2_treatment	Strong competition	15	different TOpt	3.001931657365339
	fluctuation	2	sd3_tOpt3_R19	sd3_tOpt3_R19_S1S3_treatment	Strong competition	15	different TOpt	3.001931657365339
	fluctuation	2	sd3_tOpt3_R19	sd3_tOpt3_R19_S1S4_treatment	Strong competition	15	different TOpt	3.001931657365339
	fluctuation	2	sd3_tOpt3_R19	sd3_tOpt3_R19_S1S5_treatment	Strong competition	15	different TOpt	3.001931657365339
	fluctuation	2	sd3_tOpt3_R2	sd3_tOpt3_R2_S1S5_treatment	Strong competition	20	different TOpt	-9.28517
	fluctuation	2	sd3_tOpt3_R2	sd3_tOpt3_R2_S2S5_treatment	Strong competition	20	different TOpt	-9.28517
	fluctuation	2	sd3_tOpt3_R2	sd3_tOpt3_R2_S3S5_treatment	Strong competition	20	different TOpt	-9.28517
	fluctuation	2	sd3_tOpt3_R2	sd3_tOpt3_R2_S4S5_treatment	Strong competition	20	different TOpt	-9.28517
	fluctuation	2	sd3_tOpt3_R2	sd3_tOpt3_R2_S1S4_treatment	Strong competition	18.75	different TOpt	5.128710799234334
	fluctuation	2	sd3_tOpt3_R2	sd3_tOpt3_R2_S2S4_treatment	Strong competition	18.75	different TOpt	5.128710799234334
	fluctuation	2	sd3_tOpt3_R2	sd3_tOpt3_R2_S3S4_treatment	Strong competition	18.75	different TOpt	5.128710799234334
	fluctuation	2	sd3_tOpt3_R2	sd3_tOpt3_R2_S4S5_treatment	Strong competition	18.75	different TOpt	5.128710799234334
	fluctuation	2	sd3_tOpt3_R2	sd3_tOpt3_R2_S1S3_treatment	Strong competition	17.5	different TOpt	2.354644946140782
	fluctuation	2	sd3_tOpt3_R2	sd3_tOpt3_R2_S2S3_treatment	Strong competition	17.5	different TOpt	2.354644946140782
	fluctuation	2	sd3_tOpt3_R2	sd3_tOpt3_R2_S3S4_treatment	Strong competition	17.5	different TOpt	2.354644946140782
	fluctuation	2	sd3_tOpt3_R2	sd3_tOpt3_R2_S3S5_treatment	Strong competition	17.5	different TOpt	2.354644946140782
	fluctuation	2	sd3_tOpt3_R2	sd3_tOpt3_R2_S1S2_treatment	Strong competition	16.25	different TOpt	-5.47188
	fluctuation	2	sd3_tOpt3_R2	sd3_tOpt3_R2_S2S3_treatment	Strong competition	16.25	different TOpt	-5.47188
	fluctuation	2	sd3_tOpt3_R2	sd3_tOpt3_R2_S2S4_treatment	Strong competition	16.25	different TOpt	-5.47188
	fluctuation	2	sd3_tOpt3_R2	sd3_tOpt3_R2_S2S5_treatment	Strong competition	16.25	different TOpt	-5.47188
	fluctuation	2	sd3_tOpt3_R2	sd3_tOpt3_R2_S1S2_treatment	Strong competition	15	different TOpt	7.2737
	fluctuation	2	sd3_tOpt3_R2	sd3_tOpt3_R2_S1S3_treatment	Strong competition	15	different TOpt	7.2737
	fluctuation	2	sd3_tOpt3_R2	sd3_tOpt3_R2_S1S4_treatment	Strong competition	15	different TOpt	7.2737
	fluctuation	2	sd3_tOpt3_R2	sd3_tOpt3_R2_S1S5_treatment	Strong competition	15	different TOpt	7.2737
	fluctuation	2	sd3_tOpt3_R20	sd3_tOpt3_R20_S1S5_treatment	Strong competition	20	different TOpt	-15.7746
	fluctuation	2	sd3_tOpt3_R20	sd3_tOpt3_R20_S2S5_treatment	Strong competition	20	different TOpt	-15.7746
	fluctuation	2	sd3_tOpt3_R20	sd3_tOpt3_R20_S3S5_treatment	Strong competition	20	different TOpt	-15.7746
	fluctuation	2	sd3_tOpt3_R20	sd3_tOpt3_R20_S4S5_treatment	Strong competition	20	different TOpt	-15.7746
	fluctuation	2	sd3_tOpt3_R20	sd3_tOpt3_R20_S1S4_treatment	Strong competition	18.75	different TOpt	8.751516199178837
	fluctuation	2	sd3_tOpt3_R20	sd3_tOpt3_R20_S2S4_treatment	Strong competition	18.75	different TOpt	8.751516199178837
	fluctuation	2	sd3_tOpt3_R20	sd3_tOpt3_R20_S3S4_treatment	Strong competition	18.75	different TOpt	8.751516199178837
	fluctuation	2	sd3_tOpt3_R20	sd3_tOpt3_R20_S4S5_treatment	Strong competition	18.75	different TOpt	8.751516199178837
	fluctuation	2	sd3_tOpt3_R20	sd3_tOpt3_R20_S1S3_treatment	Strong competition	17.5	different TOpt	-0.365415
	fluctuation	2	sd3_tOpt3_R20	sd3_tOpt3_R20_S2S3_treatment	Strong competition	17.5	different TOpt	-0.365415
	fluctuation	2	sd3_tOpt3_R20	sd3_tOpt3_R20_S3S4_treatment	Strong competition	17.5	different TOpt	-0.365415
	fluctuation	2	sd3_tOpt3_R20	sd3_tOpt3_R20_S3S5_treatment	Strong competition	17.5	different TOpt	-0.365415
	fluctuation	2	sd3_tOpt3_R20	sd3_tOpt3_R20_S1S2_treatment	Strong competition	16.25	different TOpt	3.1077791431989854
	fluctuation	2	sd3_tOpt3_R20	sd3_tOpt3_R20_S2S3_treatment	Strong competition	16.25	different TOpt	3.1077791431989854
	fluctuation	2	sd3_tOpt3_R20	sd3_tOpt3_R20_S2S4_treatment	Strong competition	16.25	different TOpt	3.1077791431989854
	fluctuation	2	sd3_tOpt3_R20	sd3_tOpt3_R20_S2S5_treatment	Strong competition	16.25	different TOpt	3.1077791431989854
	fluctuation	2	sd3_tOpt3_R20	sd3_tOpt3_R20_S1S2_treatment	Strong competition	15	different TOpt	4.280745510020289
	fluctuation	2	sd3_tOpt3_R20	sd3_tOpt3_R20_S1S3_treatment	Strong competition	15	different TOpt	4.280745510020289
	fluctuation	2	sd3_tOpt3_R20	sd3_tOpt3_R20_S1S4_treatment	Strong competition	15	different TOpt	4.280745510020289
	fluctuation	2	sd3_tOpt3_R20	sd3_tOpt3_R20_S1S5_treatment	Strong competition	15	different TOpt	4.280745510020289
	fluctuation	2	sd3_tOpt3_R3	sd3_tOpt3_R3_S1S5_treatment	Strong competition	20	different TOpt	-9.80365
	fluctuation	2	sd3_tOpt3_R3	sd3_tOpt3_R3_S2S5_treatment	Strong competition	20	different TOpt	-9.80365
	fluctuation	2	sd3_tOpt3_R3	sd3_tOpt3_R3_S3S5_treatment	Strong competition	20	different TOpt	-9.80365
	fluctuation	2	sd3_tOpt3_R3	sd3_tOpt3_R3_S4S5_treatment	Strong competition	20	different TOpt	-9.80365
	fluctuation	2	sd3_tOpt3_R3	sd3_tOpt3_R3_S1S4_treatment	Strong competition	18.75	different TOpt	5.271772365522231
	fluctuation	2	sd3_tOpt3_R3	sd3_tOpt3_R3_S2S4_treatment	Strong competition	18.75	different TOpt	5.271772365522231
	fluctuation	2	sd3_tOpt3_R3	sd3_tOpt3_R3_S3S4_treatment	Strong competition	18.75	different TOpt	5.271772365522231
	fluctuation	2	sd3_tOpt3_R3	sd3_tOpt3_R3_S4S5_treatment	Strong competition	18.75	different TOpt	5.271772365522231
	fluctuation	2	sd3_tOpt3_R3	sd3_tOpt3_R3_S1S3_treatment	Strong competition	17.5	different TOpt	0.76593
	fluctuation	2	sd3_tOpt3_R3	sd3_tOpt3_R3_S2S3_treatment	Strong competition	17.5	different TOpt	0.76593
	fluctuation	2	sd3_tOpt3_R3	sd3_tOpt3_R3_S3S4_treatment	Strong competition	17.5	different TOpt	0.76593
	fluctuation	2	sd3_tOpt3_R3	sd3_tOpt3_R3_S3S5_treatment	Strong competition	17.5	different TOpt	0.76593
	fluctuation	2	sd3_tOpt3_R3	sd3_tOpt3_R3_S1S2_treatment	Strong competition	16.25	different TOpt	1.6397187989089719
	fluctuation	2	sd3_tOpt3_R3	sd3_tOpt3_R3_S2S3_treatment	Strong competition	16.25	different TOpt	1.6397187989089719
	fluctuation	2	sd3_tOpt3_R3	sd3_tOpt3_R3_S2S4_treatment	Strong competition	16.25	different TOpt	1.6397187989089719
	fluctuation	2	sd3_tOpt3_R3	sd3_tOpt3_R3_S2S5_treatment	Strong competition	16.25	different TOpt	1.6397187989089719
	fluctuation	2	sd3_tOpt3_R3	sd3_tOpt3_R3_S1S2_treatment	Strong competition	15	different TOpt	2.126228224557371
	fluctuation	2	sd3_tOpt3_R3	sd3_tOpt3_R3_S1S3_treatment	Strong competition	15	different TOpt	2.126228224557371
	fluctuation	2	sd3_tOpt3_R3	sd3_tOpt3_R3_S1S4_treatment	Strong competition	15	different TOpt	2.126228224557371
	fluctuation	2	sd3_tOpt3_R3	sd3_tOpt3_R3_S1S5_treatment	Strong competition	15	different TOpt	2.126228224557371
	fluctuation	2	sd3_tOpt3_R4	sd3_tOpt3_R4_S1S5_treatment	Strong competition	20	different TOpt	0.3553490699611902
	fluctuation	2	sd3_tOpt3_R4	sd3_tOpt3_R4_S2S5_treatment	Strong competition	20	different TOpt	0.3553490699611902
	fluctuation	2	sd3_tOpt3_R4	sd3_tOpt3_R4_S3S5_treatment	Strong competition	20	different TOpt	0.3553490699611902
	fluctuation	2	sd3_tOpt3_R4	sd3_tOpt3_R4_S4S5_treatment	Strong competition	20	different TOpt	0.3553490699611902
	fluctuation	2	sd3_tOpt3_R4	sd3_tOpt3_R4_S1S4_treatment	Strong competition	18.75	different TOpt	3.957469091659319
	fluctuation	2	sd3_tOpt3_R4	sd3_tOpt3_R4_S2S4_treatment	Strong competition	18.75	different TOpt	3.957469091659319
	fluctuation	2	sd3_tOpt3_R4	sd3_tOpt3_R4_S3S4_treatment	Strong competition	18.75	different TOpt	3.957469091659319
	fluctuation	2	sd3_tOpt3_R4	sd3_tOpt3_R4_S4S5_treatment	Strong competition	18.75	different TOpt	3.957469091659319
	fluctuation	2	sd3_tOpt3_R4	sd3_tOpt3_R4_S1S3_treatment	Strong competition	17.5	different TOpt	-4.58842
	fluctuation	2	sd3_tOpt3_R4	sd3_tOpt3_R4_S2S3_treatment	Strong competition	17.5	different TOpt	-4.58842
	fluctuation	2	sd3_tOpt3_R4	sd3_tOpt3_R4_S3S4_treatment	Strong competition	17.5	different TOpt	-4.58842
	fluctuation	2	sd3_tOpt3_R4	sd3_tOpt3_R4_S3S5_treatment	Strong competition	17.5	different TOpt	-4.58842
	fluctuation	2	sd3_tOpt3_R4	sd3_tOpt3_R4_S1S2_treatment	Strong competition	16.25	different TOpt	3.754811026214216
	fluctuation	2	sd3_tOpt3_R4	sd3_tOpt3_R4_S2S3_treatment	Strong competition	16.25	different TOpt	3.754811026214216
	fluctuation	2	sd3_tOpt3_R4	sd3_tOpt3_R4_S2S4_treatment	Strong competition	16.25	different TOpt	3.754811026214216
	fluctuation	2	sd3_tOpt3_R4	sd3_tOpt3_R4_S2S5_treatment	Strong competition	16.25	different TOpt	3.754811026214216
	fluctuation	2	sd3_tOpt3_R4	sd3_tOpt3_R4_S1S2_treatment	Strong competition	15	different TOpt	-3.47921
	fluctuation	2	sd3_tOpt3_R4	sd3_tOpt3_R4_S1S3_treatment	Strong competition	15	different TOpt	-3.47921
	fluctuation	2	sd3_tOpt3_R4	sd3_tOpt3_R4_S1S4_treatment	Strong competition	15	different TOpt	-3.47921
	fluctuation	2	sd3_tOpt3_R4	sd3_tOpt3_R4_S1S5_treatment	Strong competition	15	different TOpt	-3.47921
	fluctuation	2	sd3_tOpt3_R5	sd3_tOpt3_R5_S1S5_treatment	Strong competition	20	different TOpt	-3.87248
	fluctuation	2	sd3_tOpt3_R5	sd3_tOpt3_R5_S2S5_treatment	Strong competition	20	different TOpt	-3.87248
	fluctuation	2	sd3_tOpt3_R5	sd3_tOpt3_R5_S3S5_treatment	Strong competition	20	different TOpt	-3.87248
	fluctuation	2	sd3_tOpt3_R5	sd3_tOpt3_R5_S4S5_treatment	Strong competition	20	different TOpt	-3.87248
	fluctuation	2	sd3_tOpt3_R5	sd3_tOpt3_R5_S1S4_treatment	Strong competition	18.75	different TOpt	2.2050876459508526
	fluctuation	2	sd3_tOpt3_R5	sd3_tOpt3_R5_S2S4_treatment	Strong competition	18.75	different TOpt	2.2050876459508526
	fluctuation	2	sd3_tOpt3_R5	sd3_tOpt3_R5_S3S4_treatment	Strong competition	18.75	different TOpt	2.2050876459508526
	fluctuation	2	sd3_tOpt3_R5	sd3_tOpt3_R5_S4S5_treatment	Strong competition	18.75	different TOpt	2.2050876459508526
	fluctuation	2	sd3_tOpt3_R5	sd3_tOpt3_R5_S1S3_treatment	Strong competition	17.5	different TOpt	3.332381714813037
	fluctuation	2	sd3_tOpt3_R5	sd3_tOpt3_R5_S2S3_treatment	Strong competition	17.5	different TOpt	3.332381714813037
	fluctuation	2	sd3_tOpt3_R5	sd3_tOpt3_R5_S3S4_treatment	Strong competition	17.5	different TOpt	3.332381714813037
	fluctuation	2	sd3_tOpt3_R5	sd3_tOpt3_R5_S3S5_treatment	Strong competition	17.5	different TOpt	3.332381714813037
	fluctuation	2	sd3_tOpt3_R5	sd3_tOpt3_R5_S1S2_treatment	Strong competition	16.25	different TOpt	-2.442
	fluctuation	2	sd3_tOpt3_R5	sd3_tOpt3_R5_S2S3_treatment	Strong competition	16.25	different TOpt	-2.442
	fluctuation	2	sd3_tOpt3_R5	sd3_tOpt3_R5_S2S4_treatment	Strong competition	16.25	different TOpt	-2.442
	fluctuation	2	sd3_tOpt3_R5	sd3_tOpt3_R5_S2S5_treatment	Strong competition	16.25	different TOpt	-2.442
	fluctuation	2	sd3_tOpt3_R5	sd3_tOpt3_R5_S1S2_treatment	Strong competition	15	different TOpt	0.7770090993928314
	fluctuation	2	sd3_tOpt3_R5	sd3_tOpt3_R5_S1S3_treatment	Strong competition	15	different TOpt	0.7770090993928314
	fluctuation	2	sd3_tOpt3_R5	sd3_tOpt3_R5_S1S4_treatment	Strong competition	15	different TOpt	0.7770090993928314
	fluctuation	2	sd3_tOpt3_R5	sd3_tOpt3_R5_S1S5_treatment	Strong competition	15	different TOpt	0.7770090993928314
	fluctuation	2	sd3_tOpt3_R6	sd3_tOpt3_R6_S1S5_treatment	Strong competition	20	different TOpt	-8.94755
	fluctuation	2	sd3_tOpt3_R6	sd3_tOpt3_R6_S2S5_treatment	Strong competition	20	different TOpt	-8.94755
	fluctuation	2	sd3_tOpt3_R6	sd3_tOpt3_R6_S3S5_treatment	Strong competition	20	different TOpt	-8.94755
	fluctuation	2	sd3_tOpt3_R6	sd3_tOpt3_R6_S4S5_treatment	Strong competition	20	different TOpt	-8.94755
	fluctuation	2	sd3_tOpt3_R6	sd3_tOpt3_R6_S1S4_treatment	Strong competition	18.75	different TOpt	5.450888147158617
	fluctuation	2	sd3_tOpt3_R6	sd3_tOpt3_R6_S2S4_treatment	Strong competition	18.75	different TOpt	5.450888147158617
	fluctuation	2	sd3_tOpt3_R6	sd3_tOpt3_R6_S3S4_treatment	Strong competition	18.75	different TOpt	5.450888147158617
	fluctuation	2	sd3_tOpt3_R6	sd3_tOpt3_R6_S4S5_treatment	Strong competition	18.75	different TOpt	5.450888147158617
	fluctuation	2	sd3_tOpt3_R6	sd3_tOpt3_R6_S1S3_treatment	Strong competition	17.5	different TOpt	-1.48957
	fluctuation	2	sd3_tOpt3_R6	sd3_tOpt3_R6_S2S3_treatment	Strong competition	17.5	different TOpt	-1.48957
	fluctuation	2	sd3_tOpt3_R6	sd3_tOpt3_R6_S3S4_treatment	Strong competition	17.5	different TOpt	-1.48957
	fluctuation	2	sd3_tOpt3_R6	sd3_tOpt3_R6_S3S5_treatment	Strong competition	17.5	different TOpt	-1.48957
	fluctuation	2	sd3_tOpt3_R6	sd3_tOpt3_R6_S1S2_treatment	Strong competition	16.25	different TOpt	4.3659880235208925
	fluctuation	2	sd3_tOpt3_R6	sd3_tOpt3_R6_S2S3_treatment	Strong competition	16.25	different TOpt	4.3659880235208925
	fluctuation	2	sd3_tOpt3_R6	sd3_tOpt3_R6_S2S4_treatment	Strong competition	16.25	different TOpt	4.3659880235208925
	fluctuation	2	sd3_tOpt3_R6	sd3_tOpt3_R6_S2S5_treatment	Strong competition	16.25	different TOpt	4.3659880235208925
	fluctuation	2	sd3_tOpt3_R6	sd3_tOpt3_R6_S1S2_treatment	Strong competition	15	different TOpt	0.620241
	fluctuation	2	sd3_tOpt3_R6	sd3_tOpt3_R6_S1S3_treatment	Strong competition	15	different TOpt	0.620241
	fluctuation	2	sd3_tOpt3_R6	sd3_tOpt3_R6_S1S4_treatment	Strong competition	15	different TOpt	0.620241
	fluctuation	2	sd3_tOpt3_R6	sd3_tOpt3_R6_S1S5_treatment	Strong competition	15	different TOpt	0.620241
	fluctuation	2	sd3_tOpt3_R7	sd3_tOpt3_R7_S1S5_treatment	Strong competition	20	different TOpt	-5.72567
	fluctuation	2	sd3_tOpt3_R7	sd3_tOpt3_R7_S2S5_treatment	Strong competition	20	different TOpt	-5.72567
	fluctuation	2	sd3_tOpt3_R7	sd3_tOpt3_R7_S3S5_treatment	Strong competition	20	different TOpt	-5.72567
	fluctuation	2	sd3_tOpt3_R7	sd3_tOpt3_R7_S4S5_treatment	Strong competition	20	different TOpt	-5.72567
	fluctuation	2	sd3_tOpt3_R7	sd3_tOpt3_R7_S1S4_treatment	Strong competition	18.75	different TOpt	1.109128958601222
	fluctuation	2	sd3_tOpt3_R7	sd3_tOpt3_R7_S2S4_treatment	Strong competition	18.75	different TOpt	1.109128958601222
	fluctuation	2	sd3_tOpt3_R7	sd3_tOpt3_R7_S3S4_treatment	Strong competition	18.75	different TOpt	1.109128958601222
	fluctuation	2	sd3_tOpt3_R7	sd3_tOpt3_R7_S4S5_treatment	Strong competition	18.75	different TOpt	1.109128958601222
	fluctuation	2	sd3_tOpt3_R7	sd3_tOpt3_R7_S1S3_treatment	Strong competition	17.5	different TOpt	3.220531661584216
	fluctuation	2	sd3_tOpt3_R7	sd3_tOpt3_R7_S2S3_treatment	Strong competition	17.5	different TOpt	3.220531661584216
	fluctuation	2	sd3_tOpt3_R7	sd3_tOpt3_R7_S3S4_treatment	Strong competition	17.5	different TOpt	3.220531661584216
	fluctuation	2	sd3_tOpt3_R7	sd3_tOpt3_R7_S3S5_treatment	Strong competition	17.5	different TOpt	3.220531661584216
	fluctuation	2	sd3_tOpt3_R7	sd3_tOpt3_R7_S1S2_treatment	Strong competition	16.25	different TOpt	4.228844047181228
	fluctuation	2	sd3_tOpt3_R7	sd3_tOpt3_R7_S2S3_treatment	Strong competition	16.25	different TOpt	4.228844047181228
	fluctuation	2	sd3_tOpt3_R7	sd3_tOpt3_R7_S2S4_treatment	Strong competition	16.25	different TOpt	4.228844047181228
	fluctuation	2	sd3_tOpt3_R7	sd3_tOpt3_R7_S2S5_treatment	Strong competition	16.25	different TOpt	4.228844047181228
	fluctuation	2	sd3_tOpt3_R7	sd3_tOpt3_R7_S1S2_treatment	Strong competition	15	different TOpt	-2.83284
	fluctuation	2	sd3_tOpt3_R7	sd3_tOpt3_R7_S1S3_treatment	Strong competition	15	different TOpt	-2.83284
	fluctuation	2	sd3_tOpt3_R7	sd3_tOpt3_R7_S1S4_treatment	Strong competition	15	different TOpt	-2.83284
	fluctuation	2	sd3_tOpt3_R7	sd3_tOpt3_R7_S1S5_treatment	Strong competition	15	different TOpt	-2.83284
	fluctuation	2	sd3_tOpt3_R8	sd3_tOpt3_R8_S1S5_treatment	Strong competition	20	different TOpt	-7.39327
	fluctuation	2	sd3_tOpt3_R8	sd3_tOpt3_R8_S2S5_treatment	Strong competition	20	different TOpt	-7.39327
	fluctuation	2	sd3_tOpt3_R8	sd3_tOpt3_R8_S3S5_treatment	Strong competition	20	different TOpt	-7.39327
	fluctuation	2	sd3_tOpt3_R8	sd3_tOpt3_R8_S4S5_treatment	Strong competition	20	different TOpt	-7.39327
	fluctuation	2	sd3_tOpt3_R8	sd3_tOpt3_R8_S1S4_treatment	Strong competition	18.75	different TOpt	3.0111875244212394
	fluctuation	2	sd3_tOpt3_R8	sd3_tOpt3_R8_S2S4_treatment	Strong competition	18.75	different TOpt	3.0111875244212394
	fluctuation	2	sd3_tOpt3_R8	sd3_tOpt3_R8_S3S4_treatment	Strong competition	18.75	different TOpt	3.0111875244212394
	fluctuation	2	sd3_tOpt3_R8	sd3_tOpt3_R8_S4S5_treatment	Strong competition	18.75	different TOpt	3.0111875244212394
	fluctuation	2	sd3_tOpt3_R8	sd3_tOpt3_R8_S1S3_treatment	Strong competition	17.5	different TOpt	4.357133599854196
	fluctuation	2	sd3_tOpt3_R8	sd3_tOpt3_R8_S2S3_treatment	Strong competition	17.5	different TOpt	4.357133599854196
	fluctuation	2	sd3_tOpt3_R8	sd3_tOpt3_R8_S3S4_treatment	Strong competition	17.5	different TOpt	4.357133599854196
	fluctuation	2	sd3_tOpt3_R8	sd3_tOpt3_R8_S3S5_treatment	Strong competition	17.5	different TOpt	4.357133599854196
	fluctuation	2	sd3_tOpt3_R8	sd3_tOpt3_R8_S1S2_treatment	Strong competition	16.25	different TOpt	-4.76205
	fluctuation	2	sd3_tOpt3_R8	sd3_tOpt3_R8_S2S3_treatment	Strong competition	16.25	different TOpt	-4.76205
	fluctuation	2	sd3_tOpt3_R8	sd3_tOpt3_R8_S2S4_treatment	Strong competition	16.25	different TOpt	-4.76205
	fluctuation	2	sd3_tOpt3_R8	sd3_tOpt3_R8_S2S5_treatment	Strong competition	16.25	different TOpt	-4.76205
	fluctuation	2	sd3_tOpt3_R8	sd3_tOpt3_R8_S1S2_treatment	Strong competition	15	different TOpt	4.786994136336823
	fluctuation	2	sd3_tOpt3_R8	sd3_tOpt3_R8_S1S3_treatment	Strong competition	15	different TOpt	4.786994136336823
	fluctuation	2	sd3_tOpt3_R8	sd3_tOpt3_R8_S1S4_treatment	Strong competition	15	different TOpt	4.786994136336823
	fluctuation	2	sd3_tOpt3_R8	sd3_tOpt3_R8_S1S5_treatment	Strong competition	15	different TOpt	4.786994136336823
	fluctuation	2	sd3_tOpt3_R9	sd3_tOpt3_R9_S1S5_treatment	Strong competition	20	different TOpt	-1.54076
	fluctuation	2	sd3_tOpt3_R9	sd3_tOpt3_R9_S2S5_treatment	Strong competition	20	different TOpt	-1.54076
	fluctuation	2	sd3_tOpt3_R9	sd3_tOpt3_R9_S3S5_treatment	Strong competition	20	different TOpt	-1.54076
	fluctuation	2	sd3_tOpt3_R9	sd3_tOpt3_R9_S4S5_treatment	Strong competition	20	different TOpt	-1.54076
	fluctuation	2	sd3_tOpt3_R9	sd3_tOpt3_R9_S1S4_treatment	Strong competition	18.75	different TOpt	2.3770795279312216
	fluctuation	2	sd3_tOpt3_R9	sd3_tOpt3_R9_S2S4_treatment	Strong competition	18.75	different TOpt	2.3770795279312216
	fluctuation	2	sd3_tOpt3_R9	sd3_tOpt3_R9_S3S4_treatment	Strong competition	18.75	different TOpt	2.3770795279312216
	fluctuation	2	sd3_tOpt3_R9	sd3_tOpt3_R9_S4S5_treatment	Strong competition	18.75	different TOpt	2.3770795279312216
	fluctuation	2	sd3_tOpt3_R9	sd3_tOpt3_R9_S1S3_treatment	Strong competition	17.5	different TOpt	-0.485141
	fluctuation	2	sd3_tOpt3_R9	sd3_tOpt3_R9_S2S3_treatment	Strong competition	17.5	different TOpt	-0.485141
	fluctuation	2	sd3_tOpt3_R9	sd3_tOpt3_R9_S3S4_treatment	Strong competition	17.5	different TOpt	-0.485141
	fluctuation	2	sd3_tOpt3_R9	sd3_tOpt3_R9_S3S5_treatment	Strong competition	17.5	different TOpt	-0.485141
	fluctuation	2	sd3_tOpt3_R9	sd3_tOpt3_R9_S1S2_treatment	Strong competition	16.25	different TOpt	4.6146433188648865
	fluctuation	2	sd3_tOpt3_R9	sd3_tOpt3_R9_S2S3_treatment	Strong competition	16.25	different TOpt	4.6146433188648865
	fluctuation	2	sd3_tOpt3_R9	sd3_tOpt3_R9_S2S4_treatment	Strong competition	16.25	different TOpt	4.6146433188648865
	fluctuation	2	sd3_tOpt3_R9	sd3_tOpt3_R9_S2S5_treatment	Strong competition	16.25	different TOpt	4.6146433188648865
	fluctuation	2	sd3_tOpt3_R9	sd3_tOpt3_R9_S1S2_treatment	Strong competition	15	different TOpt	-4.96582
	fluctuation	2	sd3_tOpt3_R9	sd3_tOpt3_R9_S1S3_treatment	Strong competition	15	different TOpt	-4.96582
	fluctuation	2	sd3_tOpt3_R9	sd3_tOpt3_R9_S1S4_treatment	Strong competition	15	different TOpt	-4.96582
	fluctuation	2	sd3_tOpt3_R9	sd3_tOpt3_R9_S1S5_treatment	Strong competition	15	different TOpt	-4.96582
	fluctuation	3	sd1_tOpt3_R1	sd1_tOpt3_R1_S1S2S5_treatment	No competition	20	different TOpt	0
	fluctuation	3	sd1_tOpt3_R1	sd1_tOpt3_R1_S1S3S5_treatment	No competition	20	different TOpt	0
	fluctuation	3	sd1_tOpt3_R1	sd1_tOpt3_R1_S1S4S5_treatment	No competition	20	different TOpt	0
	fluctuation	3	sd1_tOpt3_R1	sd1_tOpt3_R1_S2S3S5_treatment	No competition	20	different TOpt	0
	fluctuation	3	sd1_tOpt3_R1	sd1_tOpt3_R1_S2S4S5_treatment	No competition	20	different TOpt	0
	fluctuation	3	sd1_tOpt3_R1	sd1_tOpt3_R1_S3S4S5_treatment	No competition	20	different TOpt	0
	fluctuation	3	sd1_tOpt3_R1	sd1_tOpt3_R1_S1S2S4_treatment	No competition	18.75	different TOpt	0
	fluctuation	3	sd1_tOpt3_R1	sd1_tOpt3_R1_S1S3S4_treatment	No competition	18.75	different TOpt	0
	fluctuation	3	sd1_tOpt3_R1	sd1_tOpt3_R1_S1S4S5_treatment	No competition	18.75	different TOpt	0
	fluctuation	3	sd1_tOpt3_R1	sd1_tOpt3_R1_S2S3S4_treatment	No competition	18.75	different TOpt	0
	fluctuation	3	sd1_tOpt3_R1	sd1_tOpt3_R1_S2S4S5_treatment	No competition	18.75	different TOpt	0
	fluctuation	3	sd1_tOpt3_R1	sd1_tOpt3_R1_S3S4S5_treatment	No competition	18.75	different TOpt	0
	fluctuation	3	sd1_tOpt3_R1	sd1_tOpt3_R1_S1S2S3_treatment	No competition	17.5	different TOpt	0
	fluctuation	3	sd1_tOpt3_R1	sd1_tOpt3_R1_S1S3S4_treatment	No competition	17.5	different TOpt	0
	fluctuation	3	sd1_tOpt3_R1	sd1_tOpt3_R1_S1S3S5_treatment	No competition	17.5	different TOpt	0
	fluctuation	3	sd1_tOpt3_R1	sd1_tOpt3_R1_S2S3S4_treatment	No competition	17.5	different TOpt	0
	fluctuation	3	sd1_tOpt3_R1	sd1_tOpt3_R1_S2S3S5_treatment	No competition	17.5	different TOpt	0
	fluctuation	3	sd1_tOpt3_R1	sd1_tOpt3_R1_S3S4S5_treatment	No competition	17.5	different TOpt	0
	fluctuation	3	sd1_tOpt3_R1	sd1_tOpt3_R1_S1S2S3_treatment	No competition	16.25	different TOpt	0
	fluctuation	3	sd1_tOpt3_R1	sd1_tOpt3_R1_S1S2S4_treatment	No competition	16.25	different TOpt	0
	fluctuation	3	sd1_tOpt3_R1	sd1_tOpt3_R1_S1S2S5_treatment	No competition	16.25	different TOpt	0
	fluctuation	3	sd1_tOpt3_R1	sd1_tOpt3_R1_S2S3S4_treatment	No competition	16.25	different TOpt	0
	fluctuation	3	sd1_tOpt3_R1	sd1_tOpt3_R1_S2S3S5_treatment	No competition	16.25	different TOpt	0
	fluctuation	3	sd1_tOpt3_R1	sd1_tOpt3_R1_S2S4S5_treatment	No competition	16.25	different TOpt	0
	fluctuation	3	sd1_tOpt3_R1	sd1_tOpt3_R1_S1S2S3_treatment	No competition	15	different TOpt	0
	fluctuation	3	sd1_tOpt3_R1	sd1_tOpt3_R1_S1S2S4_treatment	No competition	15	different TOpt	0
	fluctuation	3	sd1_tOpt3_R1	sd1_tOpt3_R1_S1S2S5_treatment	No competition	15	different TOpt	0
	fluctuation	3	sd1_tOpt3_R1	sd1_tOpt3_R1_S1S3S4_treatment	No competition	15	different TOpt	0
	fluctuation	3	sd1_tOpt3_R1	sd1_tOpt3_R1_S1S3S5_treatment	No competition	15	different TOpt	0
	fluctuation	3	sd1_tOpt3_R1	sd1_tOpt3_R1_S1S4S5_treatment	No competition	15	different TOpt	0
	fluctuation	3	sd1_tOpt3_R10	sd1_tOpt3_R10_S1S2S5_treatment	No competition	20	different TOpt	0
	fluctuation	3	sd1_tOpt3_R10	sd1_tOpt3_R10_S1S3S5_treatment	No competition	20	different TOpt	0
	fluctuation	3	sd1_tOpt3_R10	sd1_tOpt3_R10_S1S4S5_treatment	No competition	20	different TOpt	0
	fluctuation	3	sd1_tOpt3_R10	sd1_tOpt3_R10_S2S3S5_treatment	No competition	20	different TOpt	0
	fluctuation	3	sd1_tOpt3_R10	sd1_tOpt3_R10_S2S4S5_treatment	No competition	20	different TOpt	0
	fluctuation	3	sd1_tOpt3_R10	sd1_tOpt3_R10_S3S4S5_treatment	No competition	20	different TOpt	0
	fluctuation	3	sd1_tOpt3_R10	sd1_tOpt3_R10_S1S2S4_treatment	No competition	18.75	different TOpt	0
	fluctuation	3	sd1_tOpt3_R10	sd1_tOpt3_R10_S1S3S4_treatment	No competition	18.75	different TOpt	0
	fluctuation	3	sd1_tOpt3_R10	sd1_tOpt3_R10_S1S4S5_treatment	No competition	18.75	different TOpt	0
	fluctuation	3	sd1_tOpt3_R10	sd1_tOpt3_R10_S2S3S4_treatment	No competition	18.75	different TOpt	0
	fluctuation	3	sd1_tOpt3_R10	sd1_tOpt3_R10_S2S4S5_treatment	No competition	18.75	different TOpt	0
	fluctuation	3	sd1_tOpt3_R10	sd1_tOpt3_R10_S3S4S5_treatment	No competition	18.75	different TOpt	0
	fluctuation	3	sd1_tOpt3_R10	sd1_tOpt3_R10_S1S2S3_treatment	No competition	17.5	different TOpt	0
	fluctuation	3	sd1_tOpt3_R10	sd1_tOpt3_R10_S1S3S4_treatment	No competition	17.5	different TOpt	0
	fluctuation	3	sd1_tOpt3_R10	sd1_tOpt3_R10_S1S3S5_treatment	No competition	17.5	different TOpt	0
	fluctuation	3	sd1_tOpt3_R10	sd1_tOpt3_R10_S2S3S4_treatment	No competition	17.5	different TOpt	0
	fluctuation	3	sd1_tOpt3_R10	sd1_tOpt3_R10_S2S3S5_treatment	No competition	17.5	different TOpt	0
	fluctuation	3	sd1_tOpt3_R10	sd1_tOpt3_R10_S3S4S5_treatment	No competition	17.5	different TOpt	0
	fluctuation	3	sd1_tOpt3_R10	sd1_tOpt3_R10_S1S2S3_treatment	No competition	16.25	different TOpt	0
	fluctuation	3	sd1_tOpt3_R10	sd1_tOpt3_R10_S1S2S4_treatment	No competition	16.25	different TOpt	0
	fluctuation	3	sd1_tOpt3_R10	sd1_tOpt3_R10_S1S2S5_treatment	No competition	16.25	different TOpt	0
	fluctuation	3	sd1_tOpt3_R10	sd1_tOpt3_R10_S2S3S4_treatment	No competition	16.25	different TOpt	0
	fluctuation	3	sd1_tOpt3_R10	sd1_tOpt3_R10_S2S3S5_treatment	No competition	16.25	different TOpt	0
	fluctuation	3	sd1_tOpt3_R10	sd1_tOpt3_R10_S2S4S5_treatment	No competition	16.25	different TOpt	0
	fluctuation	3	sd1_tOpt3_R10	sd1_tOpt3_R10_S1S2S3_treatment	No competition	15	different TOpt	0
	fluctuation	3	sd1_tOpt3_R10	sd1_tOpt3_R10_S1S2S4_treatment	No competition	15	different TOpt	0
	fluctuation	3	sd1_tOpt3_R10	sd1_tOpt3_R10_S1S2S5_treatment	No competition	15	different TOpt	0
	fluctuation	3	sd1_tOpt3_R10	sd1_tOpt3_R10_S1S3S4_treatment	No competition	15	different TOpt	0
	fluctuation	3	sd1_tOpt3_R10	sd1_tOpt3_R10_S1S3S5_treatment	No competition	15	different TOpt	0
	fluctuation	3	sd1_tOpt3_R10	sd1_tOpt3_R10_S1S4S5_treatment	No competition	15	different TOpt	0
	fluctuation	3	sd1_tOpt3_R11	sd1_tOpt3_R11_S1S2S5_treatment	No competition	20	different TOpt	0
	fluctuation	3	sd1_tOpt3_R11	sd1_tOpt3_R11_S1S3S5_treatment	No competition	20	different TOpt	0
	fluctuation	3	sd1_tOpt3_R11	sd1_tOpt3_R11_S1S4S5_treatment	No competition	20	different TOpt	0
	fluctuation	3	sd1_tOpt3_R11	sd1_tOpt3_R11_S2S3S5_treatment	No competition	20	different TOpt	0
	fluctuation	3	sd1_tOpt3_R11	sd1_tOpt3_R11_S2S4S5_treatment	No competition	20	different TOpt	0
	fluctuation	3	sd1_tOpt3_R11	sd1_tOpt3_R11_S3S4S5_treatment	No competition	20	different TOpt	0
	fluctuation	3	sd1_tOpt3_R11	sd1_tOpt3_R11_S1S2S4_treatment	No competition	18.75	different TOpt	0
	fluctuation	3	sd1_tOpt3_R11	sd1_tOpt3_R11_S1S3S4_treatment	No competition	18.75	different TOpt	0
	fluctuation	3	sd1_tOpt3_R11	sd1_tOpt3_R11_S1S4S5_treatment	No competition	18.75	different TOpt	0
	fluctuation	3	sd1_tOpt3_R11	sd1_tOpt3_R11_S2S3S4_treatment	No competition	18.75	different TOpt	0
	fluctuation	3	sd1_tOpt3_R11	sd1_tOpt3_R11_S2S4S5_treatment	No competition	18.75	different TOpt	0
	fluctuation	3	sd1_tOpt3_R11	sd1_tOpt3_R11_S3S4S5_treatment	No competition	18.75	different TOpt	0
	fluctuation	3	sd1_tOpt3_R11	sd1_tOpt3_R11_S1S2S3_treatment	No competition	17.5	different TOpt	0
	fluctuation	3	sd1_tOpt3_R11	sd1_tOpt3_R11_S1S3S4_treatment	No competition	17.5	different TOpt	0
	fluctuation	3	sd1_tOpt3_R11	sd1_tOpt3_R11_S1S3S5_treatment	No competition	17.5	different TOpt	0
	fluctuation	3	sd1_tOpt3_R11	sd1_tOpt3_R11_S2S3S4_treatment	No competition	17.5	different TOpt	0
	fluctuation	3	sd1_tOpt3_R11	sd1_tOpt3_R11_S2S3S5_treatment	No competition	17.5	different TOpt	0
	fluctuation	3	sd1_tOpt3_R11	sd1_tOpt3_R11_S3S4S5_treatment	No competition	17.5	different TOpt	0
	fluctuation	3	sd1_tOpt3_R11	sd1_tOpt3_R11_S1S2S3_treatment	No competition	16.25	different TOpt	0
	fluctuation	3	sd1_tOpt3_R11	sd1_tOpt3_R11_S1S2S4_treatment	No competition	16.25	different TOpt	0
	fluctuation	3	sd1_tOpt3_R11	sd1_tOpt3_R11_S1S2S5_treatment	No competition	16.25	different TOpt	0
	fluctuation	3	sd1_tOpt3_R11	sd1_tOpt3_R11_S2S3S4_treatment	No competition	16.25	different TOpt	0
	fluctuation	3	sd1_tOpt3_R11	sd1_tOpt3_R11_S2S3S5_treatment	No competition	16.25	different TOpt	0
	fluctuation	3	sd1_tOpt3_R11	sd1_tOpt3_R11_S2S4S5_treatment	No competition	16.25	different TOpt	0
	fluctuation	3	sd1_tOpt3_R11	sd1_tOpt3_R11_S1S2S3_treatment	No competition	15	different TOpt	0
	fluctuation	3	sd1_tOpt3_R11	sd1_tOpt3_R11_S1S2S4_treatment	No competition	15	different TOpt	0
	fluctuation	3	sd1_tOpt3_R11	sd1_tOpt3_R11_S1S2S5_treatment	No competition	15	different TOpt	0
	fluctuation	3	sd1_tOpt3_R11	sd1_tOpt3_R11_S1S3S4_treatment	No competition	15	different TOpt	0
	fluctuation	3	sd1_tOpt3_R11	sd1_tOpt3_R11_S1S3S5_treatment	No competition	15	different TOpt	0
	fluctuation	3	sd1_tOpt3_R11	sd1_tOpt3_R11_S1S4S5_treatment	No competition	15	different TOpt	0
	fluctuation	3	sd1_tOpt3_R12	sd1_tOpt3_R12_S1S2S5_treatment	No competition	20	different TOpt	0
	fluctuation	3	sd1_tOpt3_R12	sd1_tOpt3_R12_S1S3S5_treatment	No competition	20	different TOpt	0
	fluctuation	3	sd1_tOpt3_R12	sd1_tOpt3_R12_S1S4S5_treatment	No competition	20	different TOpt	0
	fluctuation	3	sd1_tOpt3_R12	sd1_tOpt3_R12_S2S3S5_treatment	No competition	20	different TOpt	0
	fluctuation	3	sd1_tOpt3_R12	sd1_tOpt3_R12_S2S4S5_treatment	No competition	20	different TOpt	0
	fluctuation	3	sd1_tOpt3_R12	sd1_tOpt3_R12_S3S4S5_treatment	No competition	20	different TOpt	0
	fluctuation	3	sd1_tOpt3_R12	sd1_tOpt3_R12_S1S2S4_treatment	No competition	18.75	different TOpt	0
	fluctuation	3	sd1_tOpt3_R12	sd1_tOpt3_R12_S1S3S4_treatment	No competition	18.75	different TOpt	0
	fluctuation	3	sd1_tOpt3_R12	sd1_tOpt3_R12_S1S4S5_treatment	No competition	18.75	different TOpt	0
	fluctuation	3	sd1_tOpt3_R12	sd1_tOpt3_R12_S2S3S4_treatment	No competition	18.75	different TOpt	0
	fluctuation	3	sd1_tOpt3_R12	sd1_tOpt3_R12_S2S4S5_treatment	No competition	18.75	different TOpt	0
	fluctuation	3	sd1_tOpt3_R12	sd1_tOpt3_R12_S3S4S5_treatment	No competition	18.75	different TOpt	0
	fluctuation	3	sd1_tOpt3_R12	sd1_tOpt3_R12_S1S2S3_treatment	No competition	17.5	different TOpt	0
	fluctuation	3	sd1_tOpt3_R12	sd1_tOpt3_R12_S1S3S4_treatment	No competition	17.5	different TOpt	0
	fluctuation	3	sd1_tOpt3_R12	sd1_tOpt3_R12_S1S3S5_treatment	No competition	17.5	different TOpt	0
	fluctuation	3	sd1_tOpt3_R12	sd1_tOpt3_R12_S2S3S4_treatment	No competition	17.5	different TOpt	0
	fluctuation	3	sd1_tOpt3_R12	sd1_tOpt3_R12_S2S3S5_treatment	No competition	17.5	different TOpt	0
	fluctuation	3	sd1_tOpt3_R12	sd1_tOpt3_R12_S3S4S5_treatment	No competition	17.5	different TOpt	0
	fluctuation	3	sd1_tOpt3_R12	sd1_tOpt3_R12_S1S2S3_treatment	No competition	16.25	different TOpt	0
	fluctuation	3	sd1_tOpt3_R12	sd1_tOpt3_R12_S1S2S4_treatment	No competition	16.25	different TOpt	0
	fluctuation	3	sd1_tOpt3_R12	sd1_tOpt3_R12_S1S2S5_treatment	No competition	16.25	different TOpt	0
	fluctuation	3	sd1_tOpt3_R12	sd1_tOpt3_R12_S2S3S4_treatment	No competition	16.25	different TOpt	0
	fluctuation	3	sd1_tOpt3_R12	sd1_tOpt3_R12_S2S3S5_treatment	No competition	16.25	different TOpt	0
	fluctuation	3	sd1_tOpt3_R12	sd1_tOpt3_R12_S2S4S5_treatment	No competition	16.25	different TOpt	0
	fluctuation	3	sd1_tOpt3_R12	sd1_tOpt3_R12_S1S2S3_treatment	No competition	15	different TOpt	0
	fluctuation	3	sd1_tOpt3_R12	sd1_tOpt3_R12_S1S2S4_treatment	No competition	15	different TOpt	0
	fluctuation	3	sd1_tOpt3_R12	sd1_tOpt3_R12_S1S2S5_treatment	No competition	15	different TOpt	0
	fluctuation	3	sd1_tOpt3_R12	sd1_tOpt3_R12_S1S3S4_treatment	No competition	15	different TOpt	0
	fluctuation	3	sd1_tOpt3_R12	sd1_tOpt3_R12_S1S3S5_treatment	No competition	15	different TOpt	0
	fluctuation	3	sd1_tOpt3_R12	sd1_tOpt3_R12_S1S4S5_treatment	No competition	15	different TOpt	0
	fluctuation	3	sd1_tOpt3_R13	sd1_tOpt3_R13_S1S2S5_treatment	No competition	20	different TOpt	0
	fluctuation	3	sd1_tOpt3_R13	sd1_tOpt3_R13_S1S3S5_treatment	No competition	20	different TOpt	0
	fluctuation	3	sd1_tOpt3_R13	sd1_tOpt3_R13_S1S4S5_treatment	No competition	20	different TOpt	0
	fluctuation	3	sd1_tOpt3_R13	sd1_tOpt3_R13_S2S3S5_treatment	No competition	20	different TOpt	0
	fluctuation	3	sd1_tOpt3_R13	sd1_tOpt3_R13_S2S4S5_treatment	No competition	20	different TOpt	0
	fluctuation	3	sd1_tOpt3_R13	sd1_tOpt3_R13_S3S4S5_treatment	No competition	20	different TOpt	0
	fluctuation	3	sd1_tOpt3_R13	sd1_tOpt3_R13_S1S2S4_treatment	No competition	18.75	different TOpt	0
	fluctuation	3	sd1_tOpt3_R13	sd1_tOpt3_R13_S1S3S4_treatment	No competition	18.75	different TOpt	0
	fluctuation	3	sd1_tOpt3_R13	sd1_tOpt3_R13_S1S4S5_treatment	No competition	18.75	different TOpt	0
	fluctuation	3	sd1_tOpt3_R13	sd1_tOpt3_R13_S2S3S4_treatment	No competition	18.75	different TOpt	0
	fluctuation	3	sd1_tOpt3_R13	sd1_tOpt3_R13_S2S4S5_treatment	No competition	18.75	different TOpt	0
	fluctuation	3	sd1_tOpt3_R13	sd1_tOpt3_R13_S3S4S5_treatment	No competition	18.75	different TOpt	0
	fluctuation	3	sd1_tOpt3_R13	sd1_tOpt3_R13_S1S2S3_treatment	No competition	17.5	different TOpt	0
	fluctuation	3	sd1_tOpt3_R13	sd1_tOpt3_R13_S1S3S4_treatment	No competition	17.5	different TOpt	0
	fluctuation	3	sd1_tOpt3_R13	sd1_tOpt3_R13_S1S3S5_treatment	No competition	17.5	different TOpt	0
	fluctuation	3	sd1_tOpt3_R13	sd1_tOpt3_R13_S2S3S4_treatment	No competition	17.5	different TOpt	0
	fluctuation	3	sd1_tOpt3_R13	sd1_tOpt3_R13_S2S3S5_treatment	No competition	17.5	different TOpt	0
	fluctuation	3	sd1_tOpt3_R13	sd1_tOpt3_R13_S3S4S5_treatment	No competition	17.5	different TOpt	0
	fluctuation	3	sd1_tOpt3_R13	sd1_tOpt3_R13_S1S2S3_treatment	No competition	16.25	different TOpt	0
	fluctuation	3	sd1_tOpt3_R13	sd1_tOpt3_R13_S1S2S4_treatment	No competition	16.25	different TOpt	0
	fluctuation	3	sd1_tOpt3_R13	sd1_tOpt3_R13_S1S2S5_treatment	No competition	16.25	different TOpt	0
	fluctuation	3	sd1_tOpt3_R13	sd1_tOpt3_R13_S2S3S4_treatment	No competition	16.25	different TOpt	0
	fluctuation	3	sd1_tOpt3_R13	sd1_tOpt3_R13_S2S3S5_treatment	No competition	16.25	different TOpt	0
	fluctuation	3	sd1_tOpt3_R13	sd1_tOpt3_R13_S2S4S5_treatment	No competition	16.25	different TOpt	0
	fluctuation	3	sd1_tOpt3_R13	sd1_tOpt3_R13_S1S2S3_treatment	No competition	15	different TOpt	0
	fluctuation	3	sd1_tOpt3_R13	sd1_tOpt3_R13_S1S2S4_treatment	No competition	15	different TOpt	0
	fluctuation	3	sd1_tOpt3_R13	sd1_tOpt3_R13_S1S2S5_treatment	No competition	15	different TOpt	0
	fluctuation	3	sd1_tOpt3_R13	sd1_tOpt3_R13_S1S3S4_treatment	No competition	15	different TOpt	0
	fluctuation	3	sd1_tOpt3_R13	sd1_tOpt3_R13_S1S3S5_treatment	No competition	15	different TOpt	0
	fluctuation	3	sd1_tOpt3_R13	sd1_tOpt3_R13_S1S4S5_treatment	No competition	15	different TOpt	0
	fluctuation	3	sd1_tOpt3_R14	sd1_tOpt3_R14_S1S2S5_treatment	No competition	20	different TOpt	0
	fluctuation	3	sd1_tOpt3_R14	sd1_tOpt3_R14_S1S3S5_treatment	No competition	20	different TOpt	0
	fluctuation	3	sd1_tOpt3_R14	sd1_tOpt3_R14_S1S4S5_treatment	No competition	20	different TOpt	0
	fluctuation	3	sd1_tOpt3_R14	sd1_tOpt3_R14_S2S3S5_treatment	No competition	20	different TOpt	0
	fluctuation	3	sd1_tOpt3_R14	sd1_tOpt3_R14_S2S4S5_treatment	No competition	20	different TOpt	0
	fluctuation	3	sd1_tOpt3_R14	sd1_tOpt3_R14_S3S4S5_treatment	No competition	20	different TOpt	0
	fluctuation	3	sd1_tOpt3_R14	sd1_tOpt3_R14_S1S2S4_treatment	No competition	18.75	different TOpt	0
	fluctuation	3	sd1_tOpt3_R14	sd1_tOpt3_R14_S1S3S4_treatment	No competition	18.75	different TOpt	0
	fluctuation	3	sd1_tOpt3_R14	sd1_tOpt3_R14_S1S4S5_treatment	No competition	18.75	different TOpt	0
	fluctuation	3	sd1_tOpt3_R14	sd1_tOpt3_R14_S2S3S4_treatment	No competition	18.75	different TOpt	0
	fluctuation	3	sd1_tOpt3_R14	sd1_tOpt3_R14_S2S4S5_treatment	No competition	18.75	different TOpt	0
	fluctuation	3	sd1_tOpt3_R14	sd1_tOpt3_R14_S3S4S5_treatment	No competition	18.75	different TOpt	0
	fluctuation	3	sd1_tOpt3_R14	sd1_tOpt3_R14_S1S2S3_treatment	No competition	17.5	different TOpt	0
	fluctuation	3	sd1_tOpt3_R14	sd1_tOpt3_R14_S1S3S4_treatment	No competition	17.5	different TOpt	0
	fluctuation	3	sd1_tOpt3_R14	sd1_tOpt3_R14_S1S3S5_treatment	No competition	17.5	different TOpt	0
	fluctuation	3	sd1_tOpt3_R14	sd1_tOpt3_R14_S2S3S4_treatment	No competition	17.5	different TOpt	0
	fluctuation	3	sd1_tOpt3_R14	sd1_tOpt3_R14_S2S3S5_treatment	No competition	17.5	different TOpt	0
	fluctuation	3	sd1_tOpt3_R14	sd1_tOpt3_R14_S3S4S5_treatment	No competition	17.5	different TOpt	0
	fluctuation	3	sd1_tOpt3_R14	sd1_tOpt3_R14_S1S2S3_treatment	No competition	16.25	different TOpt	0
	fluctuation	3	sd1_tOpt3_R14	sd1_tOpt3_R14_S1S2S4_treatment	No competition	16.25	different TOpt	0
	fluctuation	3	sd1_tOpt3_R14	sd1_tOpt3_R14_S1S2S5_treatment	No competition	16.25	different TOpt	0
	fluctuation	3	sd1_tOpt3_R14	sd1_tOpt3_R14_S2S3S4_treatment	No competition	16.25	different TOpt	0
	fluctuation	3	sd1_tOpt3_R14	sd1_tOpt3_R14_S2S3S5_treatment	No competition	16.25	different TOpt	0
	fluctuation	3	sd1_tOpt3_R14	sd1_tOpt3_R14_S2S4S5_treatment	No competition	16.25	different TOpt	0
	fluctuation	3	sd1_tOpt3_R14	sd1_tOpt3_R14_S1S2S3_treatment	No competition	15	different TOpt	0
	fluctuation	3	sd1_tOpt3_R14	sd1_tOpt3_R14_S1S2S4_treatment	No competition	15	different TOpt	0
	fluctuation	3	sd1_tOpt3_R14	sd1_tOpt3_R14_S1S2S5_treatment	No competition	15	different TOpt	0
	fluctuation	3	sd1_tOpt3_R14	sd1_tOpt3_R14_S1S3S4_treatment	No competition	15	different TOpt	0
	fluctuation	3	sd1_tOpt3_R14	sd1_tOpt3_R14_S1S3S5_treatment	No competition	15	different TOpt	0
	fluctuation	3	sd1_tOpt3_R14	sd1_tOpt3_R14_S1S4S5_treatment	No competition	15	different TOpt	0
	fluctuation	3	sd1_tOpt3_R15	sd1_tOpt3_R15_S1S2S5_treatment	No competition	20	different TOpt	0
	fluctuation	3	sd1_tOpt3_R15	sd1_tOpt3_R15_S1S3S5_treatment	No competition	20	different TOpt	0
	fluctuation	3	sd1_tOpt3_R15	sd1_tOpt3_R15_S1S4S5_treatment	No competition	20	different TOpt	0
	fluctuation	3	sd1_tOpt3_R15	sd1_tOpt3_R15_S2S3S5_treatment	No competition	20	different TOpt	0
	fluctuation	3	sd1_tOpt3_R15	sd1_tOpt3_R15_S2S4S5_treatment	No competition	20	different TOpt	0
	fluctuation	3	sd1_tOpt3_R15	sd1_tOpt3_R15_S3S4S5_treatment	No competition	20	different TOpt	0
	fluctuation	3	sd1_tOpt3_R15	sd1_tOpt3_R15_S1S2S4_treatment	No competition	18.75	different TOpt	0
	fluctuation	3	sd1_tOpt3_R15	sd1_tOpt3_R15_S1S3S4_treatment	No competition	18.75	different TOpt	0
	fluctuation	3	sd1_tOpt3_R15	sd1_tOpt3_R15_S1S4S5_treatment	No competition	18.75	different TOpt	0
	fluctuation	3	sd1_tOpt3_R15	sd1_tOpt3_R15_S2S3S4_treatment	No competition	18.75	different TOpt	0
	fluctuation	3	sd1_tOpt3_R15	sd1_tOpt3_R15_S2S4S5_treatment	No competition	18.75	different TOpt	0
	fluctuation	3	sd1_tOpt3_R15	sd1_tOpt3_R15_S3S4S5_treatment	No competition	18.75	different TOpt	0
	fluctuation	3	sd1_tOpt3_R15	sd1_tOpt3_R15_S1S2S3_treatment	No competition	17.5	different TOpt	0
	fluctuation	3	sd1_tOpt3_R15	sd1_tOpt3_R15_S1S3S4_treatment	No competition	17.5	different TOpt	0
	fluctuation	3	sd1_tOpt3_R15	sd1_tOpt3_R15_S1S3S5_treatment	No competition	17.5	different TOpt	0
	fluctuation	3	sd1_tOpt3_R15	sd1_tOpt3_R15_S2S3S4_treatment	No competition	17.5	different TOpt	0
	fluctuation	3	sd1_tOpt3_R15	sd1_tOpt3_R15_S2S3S5_treatment	No competition	17.5	different TOpt	0
	fluctuation	3	sd1_tOpt3_R15	sd1_tOpt3_R15_S3S4S5_treatment	No competition	17.5	different TOpt	0
	fluctuation	3	sd1_tOpt3_R15	sd1_tOpt3_R15_S1S2S3_treatment	No competition	16.25	different TOpt	0
	fluctuation	3	sd1_tOpt3_R15	sd1_tOpt3_R15_S1S2S4_treatment	No competition	16.25	different TOpt	0
	fluctuation	3	sd1_tOpt3_R15	sd1_tOpt3_R15_S1S2S5_treatment	No competition	16.25	different TOpt	0
	fluctuation	3	sd1_tOpt3_R15	sd1_tOpt3_R15_S2S3S4_treatment	No competition	16.25	different TOpt	0
	fluctuation	3	sd1_tOpt3_R15	sd1_tOpt3_R15_S2S3S5_treatment	No competition	16.25	different TOpt	0
	fluctuation	3	sd1_tOpt3_R15	sd1_tOpt3_R15_S2S4S5_treatment	No competition	16.25	different TOpt	0
	fluctuation	3	sd1_tOpt3_R15	sd1_tOpt3_R15_S1S2S3_treatment	No competition	15	different TOpt	0
	fluctuation	3	sd1_tOpt3_R15	sd1_tOpt3_R15_S1S2S4_treatment	No competition	15	different TOpt	0
	fluctuation	3	sd1_tOpt3_R15	sd1_tOpt3_R15_S1S2S5_treatment	No competition	15	different TOpt	0
	fluctuation	3	sd1_tOpt3_R15	sd1_tOpt3_R15_S1S3S4_treatment	No competition	15	different TOpt	0
	fluctuation	3	sd1_tOpt3_R15	sd1_tOpt3_R15_S1S3S5_treatment	No competition	15	different TOpt	0
	fluctuation	3	sd1_tOpt3_R15	sd1_tOpt3_R15_S1S4S5_treatment	No competition	15	different TOpt	0
	fluctuation	3	sd1_tOpt3_R16	sd1_tOpt3_R16_S1S2S5_treatment	No competition	20	different TOpt	0
	fluctuation	3	sd1_tOpt3_R16	sd1_tOpt3_R16_S1S3S5_treatment	No competition	20	different TOpt	0
	fluctuation	3	sd1_tOpt3_R16	sd1_tOpt3_R16_S1S4S5_treatment	No competition	20	different TOpt	0
	fluctuation	3	sd1_tOpt3_R16	sd1_tOpt3_R16_S2S3S5_treatment	No competition	20	different TOpt	0
	fluctuation	3	sd1_tOpt3_R16	sd1_tOpt3_R16_S2S4S5_treatment	No competition	20	different TOpt	0
	fluctuation	3	sd1_tOpt3_R16	sd1_tOpt3_R16_S3S4S5_treatment	No competition	20	different TOpt	0
	fluctuation	3	sd1_tOpt3_R16	sd1_tOpt3_R16_S1S2S4_treatment	No competition	18.75	different TOpt	0
	fluctuation	3	sd1_tOpt3_R16	sd1_tOpt3_R16_S1S3S4_treatment	No competition	18.75	different TOpt	0
	fluctuation	3	sd1_tOpt3_R16	sd1_tOpt3_R16_S1S4S5_treatment	No competition	18.75	different TOpt	0
	fluctuation	3	sd1_tOpt3_R16	sd1_tOpt3_R16_S2S3S4_treatment	No competition	18.75	different TOpt	0
	fluctuation	3	sd1_tOpt3_R16	sd1_tOpt3_R16_S2S4S5_treatment	No competition	18.75	different TOpt	0
	fluctuation	3	sd1_tOpt3_R16	sd1_tOpt3_R16_S3S4S5_treatment	No competition	18.75	different TOpt	0
	fluctuation	3	sd1_tOpt3_R16	sd1_tOpt3_R16_S1S2S3_treatment	No competition	17.5	different TOpt	0
	fluctuation	3	sd1_tOpt3_R16	sd1_tOpt3_R16_S1S3S4_treatment	No competition	17.5	different TOpt	0
	fluctuation	3	sd1_tOpt3_R16	sd1_tOpt3_R16_S1S3S5_treatment	No competition	17.5	different TOpt	0
	fluctuation	3	sd1_tOpt3_R16	sd1_tOpt3_R16_S2S3S4_treatment	No competition	17.5	different TOpt	0
	fluctuation	3	sd1_tOpt3_R16	sd1_tOpt3_R16_S2S3S5_treatment	No competition	17.5	different TOpt	0
	fluctuation	3	sd1_tOpt3_R16	sd1_tOpt3_R16_S3S4S5_treatment	No competition	17.5	different TOpt	0
	fluctuation	3	sd1_tOpt3_R16	sd1_tOpt3_R16_S1S2S3_treatment	No competition	16.25	different TOpt	0
	fluctuation	3	sd1_tOpt3_R16	sd1_tOpt3_R16_S1S2S4_treatment	No competition	16.25	different TOpt	0
	fluctuation	3	sd1_tOpt3_R16	sd1_tOpt3_R16_S1S2S5_treatment	No competition	16.25	different TOpt	0
	fluctuation	3	sd1_tOpt3_R16	sd1_tOpt3_R16_S2S3S4_treatment	No competition	16.25	different TOpt	0
	fluctuation	3	sd1_tOpt3_R16	sd1_tOpt3_R16_S2S3S5_treatment	No competition	16.25	different TOpt	0
	fluctuation	3	sd1_tOpt3_R16	sd1_tOpt3_R16_S2S4S5_treatment	No competition	16.25	different TOpt	0
	fluctuation	3	sd1_tOpt3_R16	sd1_tOpt3_R16_S1S2S3_treatment	No competition	15	different TOpt	0
	fluctuation	3	sd1_tOpt3_R16	sd1_tOpt3_R16_S1S2S4_treatment	No competition	15	different TOpt	0
	fluctuation	3	sd1_tOpt3_R16	sd1_tOpt3_R16_S1S2S5_treatment	No competition	15	different TOpt	0
	fluctuation	3	sd1_tOpt3_R16	sd1_tOpt3_R16_S1S3S4_treatment	No competition	15	different TOpt	0
	fluctuation	3	sd1_tOpt3_R16	sd1_tOpt3_R16_S1S3S5_treatment	No competition	15	different TOpt	0
	fluctuation	3	sd1_tOpt3_R16	sd1_tOpt3_R16_S1S4S5_treatment	No competition	15	different TOpt	0
	fluctuation	3	sd1_tOpt3_R17	sd1_tOpt3_R17_S1S2S5_treatment	No competition	20	different TOpt	0
	fluctuation	3	sd1_tOpt3_R17	sd1_tOpt3_R17_S1S3S5_treatment	No competition	20	different TOpt	0
	fluctuation	3	sd1_tOpt3_R17	sd1_tOpt3_R17_S1S4S5_treatment	No competition	20	different TOpt	0
	fluctuation	3	sd1_tOpt3_R17	sd1_tOpt3_R17_S2S3S5_treatment	No competition	20	different TOpt	0
	fluctuation	3	sd1_tOpt3_R17	sd1_tOpt3_R17_S2S4S5_treatment	No competition	20	different TOpt	0
	fluctuation	3	sd1_tOpt3_R17	sd1_tOpt3_R17_S3S4S5_treatment	No competition	20	different TOpt	0
	fluctuation	3	sd1_tOpt3_R17	sd1_tOpt3_R17_S1S2S4_treatment	No competition	18.75	different TOpt	0
	fluctuation	3	sd1_tOpt3_R17	sd1_tOpt3_R17_S1S3S4_treatment	No competition	18.75	different TOpt	0
	fluctuation	3	sd1_tOpt3_R17	sd1_tOpt3_R17_S1S4S5_treatment	No competition	18.75	different TOpt	0
	fluctuation	3	sd1_tOpt3_R17	sd1_tOpt3_R17_S2S3S4_treatment	No competition	18.75	different TOpt	0
	fluctuation	3	sd1_tOpt3_R17	sd1_tOpt3_R17_S2S4S5_treatment	No competition	18.75	different TOpt	0
	fluctuation	3	sd1_tOpt3_R17	sd1_tOpt3_R17_S3S4S5_treatment	No competition	18.75	different TOpt	0
	fluctuation	3	sd1_tOpt3_R17	sd1_tOpt3_R17_S1S2S3_treatment	No competition	17.5	different TOpt	0
	fluctuation	3	sd1_tOpt3_R17	sd1_tOpt3_R17_S1S3S4_treatment	No competition	17.5	different TOpt	0
	fluctuation	3	sd1_tOpt3_R17	sd1_tOpt3_R17_S1S3S5_treatment	No competition	17.5	different TOpt	0
	fluctuation	3	sd1_tOpt3_R17	sd1_tOpt3_R17_S2S3S4_treatment	No competition	17.5	different TOpt	0
	fluctuation	3	sd1_tOpt3_R17	sd1_tOpt3_R17_S2S3S5_treatment	No competition	17.5	different TOpt	0
	fluctuation	3	sd1_tOpt3_R17	sd1_tOpt3_R17_S3S4S5_treatment	No competition	17.5	different TOpt	0
	fluctuation	3	sd1_tOpt3_R17	sd1_tOpt3_R17_S1S2S3_treatment	No competition	16.25	different TOpt	0
	fluctuation	3	sd1_tOpt3_R17	sd1_tOpt3_R17_S1S2S4_treatment	No competition	16.25	different TOpt	0
	fluctuation	3	sd1_tOpt3_R17	sd1_tOpt3_R17_S1S2S5_treatment	No competition	16.25	different TOpt	0
	fluctuation	3	sd1_tOpt3_R17	sd1_tOpt3_R17_S2S3S4_treatment	No competition	16.25	different TOpt	0
	fluctuation	3	sd1_tOpt3_R17	sd1_tOpt3_R17_S2S3S5_treatment	No competition	16.25	different TOpt	0
	fluctuation	3	sd1_tOpt3_R17	sd1_tOpt3_R17_S2S4S5_treatment	No competition	16.25	different TOpt	0
	fluctuation	3	sd1_tOpt3_R17	sd1_tOpt3_R17_S1S2S3_treatment	No competition	15	different TOpt	0
	fluctuation	3	sd1_tOpt3_R17	sd1_tOpt3_R17_S1S2S4_treatment	No competition	15	different TOpt	0
	fluctuation	3	sd1_tOpt3_R17	sd1_tOpt3_R17_S1S2S5_treatment	No competition	15	different TOpt	0
	fluctuation	3	sd1_tOpt3_R17	sd1_tOpt3_R17_S1S3S4_treatment	No competition	15	different TOpt	0
	fluctuation	3	sd1_tOpt3_R17	sd1_tOpt3_R17_S1S3S5_treatment	No competition	15	different TOpt	0
	fluctuation	3	sd1_tOpt3_R17	sd1_tOpt3_R17_S1S4S5_treatment	No competition	15	different TOpt	0
	fluctuation	3	sd1_tOpt3_R18	sd1_tOpt3_R18_S1S2S5_treatment	No competition	20	different TOpt	0
	fluctuation	3	sd1_tOpt3_R18	sd1_tOpt3_R18_S1S3S5_treatment	No competition	20	different TOpt	0
	fluctuation	3	sd1_tOpt3_R18	sd1_tOpt3_R18_S1S4S5_treatment	No competition	20	different TOpt	0
	fluctuation	3	sd1_tOpt3_R18	sd1_tOpt3_R18_S2S3S5_treatment	No competition	20	different TOpt	0
	fluctuation	3	sd1_tOpt3_R18	sd1_tOpt3_R18_S2S4S5_treatment	No competition	20	different TOpt	0
	fluctuation	3	sd1_tOpt3_R18	sd1_tOpt3_R18_S3S4S5_treatment	No competition	20	different TOpt	0
	fluctuation	3	sd1_tOpt3_R18	sd1_tOpt3_R18_S1S2S4_treatment	No competition	18.75	different TOpt	0
	fluctuation	3	sd1_tOpt3_R18	sd1_tOpt3_R18_S1S3S4_treatment	No competition	18.75	different TOpt	0
	fluctuation	3	sd1_tOpt3_R18	sd1_tOpt3_R18_S1S4S5_treatment	No competition	18.75	different TOpt	0
	fluctuation	3	sd1_tOpt3_R18	sd1_tOpt3_R18_S2S3S4_treatment	No competition	18.75	different TOpt	0
	fluctuation	3	sd1_tOpt3_R18	sd1_tOpt3_R18_S2S4S5_treatment	No competition	18.75	different TOpt	0
	fluctuation	3	sd1_tOpt3_R18	sd1_tOpt3_R18_S3S4S5_treatment	No competition	18.75	different TOpt	0
	fluctuation	3	sd1_tOpt3_R18	sd1_tOpt3_R18_S1S2S3_treatment	No competition	17.5	different TOpt	0
	fluctuation	3	sd1_tOpt3_R18	sd1_tOpt3_R18_S1S3S4_treatment	No competition	17.5	different TOpt	0
	fluctuation	3	sd1_tOpt3_R18	sd1_tOpt3_R18_S1S3S5_treatment	No competition	17.5	different TOpt	0
	fluctuation	3	sd1_tOpt3_R18	sd1_tOpt3_R18_S2S3S4_treatment	No competition	17.5	different TOpt	0
	fluctuation	3	sd1_tOpt3_R18	sd1_tOpt3_R18_S2S3S5_treatment	No competition	17.5	different TOpt	0
	fluctuation	3	sd1_tOpt3_R18	sd1_tOpt3_R18_S3S4S5_treatment	No competition	17.5	different TOpt	0
	fluctuation	3	sd1_tOpt3_R18	sd1_tOpt3_R18_S1S2S3_treatment	No competition	16.25	different TOpt	0
	fluctuation	3	sd1_tOpt3_R18	sd1_tOpt3_R18_S1S2S4_treatment	No competition	16.25	different TOpt	0
	fluctuation	3	sd1_tOpt3_R18	sd1_tOpt3_R18_S1S2S5_treatment	No competition	16.25	different TOpt	0
	fluctuation	3	sd1_tOpt3_R18	sd1_tOpt3_R18_S2S3S4_treatment	No competition	16.25	different TOpt	0
	fluctuation	3	sd1_tOpt3_R18	sd1_tOpt3_R18_S2S3S5_treatment	No competition	16.25	different TOpt	0
	fluctuation	3	sd1_tOpt3_R18	sd1_tOpt3_R18_S2S4S5_treatment	No competition	16.25	different TOpt	0
	fluctuation	3	sd1_tOpt3_R18	sd1_tOpt3_R18_S1S2S3_treatment	No competition	15	different TOpt	0
	fluctuation	3	sd1_tOpt3_R18	sd1_tOpt3_R18_S1S2S4_treatment	No competition	15	different TOpt	0
	fluctuation	3	sd1_tOpt3_R18	sd1_tOpt3_R18_S1S2S5_treatment	No competition	15	different TOpt	0
	fluctuation	3	sd1_tOpt3_R18	sd1_tOpt3_R18_S1S3S4_treatment	No competition	15	different TOpt	0
	fluctuation	3	sd1_tOpt3_R18	sd1_tOpt3_R18_S1S3S5_treatment	No competition	15	different TOpt	0
	fluctuation	3	sd1_tOpt3_R18	sd1_tOpt3_R18_S1S4S5_treatment	No competition	15	different TOpt	0
	fluctuation	3	sd1_tOpt3_R19	sd1_tOpt3_R19_S1S2S5_treatment	No competition	20	different TOpt	0
	fluctuation	3	sd1_tOpt3_R19	sd1_tOpt3_R19_S1S3S5_treatment	No competition	20	different TOpt	0
	fluctuation	3	sd1_tOpt3_R19	sd1_tOpt3_R19_S1S4S5_treatment	No competition	20	different TOpt	0
	fluctuation	3	sd1_tOpt3_R19	sd1_tOpt3_R19_S2S3S5_treatment	No competition	20	different TOpt	0
	fluctuation	3	sd1_tOpt3_R19	sd1_tOpt3_R19_S2S4S5_treatment	No competition	20	different TOpt	0
	fluctuation	3	sd1_tOpt3_R19	sd1_tOpt3_R19_S3S4S5_treatment	No competition	20	different TOpt	0
	fluctuation	3	sd1_tOpt3_R19	sd1_tOpt3_R19_S1S2S4_treatment	No competition	18.75	different TOpt	0
	fluctuation	3	sd1_tOpt3_R19	sd1_tOpt3_R19_S1S3S4_treatment	No competition	18.75	different TOpt	0
	fluctuation	3	sd1_tOpt3_R19	sd1_tOpt3_R19_S1S4S5_treatment	No competition	18.75	different TOpt	0
	fluctuation	3	sd1_tOpt3_R19	sd1_tOpt3_R19_S2S3S4_treatment	No competition	18.75	different TOpt	0
	fluctuation	3	sd1_tOpt3_R19	sd1_tOpt3_R19_S2S4S5_treatment	No competition	18.75	different TOpt	0
	fluctuation	3	sd1_tOpt3_R19	sd1_tOpt3_R19_S3S4S5_treatment	No competition	18.75	different TOpt	0
	fluctuation	3	sd1_tOpt3_R19	sd1_tOpt3_R19_S1S2S3_treatment	No competition	17.5	different TOpt	0
	fluctuation	3	sd1_tOpt3_R19	sd1_tOpt3_R19_S1S3S4_treatment	No competition	17.5	different TOpt	0
	fluctuation	3	sd1_tOpt3_R19	sd1_tOpt3_R19_S1S3S5_treatment	No competition	17.5	different TOpt	0
	fluctuation	3	sd1_tOpt3_R19	sd1_tOpt3_R19_S2S3S4_treatment	No competition	17.5	different TOpt	0
	fluctuation	3	sd1_tOpt3_R19	sd1_tOpt3_R19_S2S3S5_treatment	No competition	17.5	different TOpt	0
	fluctuation	3	sd1_tOpt3_R19	sd1_tOpt3_R19_S3S4S5_treatment	No competition	17.5	different TOpt	0
	fluctuation	3	sd1_tOpt3_R19	sd1_tOpt3_R19_S1S2S3_treatment	No competition	16.25	different TOpt	0
	fluctuation	3	sd1_tOpt3_R19	sd1_tOpt3_R19_S1S2S4_treatment	No competition	16.25	different TOpt	0
	fluctuation	3	sd1_tOpt3_R19	sd1_tOpt3_R19_S1S2S5_treatment	No competition	16.25	different TOpt	0
	fluctuation	3	sd1_tOpt3_R19	sd1_tOpt3_R19_S2S3S4_treatment	No competition	16.25	different TOpt	0
	fluctuation	3	sd1_tOpt3_R19	sd1_tOpt3_R19_S2S3S5_treatment	No competition	16.25	different TOpt	0
	fluctuation	3	sd1_tOpt3_R19	sd1_tOpt3_R19_S2S4S5_treatment	No competition	16.25	different TOpt	0
	fluctuation	3	sd1_tOpt3_R19	sd1_tOpt3_R19_S1S2S3_treatment	No competition	15	different TOpt	0
	fluctuation	3	sd1_tOpt3_R19	sd1_tOpt3_R19_S1S2S4_treatment	No competition	15	different TOpt	0
	fluctuation	3	sd1_tOpt3_R19	sd1_tOpt3_R19_S1S2S5_treatment	No competition	15	different TOpt	0
	fluctuation	3	sd1_tOpt3_R19	sd1_tOpt3_R19_S1S3S4_treatment	No competition	15	different TOpt	0
	fluctuation	3	sd1_tOpt3_R19	sd1_tOpt3_R19_S1S3S5_treatment	No competition	15	different TOpt	0
	fluctuation	3	sd1_tOpt3_R19	sd1_tOpt3_R19_S1S4S5_treatment	No competition	15	different TOpt	0
	fluctuation	3	sd1_tOpt3_R2	sd1_tOpt3_R2_S1S2S5_treatment	No competition	20	different TOpt	0
	fluctuation	3	sd1_tOpt3_R2	sd1_tOpt3_R2_S1S3S5_treatment	No competition	20	different TOpt	0
	fluctuation	3	sd1_tOpt3_R2	sd1_tOpt3_R2_S1S4S5_treatment	No competition	20	different TOpt	0
	fluctuation	3	sd1_tOpt3_R2	sd1_tOpt3_R2_S2S3S5_treatment	No competition	20	different TOpt	0
	fluctuation	3	sd1_tOpt3_R2	sd1_tOpt3_R2_S2S4S5_treatment	No competition	20	different TOpt	0
	fluctuation	3	sd1_tOpt3_R2	sd1_tOpt3_R2_S3S4S5_treatment	No competition	20	different TOpt	0
	fluctuation	3	sd1_tOpt3_R2	sd1_tOpt3_R2_S1S2S4_treatment	No competition	18.75	different TOpt	0
	fluctuation	3	sd1_tOpt3_R2	sd1_tOpt3_R2_S1S3S4_treatment	No competition	18.75	different TOpt	0
	fluctuation	3	sd1_tOpt3_R2	sd1_tOpt3_R2_S1S4S5_treatment	No competition	18.75	different TOpt	0
	fluctuation	3	sd1_tOpt3_R2	sd1_tOpt3_R2_S2S3S4_treatment	No competition	18.75	different TOpt	0
	fluctuation	3	sd1_tOpt3_R2	sd1_tOpt3_R2_S2S4S5_treatment	No competition	18.75	different TOpt	0
	fluctuation	3	sd1_tOpt3_R2	sd1_tOpt3_R2_S3S4S5_treatment	No competition	18.75	different TOpt	0
	fluctuation	3	sd1_tOpt3_R2	sd1_tOpt3_R2_S1S2S3_treatment	No competition	17.5	different TOpt	0
	fluctuation	3	sd1_tOpt3_R2	sd1_tOpt3_R2_S1S3S4_treatment	No competition	17.5	different TOpt	0
	fluctuation	3	sd1_tOpt3_R2	sd1_tOpt3_R2_S1S3S5_treatment	No competition	17.5	different TOpt	0
	fluctuation	3	sd1_tOpt3_R2	sd1_tOpt3_R2_S2S3S4_treatment	No competition	17.5	different TOpt	0
	fluctuation	3	sd1_tOpt3_R2	sd1_tOpt3_R2_S2S3S5_treatment	No competition	17.5	different TOpt	0
	fluctuation	3	sd1_tOpt3_R2	sd1_tOpt3_R2_S3S4S5_treatment	No competition	17.5	different TOpt	0
	fluctuation	3	sd1_tOpt3_R2	sd1_tOpt3_R2_S1S2S3_treatment	No competition	16.25	different TOpt	0
	fluctuation	3	sd1_tOpt3_R2	sd1_tOpt3_R2_S1S2S4_treatment	No competition	16.25	different TOpt	0
	fluctuation	3	sd1_tOpt3_R2	sd1_tOpt3_R2_S1S2S5_treatment	No competition	16.25	different TOpt	0
	fluctuation	3	sd1_tOpt3_R2	sd1_tOpt3_R2_S2S3S4_treatment	No competition	16.25	different TOpt	0
	fluctuation	3	sd1_tOpt3_R2	sd1_tOpt3_R2_S2S3S5_treatment	No competition	16.25	different TOpt	0
	fluctuation	3	sd1_tOpt3_R2	sd1_tOpt3_R2_S2S4S5_treatment	No competition	16.25	different TOpt	0
	fluctuation	3	sd1_tOpt3_R2	sd1_tOpt3_R2_S1S2S3_treatment	No competition	15	different TOpt	0
	fluctuation	3	sd1_tOpt3_R2	sd1_tOpt3_R2_S1S2S4_treatment	No competition	15	different TOpt	0
	fluctuation	3	sd1_tOpt3_R2	sd1_tOpt3_R2_S1S2S5_treatment	No competition	15	different TOpt	0
	fluctuation	3	sd1_tOpt3_R2	sd1_tOpt3_R2_S1S3S4_treatment	No competition	15	different TOpt	0
	fluctuation	3	sd1_tOpt3_R2	sd1_tOpt3_R2_S1S3S5_treatment	No competition	15	different TOpt	0
	fluctuation	3	sd1_tOpt3_R2	sd1_tOpt3_R2_S1S4S5_treatment	No competition	15	different TOpt	0
	fluctuation	3	sd1_tOpt3_R20	sd1_tOpt3_R20_S1S2S5_treatment	No competition	20	different TOpt	0
	fluctuation	3	sd1_tOpt3_R20	sd1_tOpt3_R20_S1S3S5_treatment	No competition	20	different TOpt	0
	fluctuation	3	sd1_tOpt3_R20	sd1_tOpt3_R20_S1S4S5_treatment	No competition	20	different TOpt	0
	fluctuation	3	sd1_tOpt3_R20	sd1_tOpt3_R20_S2S3S5_treatment	No competition	20	different TOpt	0
	fluctuation	3	sd1_tOpt3_R20	sd1_tOpt3_R20_S2S4S5_treatment	No competition	20	different TOpt	0
	fluctuation	3	sd1_tOpt3_R20	sd1_tOpt3_R20_S3S4S5_treatment	No competition	20	different TOpt	0
	fluctuation	3	sd1_tOpt3_R20	sd1_tOpt3_R20_S1S2S4_treatment	No competition	18.75	different TOpt	0
	fluctuation	3	sd1_tOpt3_R20	sd1_tOpt3_R20_S1S3S4_treatment	No competition	18.75	different TOpt	0
	fluctuation	3	sd1_tOpt3_R20	sd1_tOpt3_R20_S1S4S5_treatment	No competition	18.75	different TOpt	0
	fluctuation	3	sd1_tOpt3_R20	sd1_tOpt3_R20_S2S3S4_treatment	No competition	18.75	different TOpt	0
	fluctuation	3	sd1_tOpt3_R20	sd1_tOpt3_R20_S2S4S5_treatment	No competition	18.75	different TOpt	0
	fluctuation	3	sd1_tOpt3_R20	sd1_tOpt3_R20_S3S4S5_treatment	No competition	18.75	different TOpt	0
	fluctuation	3	sd1_tOpt3_R20	sd1_tOpt3_R20_S1S2S3_treatment	No competition	17.5	different TOpt	0
	fluctuation	3	sd1_tOpt3_R20	sd1_tOpt3_R20_S1S3S4_treatment	No competition	17.5	different TOpt	0
	fluctuation	3	sd1_tOpt3_R20	sd1_tOpt3_R20_S1S3S5_treatment	No competition	17.5	different TOpt	0
	fluctuation	3	sd1_tOpt3_R20	sd1_tOpt3_R20_S2S3S4_treatment	No competition	17.5	different TOpt	0
	fluctuation	3	sd1_tOpt3_R20	sd1_tOpt3_R20_S2S3S5_treatment	No competition	17.5	different TOpt	0
	fluctuation	3	sd1_tOpt3_R20	sd1_tOpt3_R20_S3S4S5_treatment	No competition	17.5	different TOpt	0
	fluctuation	3	sd1_tOpt3_R20	sd1_tOpt3_R20_S1S2S3_treatment	No competition	16.25	different TOpt	0
	fluctuation	3	sd1_tOpt3_R20	sd1_tOpt3_R20_S1S2S4_treatment	No competition	16.25	different TOpt	0
	fluctuation	3	sd1_tOpt3_R20	sd1_tOpt3_R20_S1S2S5_treatment	No competition	16.25	different TOpt	0
	fluctuation	3	sd1_tOpt3_R20	sd1_tOpt3_R20_S2S3S4_treatment	No competition	16.25	different TOpt	0
	fluctuation	3	sd1_tOpt3_R20	sd1_tOpt3_R20_S2S3S5_treatment	No competition	16.25	different TOpt	0
	fluctuation	3	sd1_tOpt3_R20	sd1_tOpt3_R20_S2S4S5_treatment	No competition	16.25	different TOpt	0
	fluctuation	3	sd1_tOpt3_R20	sd1_tOpt3_R20_S1S2S3_treatment	No competition	15	different TOpt	0
	fluctuation	3	sd1_tOpt3_R20	sd1_tOpt3_R20_S1S2S4_treatment	No competition	15	different TOpt	0
	fluctuation	3	sd1_tOpt3_R20	sd1_tOpt3_R20_S1S2S5_treatment	No competition	15	different TOpt	0
	fluctuation	3	sd1_tOpt3_R20	sd1_tOpt3_R20_S1S3S4_treatment	No competition	15	different TOpt	0
	fluctuation	3	sd1_tOpt3_R20	sd1_tOpt3_R20_S1S3S5_treatment	No competition	15	different TOpt	0
	fluctuation	3	sd1_tOpt3_R20	sd1_tOpt3_R20_S1S4S5_treatment	No competition	15	different TOpt	0
	fluctuation	3	sd1_tOpt3_R3	sd1_tOpt3_R3_S1S2S5_treatment	No competition	20	different TOpt	0
	fluctuation	3	sd1_tOpt3_R3	sd1_tOpt3_R3_S1S3S5_treatment	No competition	20	different TOpt	0
	fluctuation	3	sd1_tOpt3_R3	sd1_tOpt3_R3_S1S4S5_treatment	No competition	20	different TOpt	0
	fluctuation	3	sd1_tOpt3_R3	sd1_tOpt3_R3_S2S3S5_treatment	No competition	20	different TOpt	0
	fluctuation	3	sd1_tOpt3_R3	sd1_tOpt3_R3_S2S4S5_treatment	No competition	20	different TOpt	0
	fluctuation	3	sd1_tOpt3_R3	sd1_tOpt3_R3_S3S4S5_treatment	No competition	20	different TOpt	0
	fluctuation	3	sd1_tOpt3_R3	sd1_tOpt3_R3_S1S2S4_treatment	No competition	18.75	different TOpt	0
	fluctuation	3	sd1_tOpt3_R3	sd1_tOpt3_R3_S1S3S4_treatment	No competition	18.75	different TOpt	0
	fluctuation	3	sd1_tOpt3_R3	sd1_tOpt3_R3_S1S4S5_treatment	No competition	18.75	different TOpt	0
	fluctuation	3	sd1_tOpt3_R3	sd1_tOpt3_R3_S2S3S4_treatment	No competition	18.75	different TOpt	0
	fluctuation	3	sd1_tOpt3_R3	sd1_tOpt3_R3_S2S4S5_treatment	No competition	18.75	different TOpt	0
	fluctuation	3	sd1_tOpt3_R3	sd1_tOpt3_R3_S3S4S5_treatment	No competition	18.75	different TOpt	0
	fluctuation	3	sd1_tOpt3_R3	sd1_tOpt3_R3_S1S2S3_treatment	No competition	17.5	different TOpt	0
	fluctuation	3	sd1_tOpt3_R3	sd1_tOpt3_R3_S1S3S4_treatment	No competition	17.5	different TOpt	0
	fluctuation	3	sd1_tOpt3_R3	sd1_tOpt3_R3_S1S3S5_treatment	No competition	17.5	different TOpt	0
	fluctuation	3	sd1_tOpt3_R3	sd1_tOpt3_R3_S2S3S4_treatment	No competition	17.5	different TOpt	0
	fluctuation	3	sd1_tOpt3_R3	sd1_tOpt3_R3_S2S3S5_treatment	No competition	17.5	different TOpt	0
	fluctuation	3	sd1_tOpt3_R3	sd1_tOpt3_R3_S3S4S5_treatment	No competition	17.5	different TOpt	0
	fluctuation	3	sd1_tOpt3_R3	sd1_tOpt3_R3_S1S2S3_treatment	No competition	16.25	different TOpt	0
	fluctuation	3	sd1_tOpt3_R3	sd1_tOpt3_R3_S1S2S4_treatment	No competition	16.25	different TOpt	0
	fluctuation	3	sd1_tOpt3_R3	sd1_tOpt3_R3_S1S2S5_treatment	No competition	16.25	different TOpt	0
	fluctuation	3	sd1_tOpt3_R3	sd1_tOpt3_R3_S2S3S4_treatment	No competition	16.25	different TOpt	0
	fluctuation	3	sd1_tOpt3_R3	sd1_tOpt3_R3_S2S3S5_treatment	No competition	16.25	different TOpt	0
	fluctuation	3	sd1_tOpt3_R3	sd1_tOpt3_R3_S2S4S5_treatment	No competition	16.25	different TOpt	0
	fluctuation	3	sd1_tOpt3_R3	sd1_tOpt3_R3_S1S2S3_treatment	No competition	15	different TOpt	0
	fluctuation	3	sd1_tOpt3_R3	sd1_tOpt3_R3_S1S2S4_treatment	No competition	15	different TOpt	0
	fluctuation	3	sd1_tOpt3_R3	sd1_tOpt3_R3_S1S2S5_treatment	No competition	15	different TOpt	0
	fluctuation	3	sd1_tOpt3_R3	sd1_tOpt3_R3_S1S3S4_treatment	No competition	15	different TOpt	0
	fluctuation	3	sd1_tOpt3_R3	sd1_tOpt3_R3_S1S3S5_treatment	No competition	15	different TOpt	0
	fluctuation	3	sd1_tOpt3_R3	sd1_tOpt3_R3_S1S4S5_treatment	No competition	15	different TOpt	0
	fluctuation	3	sd1_tOpt3_R4	sd1_tOpt3_R4_S1S2S5_treatment	No competition	20	different TOpt	0
	fluctuation	3	sd1_tOpt3_R4	sd1_tOpt3_R4_S1S3S5_treatment	No competition	20	different TOpt	0
	fluctuation	3	sd1_tOpt3_R4	sd1_tOpt3_R4_S1S4S5_treatment	No competition	20	different TOpt	0
	fluctuation	3	sd1_tOpt3_R4	sd1_tOpt3_R4_S2S3S5_treatment	No competition	20	different TOpt	0
	fluctuation	3	sd1_tOpt3_R4	sd1_tOpt3_R4_S2S4S5_treatment	No competition	20	different TOpt	0
	fluctuation	3	sd1_tOpt3_R4	sd1_tOpt3_R4_S3S4S5_treatment	No competition	20	different TOpt	0
	fluctuation	3	sd1_tOpt3_R4	sd1_tOpt3_R4_S1S2S4_treatment	No competition	18.75	different TOpt	0
	fluctuation	3	sd1_tOpt3_R4	sd1_tOpt3_R4_S1S3S4_treatment	No competition	18.75	different TOpt	0
	fluctuation	3	sd1_tOpt3_R4	sd1_tOpt3_R4_S1S4S5_treatment	No competition	18.75	different TOpt	0
	fluctuation	3	sd1_tOpt3_R4	sd1_tOpt3_R4_S2S3S4_treatment	No competition	18.75	different TOpt	0
	fluctuation	3	sd1_tOpt3_R4	sd1_tOpt3_R4_S2S4S5_treatment	No competition	18.75	different TOpt	0
	fluctuation	3	sd1_tOpt3_R4	sd1_tOpt3_R4_S3S4S5_treatment	No competition	18.75	different TOpt	0
	fluctuation	3	sd1_tOpt3_R4	sd1_tOpt3_R4_S1S2S3_treatment	No competition	17.5	different TOpt	0
	fluctuation	3	sd1_tOpt3_R4	sd1_tOpt3_R4_S1S3S4_treatment	No competition	17.5	different TOpt	0
	fluctuation	3	sd1_tOpt3_R4	sd1_tOpt3_R4_S1S3S5_treatment	No competition	17.5	different TOpt	0
	fluctuation	3	sd1_tOpt3_R4	sd1_tOpt3_R4_S2S3S4_treatment	No competition	17.5	different TOpt	0
	fluctuation	3	sd1_tOpt3_R4	sd1_tOpt3_R4_S2S3S5_treatment	No competition	17.5	different TOpt	0
	fluctuation	3	sd1_tOpt3_R4	sd1_tOpt3_R4_S3S4S5_treatment	No competition	17.5	different TOpt	0
	fluctuation	3	sd1_tOpt3_R4	sd1_tOpt3_R4_S1S2S3_treatment	No competition	16.25	different TOpt	0
	fluctuation	3	sd1_tOpt3_R4	sd1_tOpt3_R4_S1S2S4_treatment	No competition	16.25	different TOpt	0
	fluctuation	3	sd1_tOpt3_R4	sd1_tOpt3_R4_S1S2S5_treatment	No competition	16.25	different TOpt	0
	fluctuation	3	sd1_tOpt3_R4	sd1_tOpt3_R4_S2S3S4_treatment	No competition	16.25	different TOpt	0
	fluctuation	3	sd1_tOpt3_R4	sd1_tOpt3_R4_S2S3S5_treatment	No competition	16.25	different TOpt	0
	fluctuation	3	sd1_tOpt3_R4	sd1_tOpt3_R4_S2S4S5_treatment	No competition	16.25	different TOpt	0
	fluctuation	3	sd1_tOpt3_R4	sd1_tOpt3_R4_S1S2S3_treatment	No competition	15	different TOpt	0
	fluctuation	3	sd1_tOpt3_R4	sd1_tOpt3_R4_S1S2S4_treatment	No competition	15	different TOpt	0
	fluctuation	3	sd1_tOpt3_R4	sd1_tOpt3_R4_S1S2S5_treatment	No competition	15	different TOpt	0
	fluctuation	3	sd1_tOpt3_R4	sd1_tOpt3_R4_S1S3S4_treatment	No competition	15	different TOpt	0
	fluctuation	3	sd1_tOpt3_R4	sd1_tOpt3_R4_S1S3S5_treatment	No competition	15	different TOpt	0
	fluctuation	3	sd1_tOpt3_R4	sd1_tOpt3_R4_S1S4S5_treatment	No competition	15	different TOpt	0
	fluctuation	3	sd1_tOpt3_R5	sd1_tOpt3_R5_S1S2S5_treatment	No competition	20	different TOpt	0
	fluctuation	3	sd1_tOpt3_R5	sd1_tOpt3_R5_S1S3S5_treatment	No competition	20	different TOpt	0
	fluctuation	3	sd1_tOpt3_R5	sd1_tOpt3_R5_S1S4S5_treatment	No competition	20	different TOpt	0
	fluctuation	3	sd1_tOpt3_R5	sd1_tOpt3_R5_S2S3S5_treatment	No competition	20	different TOpt	0
	fluctuation	3	sd1_tOpt3_R5	sd1_tOpt3_R5_S2S4S5_treatment	No competition	20	different TOpt	0
	fluctuation	3	sd1_tOpt3_R5	sd1_tOpt3_R5_S3S4S5_treatment	No competition	20	different TOpt	0
	fluctuation	3	sd1_tOpt3_R5	sd1_tOpt3_R5_S1S2S4_treatment	No competition	18.75	different TOpt	0
	fluctuation	3	sd1_tOpt3_R5	sd1_tOpt3_R5_S1S3S4_treatment	No competition	18.75	different TOpt	0
	fluctuation	3	sd1_tOpt3_R5	sd1_tOpt3_R5_S1S4S5_treatment	No competition	18.75	different TOpt	0
	fluctuation	3	sd1_tOpt3_R5	sd1_tOpt3_R5_S2S3S4_treatment	No competition	18.75	different TOpt	0
	fluctuation	3	sd1_tOpt3_R5	sd1_tOpt3_R5_S2S4S5_treatment	No competition	18.75	different TOpt	0
	fluctuation	3	sd1_tOpt3_R5	sd1_tOpt3_R5_S3S4S5_treatment	No competition	18.75	different TOpt	0
	fluctuation	3	sd1_tOpt3_R5	sd1_tOpt3_R5_S1S2S3_treatment	No competition	17.5	different TOpt	0
	fluctuation	3	sd1_tOpt3_R5	sd1_tOpt3_R5_S1S3S4_treatment	No competition	17.5	different TOpt	0
	fluctuation	3	sd1_tOpt3_R5	sd1_tOpt3_R5_S1S3S5_treatment	No competition	17.5	different TOpt	0
	fluctuation	3	sd1_tOpt3_R5	sd1_tOpt3_R5_S2S3S4_treatment	No competition	17.5	different TOpt	0
	fluctuation	3	sd1_tOpt3_R5	sd1_tOpt3_R5_S2S3S5_treatment	No competition	17.5	different TOpt	0
	fluctuation	3	sd1_tOpt3_R5	sd1_tOpt3_R5_S3S4S5_treatment	No competition	17.5	different TOpt	0
	fluctuation	3	sd1_tOpt3_R5	sd1_tOpt3_R5_S1S2S3_treatment	No competition	16.25	different TOpt	0
	fluctuation	3	sd1_tOpt3_R5	sd1_tOpt3_R5_S1S2S4_treatment	No competition	16.25	different TOpt	0
	fluctuation	3	sd1_tOpt3_R5	sd1_tOpt3_R5_S1S2S5_treatment	No competition	16.25	different TOpt	0
	fluctuation	3	sd1_tOpt3_R5	sd1_tOpt3_R5_S2S3S4_treatment	No competition	16.25	different TOpt	0
	fluctuation	3	sd1_tOpt3_R5	sd1_tOpt3_R5_S2S3S5_treatment	No competition	16.25	different TOpt	0
	fluctuation	3	sd1_tOpt3_R5	sd1_tOpt3_R5_S2S4S5_treatment	No competition	16.25	different TOpt	0
	fluctuation	3	sd1_tOpt3_R5	sd1_tOpt3_R5_S1S2S3_treatment	No competition	15	different TOpt	0
	fluctuation	3	sd1_tOpt3_R5	sd1_tOpt3_R5_S1S2S4_treatment	No competition	15	different TOpt	0
	fluctuation	3	sd1_tOpt3_R5	sd1_tOpt3_R5_S1S2S5_treatment	No competition	15	different TOpt	0
	fluctuation	3	sd1_tOpt3_R5	sd1_tOpt3_R5_S1S3S4_treatment	No competition	15	different TOpt	0
	fluctuation	3	sd1_tOpt3_R5	sd1_tOpt3_R5_S1S3S5_treatment	No competition	15	different TOpt	0
	fluctuation	3	sd1_tOpt3_R5	sd1_tOpt3_R5_S1S4S5_treatment	No competition	15	different TOpt	0
	fluctuation	3	sd1_tOpt3_R6	sd1_tOpt3_R6_S1S2S5_treatment	No competition	20	different TOpt	0
	fluctuation	3	sd1_tOpt3_R6	sd1_tOpt3_R6_S1S3S5_treatment	No competition	20	different TOpt	0
	fluctuation	3	sd1_tOpt3_R6	sd1_tOpt3_R6_S1S4S5_treatment	No competition	20	different TOpt	0
	fluctuation	3	sd1_tOpt3_R6	sd1_tOpt3_R6_S2S3S5_treatment	No competition	20	different TOpt	0
	fluctuation	3	sd1_tOpt3_R6	sd1_tOpt3_R6_S2S4S5_treatment	No competition	20	different TOpt	0
	fluctuation	3	sd1_tOpt3_R6	sd1_tOpt3_R6_S3S4S5_treatment	No competition	20	different TOpt	0
	fluctuation	3	sd1_tOpt3_R6	sd1_tOpt3_R6_S1S2S4_treatment	No competition	18.75	different TOpt	0
	fluctuation	3	sd1_tOpt3_R6	sd1_tOpt3_R6_S1S3S4_treatment	No competition	18.75	different TOpt	0
	fluctuation	3	sd1_tOpt3_R6	sd1_tOpt3_R6_S1S4S5_treatment	No competition	18.75	different TOpt	0
	fluctuation	3	sd1_tOpt3_R6	sd1_tOpt3_R6_S2S3S4_treatment	No competition	18.75	different TOpt	0
	fluctuation	3	sd1_tOpt3_R6	sd1_tOpt3_R6_S2S4S5_treatment	No competition	18.75	different TOpt	0
	fluctuation	3	sd1_tOpt3_R6	sd1_tOpt3_R6_S3S4S5_treatment	No competition	18.75	different TOpt	0
	fluctuation	3	sd1_tOpt3_R6	sd1_tOpt3_R6_S1S2S3_treatment	No competition	17.5	different TOpt	0
	fluctuation	3	sd1_tOpt3_R6	sd1_tOpt3_R6_S1S3S4_treatment	No competition	17.5	different TOpt	0
	fluctuation	3	sd1_tOpt3_R6	sd1_tOpt3_R6_S1S3S5_treatment	No competition	17.5	different TOpt	0
	fluctuation	3	sd1_tOpt3_R6	sd1_tOpt3_R6_S2S3S4_treatment	No competition	17.5	different TOpt	0
	fluctuation	3	sd1_tOpt3_R6	sd1_tOpt3_R6_S2S3S5_treatment	No competition	17.5	different TOpt	0
	fluctuation	3	sd1_tOpt3_R6	sd1_tOpt3_R6_S3S4S5_treatment	No competition	17.5	different TOpt	0
	fluctuation	3	sd1_tOpt3_R6	sd1_tOpt3_R6_S1S2S3_treatment	No competition	16.25	different TOpt	0
	fluctuation	3	sd1_tOpt3_R6	sd1_tOpt3_R6_S1S2S4_treatment	No competition	16.25	different TOpt	0
	fluctuation	3	sd1_tOpt3_R6	sd1_tOpt3_R6_S1S2S5_treatment	No competition	16.25	different TOpt	0
	fluctuation	3	sd1_tOpt3_R6	sd1_tOpt3_R6_S2S3S4_treatment	No competition	16.25	different TOpt	0
	fluctuation	3	sd1_tOpt3_R6	sd1_tOpt3_R6_S2S3S5_treatment	No competition	16.25	different TOpt	0
	fluctuation	3	sd1_tOpt3_R6	sd1_tOpt3_R6_S2S4S5_treatment	No competition	16.25	different TOpt	0
	fluctuation	3	sd1_tOpt3_R6	sd1_tOpt3_R6_S1S2S3_treatment	No competition	15	different TOpt	0
	fluctuation	3	sd1_tOpt3_R6	sd1_tOpt3_R6_S1S2S4_treatment	No competition	15	different TOpt	0
	fluctuation	3	sd1_tOpt3_R6	sd1_tOpt3_R6_S1S2S5_treatment	No competition	15	different TOpt	0
	fluctuation	3	sd1_tOpt3_R6	sd1_tOpt3_R6_S1S3S4_treatment	No competition	15	different TOpt	0
	fluctuation	3	sd1_tOpt3_R6	sd1_tOpt3_R6_S1S3S5_treatment	No competition	15	different TOpt	0
	fluctuation	3	sd1_tOpt3_R6	sd1_tOpt3_R6_S1S4S5_treatment	No competition	15	different TOpt	0
	fluctuation	3	sd1_tOpt3_R7	sd1_tOpt3_R7_S1S2S5_treatment	No competition	20	different TOpt	0
	fluctuation	3	sd1_tOpt3_R7	sd1_tOpt3_R7_S1S3S5_treatment	No competition	20	different TOpt	0
	fluctuation	3	sd1_tOpt3_R7	sd1_tOpt3_R7_S1S4S5_treatment	No competition	20	different TOpt	0
	fluctuation	3	sd1_tOpt3_R7	sd1_tOpt3_R7_S2S3S5_treatment	No competition	20	different TOpt	0
	fluctuation	3	sd1_tOpt3_R7	sd1_tOpt3_R7_S2S4S5_treatment	No competition	20	different TOpt	0
	fluctuation	3	sd1_tOpt3_R7	sd1_tOpt3_R7_S3S4S5_treatment	No competition	20	different TOpt	0
	fluctuation	3	sd1_tOpt3_R7	sd1_tOpt3_R7_S1S2S4_treatment	No competition	18.75	different TOpt	0
	fluctuation	3	sd1_tOpt3_R7	sd1_tOpt3_R7_S1S3S4_treatment	No competition	18.75	different TOpt	0
	fluctuation	3	sd1_tOpt3_R7	sd1_tOpt3_R7_S1S4S5_treatment	No competition	18.75	different TOpt	0
	fluctuation	3	sd1_tOpt3_R7	sd1_tOpt3_R7_S2S3S4_treatment	No competition	18.75	different TOpt	0
	fluctuation	3	sd1_tOpt3_R7	sd1_tOpt3_R7_S2S4S5_treatment	No competition	18.75	different TOpt	0
	fluctuation	3	sd1_tOpt3_R7	sd1_tOpt3_R7_S3S4S5_treatment	No competition	18.75	different TOpt	0
	fluctuation	3	sd1_tOpt3_R7	sd1_tOpt3_R7_S1S2S3_treatment	No competition	17.5	different TOpt	0
	fluctuation	3	sd1_tOpt3_R7	sd1_tOpt3_R7_S1S3S4_treatment	No competition	17.5	different TOpt	0
	fluctuation	3	sd1_tOpt3_R7	sd1_tOpt3_R7_S1S3S5_treatment	No competition	17.5	different TOpt	0
	fluctuation	3	sd1_tOpt3_R7	sd1_tOpt3_R7_S2S3S4_treatment	No competition	17.5	different TOpt	0
	fluctuation	3	sd1_tOpt3_R7	sd1_tOpt3_R7_S2S3S5_treatment	No competition	17.5	different TOpt	0
	fluctuation	3	sd1_tOpt3_R7	sd1_tOpt3_R7_S3S4S5_treatment	No competition	17.5	different TOpt	0
	fluctuation	3	sd1_tOpt3_R7	sd1_tOpt3_R7_S1S2S3_treatment	No competition	16.25	different TOpt	0
	fluctuation	3	sd1_tOpt3_R7	sd1_tOpt3_R7_S1S2S4_treatment	No competition	16.25	different TOpt	0
	fluctuation	3	sd1_tOpt3_R7	sd1_tOpt3_R7_S1S2S5_treatment	No competition	16.25	different TOpt	0
	fluctuation	3	sd1_tOpt3_R7	sd1_tOpt3_R7_S2S3S4_treatment	No competition	16.25	different TOpt	0
	fluctuation	3	sd1_tOpt3_R7	sd1_tOpt3_R7_S2S3S5_treatment	No competition	16.25	different TOpt	0
	fluctuation	3	sd1_tOpt3_R7	sd1_tOpt3_R7_S2S4S5_treatment	No competition	16.25	different TOpt	0
	fluctuation	3	sd1_tOpt3_R7	sd1_tOpt3_R7_S1S2S3_treatment	No competition	15	different TOpt	0
	fluctuation	3	sd1_tOpt3_R7	sd1_tOpt3_R7_S1S2S4_treatment	No competition	15	different TOpt	0
	fluctuation	3	sd1_tOpt3_R7	sd1_tOpt3_R7_S1S2S5_treatment	No competition	15	different TOpt	0
	fluctuation	3	sd1_tOpt3_R7	sd1_tOpt3_R7_S1S3S4_treatment	No competition	15	different TOpt	0
	fluctuation	3	sd1_tOpt3_R7	sd1_tOpt3_R7_S1S3S5_treatment	No competition	15	different TOpt	0
	fluctuation	3	sd1_tOpt3_R7	sd1_tOpt3_R7_S1S4S5_treatment	No competition	15	different TOpt	0
	fluctuation	3	sd1_tOpt3_R8	sd1_tOpt3_R8_S1S2S5_treatment	No competition	20	different TOpt	0
	fluctuation	3	sd1_tOpt3_R8	sd1_tOpt3_R8_S1S3S5_treatment	No competition	20	different TOpt	0
	fluctuation	3	sd1_tOpt3_R8	sd1_tOpt3_R8_S1S4S5_treatment	No competition	20	different TOpt	0
	fluctuation	3	sd1_tOpt3_R8	sd1_tOpt3_R8_S2S3S5_treatment	No competition	20	different TOpt	0
	fluctuation	3	sd1_tOpt3_R8	sd1_tOpt3_R8_S2S4S5_treatment	No competition	20	different TOpt	0
	fluctuation	3	sd1_tOpt3_R8	sd1_tOpt3_R8_S3S4S5_treatment	No competition	20	different TOpt	0
	fluctuation	3	sd1_tOpt3_R8	sd1_tOpt3_R8_S1S2S4_treatment	No competition	18.75	different TOpt	0
	fluctuation	3	sd1_tOpt3_R8	sd1_tOpt3_R8_S1S3S4_treatment	No competition	18.75	different TOpt	0
	fluctuation	3	sd1_tOpt3_R8	sd1_tOpt3_R8_S1S4S5_treatment	No competition	18.75	different TOpt	0
	fluctuation	3	sd1_tOpt3_R8	sd1_tOpt3_R8_S2S3S4_treatment	No competition	18.75	different TOpt	0
	fluctuation	3	sd1_tOpt3_R8	sd1_tOpt3_R8_S2S4S5_treatment	No competition	18.75	different TOpt	0
	fluctuation	3	sd1_tOpt3_R8	sd1_tOpt3_R8_S3S4S5_treatment	No competition	18.75	different TOpt	0
	fluctuation	3	sd1_tOpt3_R8	sd1_tOpt3_R8_S1S2S3_treatment	No competition	17.5	different TOpt	0
	fluctuation	3	sd1_tOpt3_R8	sd1_tOpt3_R8_S1S3S4_treatment	No competition	17.5	different TOpt	0
	fluctuation	3	sd1_tOpt3_R8	sd1_tOpt3_R8_S1S3S5_treatment	No competition	17.5	different TOpt	0
	fluctuation	3	sd1_tOpt3_R8	sd1_tOpt3_R8_S2S3S4_treatment	No competition	17.5	different TOpt	0
	fluctuation	3	sd1_tOpt3_R8	sd1_tOpt3_R8_S2S3S5_treatment	No competition	17.5	different TOpt	0
	fluctuation	3	sd1_tOpt3_R8	sd1_tOpt3_R8_S3S4S5_treatment	No competition	17.5	different TOpt	0
	fluctuation	3	sd1_tOpt3_R8	sd1_tOpt3_R8_S1S2S3_treatment	No competition	16.25	different TOpt	0
	fluctuation	3	sd1_tOpt3_R8	sd1_tOpt3_R8_S1S2S4_treatment	No competition	16.25	different TOpt	0
	fluctuation	3	sd1_tOpt3_R8	sd1_tOpt3_R8_S1S2S5_treatment	No competition	16.25	different TOpt	0
	fluctuation	3	sd1_tOpt3_R8	sd1_tOpt3_R8_S2S3S4_treatment	No competition	16.25	different TOpt	0
	fluctuation	3	sd1_tOpt3_R8	sd1_tOpt3_R8_S2S3S5_treatment	No competition	16.25	different TOpt	0
	fluctuation	3	sd1_tOpt3_R8	sd1_tOpt3_R8_S2S4S5_treatment	No competition	16.25	different TOpt	0
	fluctuation	3	sd1_tOpt3_R8	sd1_tOpt3_R8_S1S2S3_treatment	No competition	15	different TOpt	0
	fluctuation	3	sd1_tOpt3_R8	sd1_tOpt3_R8_S1S2S4_treatment	No competition	15	different TOpt	0
	fluctuation	3	sd1_tOpt3_R8	sd1_tOpt3_R8_S1S2S5_treatment	No competition	15	different TOpt	0
	fluctuation	3	sd1_tOpt3_R8	sd1_tOpt3_R8_S1S3S4_treatment	No competition	15	different TOpt	0
	fluctuation	3	sd1_tOpt3_R8	sd1_tOpt3_R8_S1S3S5_treatment	No competition	15	different TOpt	0
	fluctuation	3	sd1_tOpt3_R8	sd1_tOpt3_R8_S1S4S5_treatment	No competition	15	different TOpt	0
	fluctuation	3	sd1_tOpt3_R9	sd1_tOpt3_R9_S1S2S5_treatment	No competition	20	different TOpt	0
	fluctuation	3	sd1_tOpt3_R9	sd1_tOpt3_R9_S1S3S5_treatment	No competition	20	different TOpt	0
	fluctuation	3	sd1_tOpt3_R9	sd1_tOpt3_R9_S1S4S5_treatment	No competition	20	different TOpt	0
	fluctuation	3	sd1_tOpt3_R9	sd1_tOpt3_R9_S2S3S5_treatment	No competition	20	different TOpt	0
	fluctuation	3	sd1_tOpt3_R9	sd1_tOpt3_R9_S2S4S5_treatment	No competition	20	different TOpt	0
	fluctuation	3	sd1_tOpt3_R9	sd1_tOpt3_R9_S3S4S5_treatment	No competition	20	different TOpt	0
	fluctuation	3	sd1_tOpt3_R9	sd1_tOpt3_R9_S1S2S4_treatment	No competition	18.75	different TOpt	0
	fluctuation	3	sd1_tOpt3_R9	sd1_tOpt3_R9_S1S3S4_treatment	No competition	18.75	different TOpt	0
	fluctuation	3	sd1_tOpt3_R9	sd1_tOpt3_R9_S1S4S5_treatment	No competition	18.75	different TOpt	0
	fluctuation	3	sd1_tOpt3_R9	sd1_tOpt3_R9_S2S3S4_treatment	No competition	18.75	different TOpt	0
	fluctuation	3	sd1_tOpt3_R9	sd1_tOpt3_R9_S2S4S5_treatment	No competition	18.75	different TOpt	0
	fluctuation	3	sd1_tOpt3_R9	sd1_tOpt3_R9_S3S4S5_treatment	No competition	18.75	different TOpt	0
	fluctuation	3	sd1_tOpt3_R9	sd1_tOpt3_R9_S1S2S3_treatment	No competition	17.5	different TOpt	0
	fluctuation	3	sd1_tOpt3_R9	sd1_tOpt3_R9_S1S3S4_treatment	No competition	17.5	different TOpt	0
	fluctuation	3	sd1_tOpt3_R9	sd1_tOpt3_R9_S1S3S5_treatment	No competition	17.5	different TOpt	0
	fluctuation	3	sd1_tOpt3_R9	sd1_tOpt3_R9_S2S3S4_treatment	No competition	17.5	different TOpt	0
	fluctuation	3	sd1_tOpt3_R9	sd1_tOpt3_R9_S2S3S5_treatment	No competition	17.5	different TOpt	0
	fluctuation	3	sd1_tOpt3_R9	sd1_tOpt3_R9_S3S4S5_treatment	No competition	17.5	different TOpt	0
	fluctuation	3	sd1_tOpt3_R9	sd1_tOpt3_R9_S1S2S3_treatment	No competition	16.25	different TOpt	0
	fluctuation	3	sd1_tOpt3_R9	sd1_tOpt3_R9_S1S2S4_treatment	No competition	16.25	different TOpt	0
	fluctuation	3	sd1_tOpt3_R9	sd1_tOpt3_R9_S1S2S5_treatment	No competition	16.25	different TOpt	0
	fluctuation	3	sd1_tOpt3_R9	sd1_tOpt3_R9_S2S3S4_treatment	No competition	16.25	different TOpt	0
	fluctuation	3	sd1_tOpt3_R9	sd1_tOpt3_R9_S2S3S5_treatment	No competition	16.25	different TOpt	0
	fluctuation	3	sd1_tOpt3_R9	sd1_tOpt3_R9_S2S4S5_treatment	No competition	16.25	different TOpt	0
	fluctuation	3	sd1_tOpt3_R9	sd1_tOpt3_R9_S1S2S3_treatment	No competition	15	different TOpt	0
	fluctuation	3	sd1_tOpt3_R9	sd1_tOpt3_R9_S1S2S4_treatment	No competition	15	different TOpt	0
	fluctuation	3	sd1_tOpt3_R9	sd1_tOpt3_R9_S1S2S5_treatment	No competition	15	different TOpt	0
	fluctuation	3	sd1_tOpt3_R9	sd1_tOpt3_R9_S1S3S4_treatment	No competition	15	different TOpt	0
	fluctuation	3	sd1_tOpt3_R9	sd1_tOpt3_R9_S1S3S5_treatment	No competition	15	different TOpt	0
	fluctuation	3	sd1_tOpt3_R9	sd1_tOpt3_R9_S1S4S5_treatment	No competition	15	different TOpt	0
	fluctuation	3	sd2_tOpt3_R1	sd2_tOpt3_R1_S1S2S5_treatment	Intermediate competition	20	different TOpt	-0.859128
	fluctuation	3	sd2_tOpt3_R1	sd2_tOpt3_R1_S1S3S5_treatment	Intermediate competition	20	different TOpt	-0.859128
	fluctuation	3	sd2_tOpt3_R1	sd2_tOpt3_R1_S1S4S5_treatment	Intermediate competition	20	different TOpt	-0.859128
	fluctuation	3	sd2_tOpt3_R1	sd2_tOpt3_R1_S2S3S5_treatment	Intermediate competition	20	different TOpt	-0.859128
	fluctuation	3	sd2_tOpt3_R1	sd2_tOpt3_R1_S2S4S5_treatment	Intermediate competition	20	different TOpt	-0.859128
	fluctuation	3	sd2_tOpt3_R1	sd2_tOpt3_R1_S3S4S5_treatment	Intermediate competition	20	different TOpt	-0.859128
	fluctuation	3	sd2_tOpt3_R1	sd2_tOpt3_R1_S1S2S4_treatment	Intermediate competition	18.75	different TOpt	1.9017224395749723
	fluctuation	3	sd2_tOpt3_R1	sd2_tOpt3_R1_S1S3S4_treatment	Intermediate competition	18.75	different TOpt	1.9017224395749723
	fluctuation	3	sd2_tOpt3_R1	sd2_tOpt3_R1_S1S4S5_treatment	Intermediate competition	18.75	different TOpt	1.9017224395749723
	fluctuation	3	sd2_tOpt3_R1	sd2_tOpt3_R1_S2S3S4_treatment	Intermediate competition	18.75	different TOpt	1.9017224395749723
	fluctuation	3	sd2_tOpt3_R1	sd2_tOpt3_R1_S2S4S5_treatment	Intermediate competition	18.75	different TOpt	1.9017224395749723
	fluctuation	3	sd2_tOpt3_R1	sd2_tOpt3_R1_S3S4S5_treatment	Intermediate competition	18.75	different TOpt	1.9017224395749723
	fluctuation	3	sd2_tOpt3_R1	sd2_tOpt3_R1_S1S2S3_treatment	Intermediate competition	17.5	different TOpt	-1.08732
	fluctuation	3	sd2_tOpt3_R1	sd2_tOpt3_R1_S1S3S4_treatment	Intermediate competition	17.5	different TOpt	-1.08732
	fluctuation	3	sd2_tOpt3_R1	sd2_tOpt3_R1_S1S3S5_treatment	Intermediate competition	17.5	different TOpt	-1.08732
	fluctuation	3	sd2_tOpt3_R1	sd2_tOpt3_R1_S2S3S4_treatment	Intermediate competition	17.5	different TOpt	-1.08732
	fluctuation	3	sd2_tOpt3_R1	sd2_tOpt3_R1_S2S3S5_treatment	Intermediate competition	17.5	different TOpt	-1.08732
	fluctuation	3	sd2_tOpt3_R1	sd2_tOpt3_R1_S3S4S5_treatment	Intermediate competition	17.5	different TOpt	-1.08732
	fluctuation	3	sd2_tOpt3_R1	sd2_tOpt3_R1_S1S2S3_treatment	Intermediate competition	16.25	different TOpt	1.9008275313952756
	fluctuation	3	sd2_tOpt3_R1	sd2_tOpt3_R1_S1S2S4_treatment	Intermediate competition	16.25	different TOpt	1.9008275313952756
	fluctuation	3	sd2_tOpt3_R1	sd2_tOpt3_R1_S1S2S5_treatment	Intermediate competition	16.25	different TOpt	1.9008275313952756
	fluctuation	3	sd2_tOpt3_R1	sd2_tOpt3_R1_S2S3S4_treatment	Intermediate competition	16.25	different TOpt	1.9008275313952756
	fluctuation	3	sd2_tOpt3_R1	sd2_tOpt3_R1_S2S3S5_treatment	Intermediate competition	16.25	different TOpt	1.9008275313952756
	fluctuation	3	sd2_tOpt3_R1	sd2_tOpt3_R1_S2S4S5_treatment	Intermediate competition	16.25	different TOpt	1.9008275313952756
	fluctuation	3	sd2_tOpt3_R1	sd2_tOpt3_R1_S1S2S3_treatment	Intermediate competition	15	different TOpt	-1.8561
	fluctuation	3	sd2_tOpt3_R1	sd2_tOpt3_R1_S1S2S4_treatment	Intermediate competition	15	different TOpt	-1.8561
	fluctuation	3	sd2_tOpt3_R1	sd2_tOpt3_R1_S1S2S5_treatment	Intermediate competition	15	different TOpt	-1.8561
	fluctuation	3	sd2_tOpt3_R1	sd2_tOpt3_R1_S1S3S4_treatment	Intermediate competition	15	different TOpt	-1.8561
	fluctuation	3	sd2_tOpt3_R1	sd2_tOpt3_R1_S1S3S5_treatment	Intermediate competition	15	different TOpt	-1.8561
	fluctuation	3	sd2_tOpt3_R1	sd2_tOpt3_R1_S1S4S5_treatment	Intermediate competition	15	different TOpt	-1.8561
	fluctuation	3	sd2_tOpt3_R10	sd2_tOpt3_R10_S1S2S5_treatment	Intermediate competition	20	different TOpt	-7.38584
	fluctuation	3	sd2_tOpt3_R10	sd2_tOpt3_R10_S1S3S5_treatment	Intermediate competition	20	different TOpt	-7.38584
	fluctuation	3	sd2_tOpt3_R10	sd2_tOpt3_R10_S1S4S5_treatment	Intermediate competition	20	different TOpt	-7.38584
	fluctuation	3	sd2_tOpt3_R10	sd2_tOpt3_R10_S2S3S5_treatment	Intermediate competition	20	different TOpt	-7.38584
	fluctuation	3	sd2_tOpt3_R10	sd2_tOpt3_R10_S2S4S5_treatment	Intermediate competition	20	different TOpt	-7.38584
	fluctuation	3	sd2_tOpt3_R10	sd2_tOpt3_R10_S3S4S5_treatment	Intermediate competition	20	different TOpt	-7.38584
	fluctuation	3	sd2_tOpt3_R10	sd2_tOpt3_R10_S1S2S4_treatment	Intermediate competition	18.75	different TOpt	3.4571820540718825
	fluctuation	3	sd2_tOpt3_R10	sd2_tOpt3_R10_S1S3S4_treatment	Intermediate competition	18.75	different TOpt	3.4571820540718825
	fluctuation	3	sd2_tOpt3_R10	sd2_tOpt3_R10_S1S4S5_treatment	Intermediate competition	18.75	different TOpt	3.4571820540718825
	fluctuation	3	sd2_tOpt3_R10	sd2_tOpt3_R10_S2S3S4_treatment	Intermediate competition	18.75	different TOpt	3.4571820540718825
	fluctuation	3	sd2_tOpt3_R10	sd2_tOpt3_R10_S2S4S5_treatment	Intermediate competition	18.75	different TOpt	3.4571820540718825
	fluctuation	3	sd2_tOpt3_R10	sd2_tOpt3_R10_S3S4S5_treatment	Intermediate competition	18.75	different TOpt	3.4571820540718825
	fluctuation	3	sd2_tOpt3_R10	sd2_tOpt3_R10_S1S2S3_treatment	Intermediate competition	17.5	different TOpt	-0.344134
	fluctuation	3	sd2_tOpt3_R10	sd2_tOpt3_R10_S1S3S4_treatment	Intermediate competition	17.5	different TOpt	-0.344134
	fluctuation	3	sd2_tOpt3_R10	sd2_tOpt3_R10_S1S3S5_treatment	Intermediate competition	17.5	different TOpt	-0.344134
	fluctuation	3	sd2_tOpt3_R10	sd2_tOpt3_R10_S2S3S4_treatment	Intermediate competition	17.5	different TOpt	-0.344134
	fluctuation	3	sd2_tOpt3_R10	sd2_tOpt3_R10_S2S3S5_treatment	Intermediate competition	17.5	different TOpt	-0.344134
	fluctuation	3	sd2_tOpt3_R10	sd2_tOpt3_R10_S3S4S5_treatment	Intermediate competition	17.5	different TOpt	-0.344134
	fluctuation	3	sd2_tOpt3_R10	sd2_tOpt3_R10_S1S2S3_treatment	Intermediate competition	16.25	different TOpt	5.579388204824161
	fluctuation	3	sd2_tOpt3_R10	sd2_tOpt3_R10_S1S2S4_treatment	Intermediate competition	16.25	different TOpt	5.579388204824161
	fluctuation	3	sd2_tOpt3_R10	sd2_tOpt3_R10_S1S2S5_treatment	Intermediate competition	16.25	different TOpt	5.579388204824161
	fluctuation	3	sd2_tOpt3_R10	sd2_tOpt3_R10_S2S3S4_treatment	Intermediate competition	16.25	different TOpt	5.579388204824161
	fluctuation	3	sd2_tOpt3_R10	sd2_tOpt3_R10_S2S3S5_treatment	Intermediate competition	16.25	different TOpt	5.579388204824161
	fluctuation	3	sd2_tOpt3_R10	sd2_tOpt3_R10_S2S4S5_treatment	Intermediate competition	16.25	different TOpt	5.579388204824161
	fluctuation	3	sd2_tOpt3_R10	sd2_tOpt3_R10_S1S2S3_treatment	Intermediate competition	15	different TOpt	-1.30659
	fluctuation	3	sd2_tOpt3_R10	sd2_tOpt3_R10_S1S2S4_treatment	Intermediate competition	15	different TOpt	-1.30659
	fluctuation	3	sd2_tOpt3_R10	sd2_tOpt3_R10_S1S2S5_treatment	Intermediate competition	15	different TOpt	-1.30659
	fluctuation	3	sd2_tOpt3_R10	sd2_tOpt3_R10_S1S3S4_treatment	Intermediate competition	15	different TOpt	-1.30659
	fluctuation	3	sd2_tOpt3_R10	sd2_tOpt3_R10_S1S3S5_treatment	Intermediate competition	15	different TOpt	-1.30659
	fluctuation	3	sd2_tOpt3_R10	sd2_tOpt3_R10_S1S4S5_treatment	Intermediate competition	15	different TOpt	-1.30659
	fluctuation	3	sd2_tOpt3_R11	sd2_tOpt3_R11_S1S2S5_treatment	Intermediate competition	20	different TOpt	-6.58882
	fluctuation	3	sd2_tOpt3_R11	sd2_tOpt3_R11_S1S3S5_treatment	Intermediate competition	20	different TOpt	-6.58882
	fluctuation	3	sd2_tOpt3_R11	sd2_tOpt3_R11_S1S4S5_treatment	Intermediate competition	20	different TOpt	-6.58882
	fluctuation	3	sd2_tOpt3_R11	sd2_tOpt3_R11_S2S3S5_treatment	Intermediate competition	20	different TOpt	-6.58882
	fluctuation	3	sd2_tOpt3_R11	sd2_tOpt3_R11_S2S4S5_treatment	Intermediate competition	20	different TOpt	-6.58882
	fluctuation	3	sd2_tOpt3_R11	sd2_tOpt3_R11_S3S4S5_treatment	Intermediate competition	20	different TOpt	-6.58882
	fluctuation	3	sd2_tOpt3_R11	sd2_tOpt3_R11_S1S2S4_treatment	Intermediate competition	18.75	different TOpt	3.841829549781681
	fluctuation	3	sd2_tOpt3_R11	sd2_tOpt3_R11_S1S3S4_treatment	Intermediate competition	18.75	different TOpt	3.841829549781681
	fluctuation	3	sd2_tOpt3_R11	sd2_tOpt3_R11_S1S4S5_treatment	Intermediate competition	18.75	different TOpt	3.841829549781681
	fluctuation	3	sd2_tOpt3_R11	sd2_tOpt3_R11_S2S3S4_treatment	Intermediate competition	18.75	different TOpt	3.841829549781681
	fluctuation	3	sd2_tOpt3_R11	sd2_tOpt3_R11_S2S4S5_treatment	Intermediate competition	18.75	different TOpt	3.841829549781681
	fluctuation	3	sd2_tOpt3_R11	sd2_tOpt3_R11_S3S4S5_treatment	Intermediate competition	18.75	different TOpt	3.841829549781681
	fluctuation	3	sd2_tOpt3_R11	sd2_tOpt3_R11_S1S2S3_treatment	Intermediate competition	17.5	different TOpt	2.9545033730302497
	fluctuation	3	sd2_tOpt3_R11	sd2_tOpt3_R11_S1S3S4_treatment	Intermediate competition	17.5	different TOpt	2.9545033730302497
	fluctuation	3	sd2_tOpt3_R11	sd2_tOpt3_R11_S1S3S5_treatment	Intermediate competition	17.5	different TOpt	2.9545033730302497
	fluctuation	3	sd2_tOpt3_R11	sd2_tOpt3_R11_S2S3S4_treatment	Intermediate competition	17.5	different TOpt	2.9545033730302497
	fluctuation	3	sd2_tOpt3_R11	sd2_tOpt3_R11_S2S3S5_treatment	Intermediate competition	17.5	different TOpt	2.9545033730302497
	fluctuation	3	sd2_tOpt3_R11	sd2_tOpt3_R11_S3S4S5_treatment	Intermediate competition	17.5	different TOpt	2.9545033730302497
	fluctuation	3	sd2_tOpt3_R11	sd2_tOpt3_R11_S1S2S3_treatment	Intermediate competition	16.25	different TOpt	0.3025292928682486
	fluctuation	3	sd2_tOpt3_R11	sd2_tOpt3_R11_S1S2S4_treatment	Intermediate competition	16.25	different TOpt	0.3025292928682486
	fluctuation	3	sd2_tOpt3_R11	sd2_tOpt3_R11_S1S2S5_treatment	Intermediate competition	16.25	different TOpt	0.3025292928682486
	fluctuation	3	sd2_tOpt3_R11	sd2_tOpt3_R11_S2S3S4_treatment	Intermediate competition	16.25	different TOpt	0.3025292928682486
	fluctuation	3	sd2_tOpt3_R11	sd2_tOpt3_R11_S2S3S5_treatment	Intermediate competition	16.25	different TOpt	0.3025292928682486
	fluctuation	3	sd2_tOpt3_R11	sd2_tOpt3_R11_S2S4S5_treatment	Intermediate competition	16.25	different TOpt	0.3025292928682486
	fluctuation	3	sd2_tOpt3_R11	sd2_tOpt3_R11_S1S2S3_treatment	Intermediate competition	15	different TOpt	-0.510044
	fluctuation	3	sd2_tOpt3_R11	sd2_tOpt3_R11_S1S2S4_treatment	Intermediate competition	15	different TOpt	-0.510044
	fluctuation	3	sd2_tOpt3_R11	sd2_tOpt3_R11_S1S2S5_treatment	Intermediate competition	15	different TOpt	-0.510044
	fluctuation	3	sd2_tOpt3_R11	sd2_tOpt3_R11_S1S3S4_treatment	Intermediate competition	15	different TOpt	-0.510044
	fluctuation	3	sd2_tOpt3_R11	sd2_tOpt3_R11_S1S3S5_treatment	Intermediate competition	15	different TOpt	-0.510044
	fluctuation	3	sd2_tOpt3_R11	sd2_tOpt3_R11_S1S4S5_treatment	Intermediate competition	15	different TOpt	-0.510044
	fluctuation	3	sd2_tOpt3_R12	sd2_tOpt3_R12_S1S2S5_treatment	Intermediate competition	20	different TOpt	-8.48463
	fluctuation	3	sd2_tOpt3_R12	sd2_tOpt3_R12_S1S3S5_treatment	Intermediate competition	20	different TOpt	-8.48463
	fluctuation	3	sd2_tOpt3_R12	sd2_tOpt3_R12_S1S4S5_treatment	Intermediate competition	20	different TOpt	-8.48463
	fluctuation	3	sd2_tOpt3_R12	sd2_tOpt3_R12_S2S3S5_treatment	Intermediate competition	20	different TOpt	-8.48463
	fluctuation	3	sd2_tOpt3_R12	sd2_tOpt3_R12_S2S4S5_treatment	Intermediate competition	20	different TOpt	-8.48463
	fluctuation	3	sd2_tOpt3_R12	sd2_tOpt3_R12_S3S4S5_treatment	Intermediate competition	20	different TOpt	-8.48463
	fluctuation	3	sd2_tOpt3_R12	sd2_tOpt3_R12_S1S2S4_treatment	Intermediate competition	18.75	different TOpt	2.434257530705099
	fluctuation	3	sd2_tOpt3_R12	sd2_tOpt3_R12_S1S3S4_treatment	Intermediate competition	18.75	different TOpt	2.434257530705099
	fluctuation	3	sd2_tOpt3_R12	sd2_tOpt3_R12_S1S4S5_treatment	Intermediate competition	18.75	different TOpt	2.434257530705099
	fluctuation	3	sd2_tOpt3_R12	sd2_tOpt3_R12_S2S3S4_treatment	Intermediate competition	18.75	different TOpt	2.434257530705099
	fluctuation	3	sd2_tOpt3_R12	sd2_tOpt3_R12_S2S4S5_treatment	Intermediate competition	18.75	different TOpt	2.434257530705099
	fluctuation	3	sd2_tOpt3_R12	sd2_tOpt3_R12_S3S4S5_treatment	Intermediate competition	18.75	different TOpt	2.434257530705099
	fluctuation	3	sd2_tOpt3_R12	sd2_tOpt3_R12_S1S2S3_treatment	Intermediate competition	17.5	different TOpt	3.83887
	fluctuation	3	sd2_tOpt3_R12	sd2_tOpt3_R12_S1S3S4_treatment	Intermediate competition	17.5	different TOpt	3.83887
	fluctuation	3	sd2_tOpt3_R12	sd2_tOpt3_R12_S1S3S5_treatment	Intermediate competition	17.5	different TOpt	3.83887
	fluctuation	3	sd2_tOpt3_R12	sd2_tOpt3_R12_S2S3S4_treatment	Intermediate competition	17.5	different TOpt	3.83887
	fluctuation	3	sd2_tOpt3_R12	sd2_tOpt3_R12_S2S3S5_treatment	Intermediate competition	17.5	different TOpt	3.83887
	fluctuation	3	sd2_tOpt3_R12	sd2_tOpt3_R12_S3S4S5_treatment	Intermediate competition	17.5	different TOpt	3.83887
	fluctuation	3	sd2_tOpt3_R12	sd2_tOpt3_R12_S1S2S3_treatment	Intermediate competition	16.25	different TOpt	-0.663231
	fluctuation	3	sd2_tOpt3_R12	sd2_tOpt3_R12_S1S2S4_treatment	Intermediate competition	16.25	different TOpt	-0.663231
	fluctuation	3	sd2_tOpt3_R12	sd2_tOpt3_R12_S1S2S5_treatment	Intermediate competition	16.25	different TOpt	-0.663231
	fluctuation	3	sd2_tOpt3_R12	sd2_tOpt3_R12_S2S3S4_treatment	Intermediate competition	16.25	different TOpt	-0.663231
	fluctuation	3	sd2_tOpt3_R12	sd2_tOpt3_R12_S2S3S5_treatment	Intermediate competition	16.25	different TOpt	-0.663231
	fluctuation	3	sd2_tOpt3_R12	sd2_tOpt3_R12_S2S4S5_treatment	Intermediate competition	16.25	different TOpt	-0.663231
	fluctuation	3	sd2_tOpt3_R12	sd2_tOpt3_R12_S1S2S3_treatment	Intermediate competition	15	different TOpt	2.8747319646166574
	fluctuation	3	sd2_tOpt3_R12	sd2_tOpt3_R12_S1S2S4_treatment	Intermediate competition	15	different TOpt	2.8747319646166574
	fluctuation	3	sd2_tOpt3_R12	sd2_tOpt3_R12_S1S2S5_treatment	Intermediate competition	15	different TOpt	2.8747319646166574
	fluctuation	3	sd2_tOpt3_R12	sd2_tOpt3_R12_S1S3S4_treatment	Intermediate competition	15	different TOpt	2.8747319646166574
	fluctuation	3	sd2_tOpt3_R12	sd2_tOpt3_R12_S1S3S5_treatment	Intermediate competition	15	different TOpt	2.8747319646166574
	fluctuation	3	sd2_tOpt3_R12	sd2_tOpt3_R12_S1S4S5_treatment	Intermediate competition	15	different TOpt	2.8747319646166574
	fluctuation	3	sd2_tOpt3_R13	sd2_tOpt3_R13_S1S2S5_treatment	Intermediate competition	20	different TOpt	-6.61873
	fluctuation	3	sd2_tOpt3_R13	sd2_tOpt3_R13_S1S3S5_treatment	Intermediate competition	20	different TOpt	-6.61873
	fluctuation	3	sd2_tOpt3_R13	sd2_tOpt3_R13_S1S4S5_treatment	Intermediate competition	20	different TOpt	-6.61873
	fluctuation	3	sd2_tOpt3_R13	sd2_tOpt3_R13_S2S3S5_treatment	Intermediate competition	20	different TOpt	-6.61873
	fluctuation	3	sd2_tOpt3_R13	sd2_tOpt3_R13_S2S4S5_treatment	Intermediate competition	20	different TOpt	-6.61873
	fluctuation	3	sd2_tOpt3_R13	sd2_tOpt3_R13_S3S4S5_treatment	Intermediate competition	20	different TOpt	-6.61873
	fluctuation	3	sd2_tOpt3_R13	sd2_tOpt3_R13_S1S2S4_treatment	Intermediate competition	18.75	different TOpt	-0.816717
	fluctuation	3	sd2_tOpt3_R13	sd2_tOpt3_R13_S1S3S4_treatment	Intermediate competition	18.75	different TOpt	-0.816717
	fluctuation	3	sd2_tOpt3_R13	sd2_tOpt3_R13_S1S4S5_treatment	Intermediate competition	18.75	different TOpt	-0.816717
	fluctuation	3	sd2_tOpt3_R13	sd2_tOpt3_R13_S2S3S4_treatment	Intermediate competition	18.75	different TOpt	-0.816717
	fluctuation	3	sd2_tOpt3_R13	sd2_tOpt3_R13_S2S4S5_treatment	Intermediate competition	18.75	different TOpt	-0.816717
	fluctuation	3	sd2_tOpt3_R13	sd2_tOpt3_R13_S3S4S5_treatment	Intermediate competition	18.75	different TOpt	-0.816717
	fluctuation	3	sd2_tOpt3_R13	sd2_tOpt3_R13_S1S2S3_treatment	Intermediate competition	17.5	different TOpt	4.640482199818644
	fluctuation	3	sd2_tOpt3_R13	sd2_tOpt3_R13_S1S3S4_treatment	Intermediate competition	17.5	different TOpt	4.640482199818644
	fluctuation	3	sd2_tOpt3_R13	sd2_tOpt3_R13_S1S3S5_treatment	Intermediate competition	17.5	different TOpt	4.640482199818644
	fluctuation	3	sd2_tOpt3_R13	sd2_tOpt3_R13_S2S3S4_treatment	Intermediate competition	17.5	different TOpt	4.640482199818644
	fluctuation	3	sd2_tOpt3_R13	sd2_tOpt3_R13_S2S3S5_treatment	Intermediate competition	17.5	different TOpt	4.640482199818644
	fluctuation	3	sd2_tOpt3_R13	sd2_tOpt3_R13_S3S4S5_treatment	Intermediate competition	17.5	different TOpt	4.640482199818644
	fluctuation	3	sd2_tOpt3_R13	sd2_tOpt3_R13_S1S2S3_treatment	Intermediate competition	16.25	different TOpt	2.8495087222522035
	fluctuation	3	sd2_tOpt3_R13	sd2_tOpt3_R13_S1S2S4_treatment	Intermediate competition	16.25	different TOpt	2.8495087222522035
	fluctuation	3	sd2_tOpt3_R13	sd2_tOpt3_R13_S1S2S5_treatment	Intermediate competition	16.25	different TOpt	2.8495087222522035
	fluctuation	3	sd2_tOpt3_R13	sd2_tOpt3_R13_S2S3S4_treatment	Intermediate competition	16.25	different TOpt	2.8495087222522035
	fluctuation	3	sd2_tOpt3_R13	sd2_tOpt3_R13_S2S3S5_treatment	Intermediate competition	16.25	different TOpt	2.8495087222522035
	fluctuation	3	sd2_tOpt3_R13	sd2_tOpt3_R13_S2S4S5_treatment	Intermediate competition	16.25	different TOpt	2.8495087222522035
	fluctuation	3	sd2_tOpt3_R13	sd2_tOpt3_R13_S1S2S3_treatment	Intermediate competition	15	different TOpt	-0.0545447
	fluctuation	3	sd2_tOpt3_R13	sd2_tOpt3_R13_S1S2S4_treatment	Intermediate competition	15	different TOpt	-0.0545447
	fluctuation	3	sd2_tOpt3_R13	sd2_tOpt3_R13_S1S2S5_treatment	Intermediate competition	15	different TOpt	-0.0545447
	fluctuation	3	sd2_tOpt3_R13	sd2_tOpt3_R13_S1S3S4_treatment	Intermediate competition	15	different TOpt	-0.0545447
	fluctuation	3	sd2_tOpt3_R13	sd2_tOpt3_R13_S1S3S5_treatment	Intermediate competition	15	different TOpt	-0.0545447
	fluctuation	3	sd2_tOpt3_R13	sd2_tOpt3_R13_S1S4S5_treatment	Intermediate competition	15	different TOpt	-0.0545447
	fluctuation	3	sd2_tOpt3_R14	sd2_tOpt3_R14_S1S2S5_treatment	Intermediate competition	20	different TOpt	-3.62954
	fluctuation	3	sd2_tOpt3_R14	sd2_tOpt3_R14_S1S3S5_treatment	Intermediate competition	20	different TOpt	-3.62954
[truncated: 2,548 more rows]

## Sheet: Figure3b
	Figure 3b
[truncated: 9,001 more rows]

## Sheet: Figure3c
Figure 3c
[truncated: 4,501 more rows]

## Sheet: Figure 3def
	Figure 3d,e,f
[truncated: 46 more rows]

## Sheet: Figure4
	Figure 4
[truncated: 190 more rows]

## Sheet: Figure5ab
	Figure 5 a and b
[truncated: 145 more rows]

## Sheet: Figure 5cd
	Figure 5 c and d
[truncated: 145 more rows]
